# Supplementary material for: Transcriptome Analysis of Otodectes cynotis in Different Developmental Stages
Source: Front Microbiol. 2022 Apr 4;13:687387. doi: 10.3389/fmicb.2022.687387 (PMC9014205; doi:10.3389/fmicb.2022.687387)
Supplement: Supplementary file 1 [file Table_1.XLSX]

## Sheet: Sheet1
	Clean reads count of Illumina-Seq and Mapping rates
	Sample name	Clean reads	Total mapped
	A_1	47106114	31107360(66.04%)
	A_2	46248276	30641748(66.25%)
	A_3	40366458	26587002(65.86%)
	N_L_1	41204078	26079920(63.29%)
	N_L_2	46102638	29071342(63.06%)
	N_L_3	43731076	27852462(63.69%)
