# Supplementary material for: Transcriptome Analysis of Otodectes cynotis in Different Developmental Stages
Source: Front Microbiol. 2022 Apr 4;13:687387. doi: 10.3389/fmicb.2022.687387 (PMC9014205; doi:10.3389/fmicb.2022.687387)
Supplement: Supplementary file 2 [file Table_2.XLSX]

## Sheet: Sheet1
	Hub genes of single-molecule real-time sequencing (SMRT-Seq) final transcripts
	PPI id	Trancript id	Degree
	FBpp0073923	transcript8957/f14p0/1372	19
	FBpp0079187	transcript10818/f3p0/1179	16
	FBpp0083802	transcript11770/f7p0/896	16
	FBpp0085265	transcript720/f4p0/2957	16
	FBpp0071844	transcript11717/f3p0/969	14
	FBpp0070422	transcript7773/f2p0/1563	12
	FBpp0073448	transcript2360/f2p0/2361	12
	FBpp0073595	transcript12032/f7p0/875	12
	FBpp0073921	transcript8120/f3p0/1529	12
	FBpp0082519	transcript4039/f4p0/2031	12
	FBpp0086694	transcript1699/f22p0/2481	12
	FBpp0087110	transcript10495/f3p0/1211	12
	FBpp0087972	transcript9143/f3p0/1305	12
