# Supplementary material for: Transcriptome Analysis of Otodectes cynotis in Different Developmental Stages
Source: Front Microbiol. 2022 Apr 4;13:687387. doi: 10.3389/fmicb.2022.687387 (PMC9014205; doi:10.3389/fmicb.2022.687387)
Supplement: Supplementary file 3 [file Table_3.XLSX]

## Sheet: Sheet1
	Top 30 transcripts according to their Fragments Per Kilo-base of transcript per Million mapped reads (FPKM) scores in adult mites
	O. cynotis transcript ID	Protein names	Organism
	transcript_HQ_A_N_L_transcript12743/f48p0/602	Der p 2 allergen	Dermatophagoides pteronyssinus (European house dust mite)
	transcript_HQ_A_N_L_transcript2222/f4p0/2362	Cytochrome b	Anisakis simplex (Herring worm)
	transcript_HQ_A_N_L_transcript11986/f7p0/895	Ferritin (EC 1.16.3.1)	Dermatophagoides pteronyssinus (European house dust mite)
	transcript_HQ_A_N_L_transcript12074/f25p0/819	Allergen bla g 8	Blattella germanica (German cockroach) (Blatta germanica)
	transcript_HQ_A_N_L_transcript12652/f2p0/644	Fatty acid-biding protein	Tyrophagus putrescentiae (Mold mite) (Acarus putrescentiae)
	transcript_HQ_A_N_L_transcript7/f2p0/6323	Vitellogenin	Vespula vulgaris (Yellow jacket) (Wasp)
	transcript_HQ_A_N_L_transcript9642/f17p0/1313	Tropomyosin (PoTRO) (allergen Pso o 10.0101)	Psoroptes ovis (Sheep scab mite)
	transcript_HQ_A_N_L_transcript12805/f7p0/553	60S acidic ribosomal protein P1 (allergen Pen cr 26.0101)	Penicillium crustosum (Blue mold fungus)
	transcript_HQ_A_N_L_transcript27/f2p0/5201	High molecular weight allergen M-177	Euroglyphus maynei (Mayne's house dust mite)
	transcript_HQ_A_N_L_transcript12322/f7p0/770	Der f 30 allergen	Dermatophagoides farinae (American house dust mite)
	transcript_HQ_A_N_L_transcript12857/f29p0/530	Major mite allergen Der p 23 (Major house dust mite allergen Der p 23) (Major HDM allergen Der p 23) (Peritrophin-like protein Der p 23) (allergen Der p 23)	Dermatophagoides pteronyssinus (European house dust mite)
	transcript_HQ_A_N_L_transcript3897/f2p0/2064	Group 14 allergen protein (Fragment)	Dermatophagoides pteronyssinus (European house dust mite)
	transcript_HQ_A_N_L_transcript5894/f10p0/1771	Der f 27-like allergen (Fragment)	Dermatophagoides pteronyssinus (European house dust mite)
	transcript_HQ_A_N_L_transcript11334/f3p0/1065	Troponin I (TnI)	Astacus leptodactylus (Turkish narrow-clawed crayfish) (Pontastacus leptodactylus)
	transcript_HQ_A_N_L_transcript521/f6p0/3138	HDM allergen	Dermatophagoides pteronyssinus (European house dust mite)
	transcript_HQ_A_N_L_transcript381/f2p0/3304	Paramyosin (allergen Ani s 2)	Anisakis simplex (Herring worm)
	transcript_HQ_A_N_L_transcript12253/f2p0/793	Der f 13 allergen	Dermatophagoides farinae (American house dust mite)
	transcript_HQ_A_N_L_transcript10600/f51p0/1164	60S acidic ribosomal protein P0 (Ribosomal P0 protein) (allergen Cul n 1) (Fragment)	Culicoides nubeculosus (Biting midge)
	transcript_HQ_A_N_L_transcript11685/f5p0/958	Troponin I (TnI)	Astacus leptodactylus (Turkish narrow-clawed crayfish) (Pontastacus leptodactylus)
	transcript_HQ_A_N_L_transcript6879/f9p0/1660	Aldehyde dehydrogenase-like protein	Tyrophagus putrescentiae (Mold mite) (Acarus putrescentiae)
	transcript_HQ_A_N_L_transcript5916/f40p0/1684	Tubulin alpha chain (allergen Lep d ?)	Lepidoglyphus destructor (Storage mite) (Glycyphagus destructor)
	transcript_HQ_A_N_L_transcript12032/f7p0/875	1-Cys peroxiredoxin A (1-Cys Prx A) (EC 1.11.1.24) (Protein RAB24) (Rice 1Cys-peroxiredoxin) (R1C-Prx) (Thioredoxin peroxidase A) (Thioredoxin-dependent peroxiredoxin A)	Oryza sativa subsp. japonica (Rice)
	transcript_HQ_A_N_L_transcript12188/f18p0/812	Group II allergen	Dermatophagoides farinae (American house dust mite)
	transcript_HQ_A_N_L_transcript5640/f2p0/1809	Paramyosin (allergen Ani s 2)	Anisakis simplex (Herring worm)
	transcript_HQ_A_N_L_transcript10538/f9p0/1180	Peptidase 1 (EC 3.4.22.65) (Allergen Eur m I) (Mite group 1 allergen Eur m 1) (allergen Eur m 1)	Euroglyphus maynei (Mayne's house dust mite)
	transcript_HQ_A_N_L_transcript2388/f18p0/2282	AAEL017349-PA (Heat shock cognate 70)	Aedes aegypti (Yellowfever mosquito) (Culex aegypti)
	transcript_HQ_A_N_L_transcript9592/f5p0/1348	Blo t allergen	Blomia tropicalis (Mite)
	transcript_HQ_A_N_L_transcript12836/f4p0/555	60S acidic ribosomal protein P2 (Large ribosomal subunit protein P2) (Renal carcinoma antigen NY-REN-44)	Homo sapiens (Human)
	transcript_HQ_A_N_L_transcript4661/f2p0/1943	Vitellogenin-1 (Minor vitellogenin) (Vitellogenin I) [Cleaved into: Lipovitellin-1 (Lipovitellin I) (LVI); Phosvitin (PV); Lipovitellin-2 (Lipovitellin II) (LVII); YGP42 (allergen Gal d 6)]	Gallus gallus (Chicken)
