# Supplementary material for: Transcriptome Analysis of Otodectes cynotis in Different Developmental Stages
Source: Front Microbiol. 2022 Apr 4;13:687387. doi: 10.3389/fmicb.2022.687387 (PMC9014205; doi:10.3389/fmicb.2022.687387)
Supplement: Supplementary file 5 [file Data_Sheet_1.FASTA]

>transcript_HQ_A_N_L_transcript12708/f3p0/624
gATTCACAATTTGAAATTAATTTAAAATTAATCTAAATTTTTCAATTTGCAATTTTTAACTGCCAACAAATTAAAATTAAAAAAATGAAATCATTCATTGTAATTTTAGTATTAGCTACCGCTGCCATTGCCACTGCTGTACCATATTATGGTGGTTATGGTTTTCTTGGTGGTTTCGGTTATGGTTTAGGCTATCCAAGATATTATAAAGCTTTGGCTCCAGCTTATCGTACATTCTCGTATCCAGCATATCATAGCTATGCATACAGTGCACCATATTTTAAAACTTATGCACCAGCTTTTAGCTATCACTACGCACCAGCTTATTCATATGGTTATGGTCATGGTTTTGGTTATGGTTATCCAGCATTCTATGGTGGTTATTATAAAAAATTCTATTAAATCATCAAATCCAAATCGAATAAATGATTCGATTTCAATCATTTAAATCAACAACGAAAAAAATATTCTAATCAACAACAATAATATTCCTCTTCTTTTTTTAAATTTTGTAATTCCTTTTTATTTTTTTTTTATAAATTTTTTTATAATGATTTTTTTTTGTTCCAAAAAAATCATTATGAAACGAGAGCTATTATAAATAAAATAAATTGACAGAATTCt
>transcript_HQ_A_N_L_transcript13633/f3p0/251
AGTATATGAATCATTATTAAAAACTGGTCGTACAATTACTAAATTGGAATAATTTTATTATTTTTCTATAATTTTAATATTAATTTGCTTAAAAATTTTTTAATTATTTTTGCGTTTTTTTTTTAATTTTAATTTTAATTTTAAATTTAAATTTAAATTAATTATTTTTTTATTACTTTTTGTTACCAATATCCATAAAATTATAATTTTTTTTTTATTTCTTTGATGATTATAATATTAAAATTATTTTT
>transcript_HQ_A_N_L_transcript13637/f2p0/246
TAACAAGATCTGGTACACAGGATAGTTATCCATATTGTAATGAATTATCAAAAGAATTATTTCTTTGACTTTTTATTTTTATTTTTTATTTTTTATTTTTATTTTTATTTATTTTTTTTTTTATAAATCAAGTTTTTATTTATATAATTATAATAATAATATTTTATATATAATCCATATATATTTATATATAAATAAAATAATTTTTTTTTTTGAATTATAATTAATTAAATGATTGTTTAATTG
>transcript_HQ_A_N_L_transcript13642/f2p0/240
GGAGTGAAAAAATTACAAATTGTTTGTGTAATTGAAGATGAAAAAGTTTCTGTTGAAGAATTAAGTGAAAAAATAACCGAATTTGAAGACTTTGTACAATCGGTTGATGTTGCTGCTTTTAACAAAATCTAATAAATTAGAAATAATTTTAATCTTTTAAATAAAAAATCATTTGTATTTTCAAATTAAAAAAAAATGAAATTCTGAATAAAATTTAAAAATTTTTTTTAACTTTATCAT
>transcript_HQ_A_N_L_transcript13644/f3p0/244
ATTTATCCATATTTAATTCAAGAAATTCGTCCTACATTAGATAAATTAGGTATTAGTACACCGGAAGAATTAGGATATGATGAACCAGAATTAGCAATCGATGATTGTTTTGATAAATAATTTTTGTTTATTATTATTATTATTATTATGTGAATTTTTAAATTTGAATTTCAAATTAATAACAACGAATATAATAGCTTGAAAATTTATTTGTCAATTATAAAACAAATAATAATAAATTAGT
>transcript_HQ_A_N_L_transcript13645/f2p0/239
gATTATCGACGACGACAACAACAACAACAACATTGATTATTATTTGCTCAATGTTTGTTTTTTTTTTTCATTAATTATAATTATTTTGGAATAATTATTATTGTAAATTATAATTTTTGGATACATCAAACAACAACTGTAAAACAAATAGGATTATTTTTGAATTTGTTGTAAATCATCACTCAGTCATTCGAATTATTTTTTTGTTTATTGTTTTTATATTTATATCTTCTTTTGTC
>transcript_HQ_A_N_L_transcript13646/f3p0/249
ATAACAAAATAAAAAAAAATTAATTATTGTTTTAACTCTTTTTTTTATTATTTATTATTCTAAATGATAATTATGATTATTATTATTATGTCAATTAAATTTTTAATTAATTCTTCATCACACACATACACAGAATATTTGTATTTTTTattctcatttatatcaaatttataaatttcattgcaTTCTCATTTTTTTTTAATTTTTAAAAGATTTCAATAAATTTAAAAATTTTCAATTTTTTTTTT
>transcript_HQ_A_N_L_transcript11809/f2p0/945
AGAATATAAGTTAAATTTGGTCAACCAAAAAAAAAAAAAAAAAAAAAAAAAAAACATTTAAAAATATTCTAATATATTCTATAACAAAAAAAAAAAAAAAAAATTCATTGTTTTAATCATCTTTAATATTTTCTTACATATAAATATTTCGAAACAAATCAAACGAAAAAAAATTCATCAAAATTTTTATTATAAATATTTATTATTACATAAATGTATCTATAAAATAATAATTCATCATTTTCTTTTTCGGTAAAATTGATTAGGATTTGATTTATTATTTTTTTTTAATTTGAATTTTTATTCTTATCAAATAATTACTATCAATTTAATTATTATCAATTAATTATTATCAGATTAGATTAGAAATATGTAAATCAGTTTTAGACTTAGTTTTTAATAATAGTATTATTTCAAAAAAAAATCATTATCATACAGAATAGAGATTATAAGGGATTAAATGTATGTGTGTGTGTGTGTGTGTGTTTCAATTTTTAATTTTTGCAGATAAAAATTTAAAGAATTAAAGAAGAAGAAATCAAAAGTATTGGAAATGTGACGTTATACTTAAATTGGCGTTGAAGAAGAAGTTGATGAAATAAACCGTTCTGGAACACCGTTTATTCATTTTTATTCATCATTTTTCATGGGTACACATCAATCATCATAAATAAAATAATTTAAATTGTCTGTTGATTTTTTTTTAATTTTAATTTGTACTTTGAAGAACAAAAACACATCAATAAAATTTATCAAGAAATAATTACACACAGATTGGATGGATTTGTTAATTTCATCATCATCATCATCATCATCATCATTAAAAATCATCAATGTCAAAAAAAAAAATTAAGATGAAACATAAAATAATAATTTAGTAAAAACAAAAATTTTTTTTAATTATCATTATTAATTAATTTAATAAAAATATTTTTTTTTTCATTCAT
>transcript_HQ_A_N_L_transcript12717/f2p0/631
GGTTGAACAAGAAACTTATTATTGAATATTTTGAGAAAAGAAAAAATTCTAATCAAATCATTTAACATTAAATCATCAATAATCAATAATAAAATTAAAGAAATATTTATCATATAAACATATTTATCTTAATATTCGTGATCATCAAAAGAAAAAAAAATCAAGAAAAGAAATAAAAAAAAAAATCAATTAACATAAAATAAAATTTCAAATAATTTTACAGATCAACAAAAACAAAACAAAAAAAATTATCTTAATTATTATTATTATTATTATTATTATACTCTAAATAATTATTTAAATTAATTAATTAATTTAATTATTAATTAACATACAAtttgatttttacacaatatctctattataaataaattatatacatacaatattattattatacaaacattataaatattaaattaaaacaaaggaAATGATTTCCAAAAAAAAAAAAAAAAAAAAAAAAAAAAAAAAAAAAAAAAAAATCTACATCAATacataaataattaaaacatacgaaattttttcttatcaataattaataaattaattatattatatatgttatatatacaatgttgatattaTATTTAATAATATATAAAATAAATTAAATAAATTATtgaataaattt
>transcript_HQ_A_N_L_transcript12720/f2p0/622
ggATATTAAATCTAAAACTAATTTTTTTGTTCGTTCAAAAAAAAAATTGTTCAAAAAAAAAAAAAATTGAGTCTTTGGTTCAAAAATTAAAAATTATATGGCGGTGGTCGTGAATAAAGATGTTGTGGTATTGCACCAGGAGACCATGAAATCTGTTCCTCTTCGGCGGAATGCTGTTGATCATTGAATGCTGATAAATGTGGCGCACTTGGTATCACTGATCTTCGATTTATTGTACCTGATGATGATGATGATGATGATGTATGATGATGATTCGATCTTGATGAACGATGATGATGATGATGATGATGATGATCTTTATCAATCCTAAAATTGAATAAAATTAAATATTTTATCAATTAATTAATTTATTTATTTATTCAAAAACTTACTCAGCTAACGGTATATCATCATCATCAAAATGATCAATTATTAAAATCCTAGAAAAAAAAATTTTATTAAAAAAAAAAAATTAACAACAAAGAACATAAAGCTTACGATTCACGTCTTGATGAACGTTTGATTCGTTTAAACATTGAATTTAATAAACAAATTAATAATGTTGATGGTATAAATGTTAATAATGTAATCGTTACACTAAACCAACATGCAGTCTTTGTAG
>transcript_HQ_A_N_L_transcript13653/f2p0/236
CAAATAATTCAAATAAAACTTGATATTTATTGAAAAAAAATTGGGTTTAAATCAATCAATCAAATAATTCAAATAATGATCAATTTAATCTATAATCAATAATTTATTTATAAAAACAAAATTAATTATTTTTTATACAAAAAAAAAAAAATACCTTTTTTATAATAATTATAACAATTGTAACAACAACAACAACAACAACAACACGATGATAAAATAAATGATAAATTTTATTT
>transcript_HQ_A_N_L_transcript13657/f2p0/237
TATCAAGGATGTGTAAGTTTATTAATTAATTAATTAATTAATTATTAAATTCAATTAAACAATAAATTTTTCAAAATTTTACAGATGGATGCTCATATTACACAAAATTGTCAAATACAAATTACAGCAGCTTAATTAATCAATTAATTAATTAAATATAAAATTTTGTTAAAATTTTGTTAAATTTAAATTTTACAAATCAATTTTTATCAAATCAGTTATACACGTTTAATAATG
>transcript_HQ_A_N_L_transcript12723/f22p0/517
GCATCATTGTTCGTTTTGGGTGTTGCTAACATCATTGCTGCAGAAAATGAAAATAACCAACGATTCTTGGGCCCATTAGCTGCTGGAGCTTTGGCTGCACCATTGGAATTGGGAGCATTGGCTGGATTGGGCGGTCTTGGAGCATTAGGAGCAATGGCACCACTTGGCGGTCTTGGAGCATTAGGAGCAGTTGCCCCATTCGCCGGTCTTGGAGCATTAGGAGCAGTAGCTCCATTGGGCGGTCTTGGAGCATTAGGAGCAGTAGCCCCATTTGGCGGTCTTGGAGCATTAGGAGGCTTAGGATTTGGTGGATTAGGAGCTGCAGCACTCGCAGATCCATTTTTCCCACTTCTCCGAAAAGACAAACCAGAACAAAAAATCATTTCCTAAATTGGCACTGAAAACGATATCAAACGTTAATTAAAAAAATTATCCAATATCGATTGATCATATTATTTAATTGATTGTTTGCTTAAAATAACGACGATAAATAATTATAATAAAATGTTTCAGATTT
>transcript_HQ_A_N_L_transcript13661/f3p0/237
GGGGTTTTACTAAATGGAATCTAAAAGATTATGAACAGATGCGTAATGATGGTCGTTTAATACCGAATGGTGTTACCTGTTATTATAAACCAAATCGTGGTCCATTTGCTGAATGGGTACGAATACAAGAACAATTACATGGAGTATGAATTGATTTTTTTAAATTTAAATTTTTAATTTTAAAAATTTTTAAAATCAAATTAAATGAATAAAAAAAATTTTTTTTTAATTTTAATT
>transcript_HQ_A_N_L_transcript13668/f2p0/247
AGGTTTATTAAAAAAAATTAAAAATTTAAAAAAAAATTTTAGATAAAACAACAAATTAATCCTTTGAATTTTAATTTTTTTTTTTTTTGTAAATTTTTTTAACTTATAATTTATTTAATTATTATTAATTTATAATTAATTTTAAATTGTCAATCATATAAAAAATGTATTTTTTTATTTAATTAAGAAATTTATTTAAAAATTATTAATAATAAAATTATGTTATATTATTTTGTTTTAAATTTTT
>transcript_HQ_A_N_L_transcript1769/f2p0/2588
GGAACTTTACCAGCACCACGTCCAGTATTACCAGCTCCAAGACCTGCTTTGCCATTGCCATCCGGCCCATCAGGTCCAACTGGTACATTATCTTTTGGAACTTTACCAGCTCCACAACCAGCATTGCCTGCCGGTCCATCAGGTACATTATCTTTTGGAACTTTGCCTGCTCAAGCACCAGCATTAGCACCATTGCCAGCTCCACAACCAGCTTTACCATCAGGTCCAGCCGGTCCAACTGGCACATTATCTTTTGGAACTTTACCAGCTCCAACACCAGTATTAGTTCCATCAGGCCCATTAGCTGCTCCATTACCAGCTGGTCCATCTGGAACATTATCTTTTGGAACATTGCCAGCTCCAAGACCTGTATTGCCTGCACCGCGTCCATCATTGCCAGCTCCAAGACCAGCTTTGCCATCAGGTCCAGCCGGTCCATCTGGAACATTATCTTTTGGAACATTGCCAGCTCCAAGACCAGCTTTGCCATCATTACCATCAGGTCCAGCCGGTCCATCTGGAACATTATCTTTTGGAACATTGCCAGCTCCAAGACCAGCTTTGCCAGCTGCTCCATCAGGTCCAGCAGCTCCACGACCAGCTTTGCCAGCTTTGCCATCAGGTCCAGCCAGTCCAACTGGCCCATTATCTTTTGGAACATTGCCAGCTCCACGACCAGCTTTACCAGCTCCAAGACCAGCTTTACCAACCGGTCCATCAGGTCCATCAGTCGGACCATTGCCAGTTCCACGCCCATCATTGCCAGCTGGTCCATCAGGTCCAGCTGGTCCAACTGGCCCATCCTTTGCACCATTGCCAGCACCACGTCCATCATTGCCAGCCGGACCATCAGGCCCATCCGGTCCATCAGGTCCAGTAGCTCCACGACCAGCTTTGCCAACTGGTCCATCAGGCCCATCTGGTCCAGCATTTGCTCCATTACCAGCACCACGTCCAGCATTGCCAGCTGGTCCATCTGGCCCATCATCTTTTGGAACATTGCCAGCACCACGTCCATCATTGCCAGCTGGTCCATCAGGCCCATCCGGTCTATCAGGTCCAGCAGCTCCACGACCAGCTTTGCCAACTGGTCCATCAGGCCCATCTGGTCCAGCATTTGCTCCATTACCAGCACCACGTCCAGCATTGCCCAAACCATCATTGCCATCCAAATCTTCTTTATTTGCTGCCACAAAATCGGCTCCTAGACCTTCATCTCCTAGTGTATCGTCATTTGGAACATTGAGACCGCCAAGTTTAGCCAAACCTGTTGCTCCATCATCATTCGGAACATTACCATCAGGTCCATCAGGTCCATCTTCTCAACCATCATTGCCAGCTTCAAGACCAACATCTGGTCCATCAGCTCCATCATCATTTGGCACATTACCATCAGGCCCATCAGGTCCAACCGGAACAACATCATTTGGTACATTGCCATCAGGCCCATCAGGTCCAACTGGTTCATCTTCATTTGGTACATTACCATCAGGCCCATCAGGTCCAACTGGTTCATCTTCATTTGGTACATTACCATCAGGCCCATCAGGTCCAACTGGAACAACATCATTTGGTACATTGCCATCAGGCCCATCAGGTCCAACTGGTTCATCTTCATTTGGCACATTACCATCAGGCCCATCAGGTCCAACCGGAACAACATCATTTGGTACATTGCCATCAGGCCCATCAGGTCCAACTGGTTCATCTTCATTTGGTACATTACCATCAGGCCCATCAGGTCCAACCGGAACAACATCATTTGGTACATTGCCATCAGGCCCATCAGGTCCAACTGGTTCATCTTCATTTGGTACATTACCATCAGGCCCATCAGGTCCAACCGGAACAACATCATTTGGTACATTGCCATCAGGCCCATCAGGTCCAACTGGTTCATCTTCATTTGGTACATTACCATCAGGCCCATCAGGTCCAACCGGAACAACATCATTTGGTACATTGCCATCAGGCCCATCAGGTTCAACTGGTTCATCTTCATTTGGTACCTTACCAGCTCCAAGACCAGCATCAGGTCCATCAGGTTCAACTGGTCCATCTTCATTTAGTACCTTACCAGCTCCAAGACCAGCATCAGGTCCATCAGGTTCAACTGGTTCATCTTCATTTGGTACATTACCAGCTCCAAGACCAGCATCAGGACCAGCTGGAACAACATCATTTGGCTTATCACCATCTGGCCCATCAGGACAATCTGGATCATCATCATTCGGATCTCTCCCAAGTCTTGCTCAACCAGCTACTCCATCTTTACCATCAACATCAACTGAAGAATTCAGTTCTAAAGGTGGTAGTAGTAAGTCTAAAACTAATACCGGCAATCCAAATTATCCTCGATTCAATCCACGATATCGTTCTAGTGCCTAAAAAACTGTATTAATGAAATTCAAATTGTAATATTTTTTTTTTTAATACTGAATTGTTAAATCCGTTTTTTTTTCTGCAATATAATTGATTATATATCATTTCCACAATATCATTGTTGATCCAATTTTGTTATTATTATTATTTTTTAATATTAAATCATCACAACTGCCAAATATTCATAATTTTTTTTGAATTAAATT
>transcript_HQ_A_N_L_transcript11810/f2p0/944
taattaaaaacaaaaataactttttttacctaacaagatgaaatattttcaattacaattatCAATTATTATTATAATAAAAATTTTTTTTTTTTTTTTTTTTTTTTTTTGATGATGATGATGTTGAAATGAATATTAGTAACAATTATTGAACAAAATGATAATGATGAACAATTATTAATATTTAATGATAATAATGAAGATTTAATTCAATTAATTGATCATGGTAAAAATGTATCTATATTGGCTCATAAAAAATTATCAAATAATGACAATAATggtaaaaataataaattttcacatttattaattaatgaactagataaattagaaagattaataaatcgttatgaattatttattaaatataaacagaatccatttatgaaaaatttatttaaacaattttattcgaatctaaataatcgtataaattattttaaattaatattattattgtatgaacaatcaaatgatcaatcaatgccaatattaacaTTATATGTTGAACAATTATTAAATTATAGTAATAATATTATTGGTTATTTAAGTAATATTAATAATATTCAAAGTAATAATTTTATCGAAAAATTAAAAGAAAAAAAATTAAAAATTGATGAATTAATAAGAAATTTAAAACAATCTAAAACAAATGaattaacattttccaatgatatTCGTAAATTATTATTATTATTATTAGATTATGATAAAAAAATTTTTTTAAAAAAAAAAAAAAAAAAAAAAAAAAAAAAAAAAAAGTTTTTTTTTTTTAAATAATTAATTTTTATTTTAATTAATTTTTTTTTATTTTTGTTTAATTTATAATTAATTAATTAATTGTTTTTTTGTTTTGTTTATAAATTTGTTTTTTTTTAAATTATTAAATTATTAAATTAAAAATAAAAAAAATTTTTTTGTTctttatcattctgt
>transcript_HQ_A_N_L_transcript13670/f2p0/234
gAATCATACGTATTTAACACCATTATTATTATTATTATTATTATTATTATTTTTAATAAAAAAAACGAAACGAAAACACGTTGATTTTTTTTTGTAATTTTAAAATTTTATTTTATTGATCCAATAATTTTGTAAAAAAAAAATGTCATCAGTTGAAGATCCATCGGTATTAGAATATTATATGTTTGAACATGATAAACACATGTTTTCATCACAAAGTGGTAAACAACGTAC
>transcript_HQ_A_N_L_transcript13673/f2p0/216
ATCATTTACATAAAAAATATTTAATGGATAAATATCATTTATAAAAAAAAAAAAATTTACCTGAATAATTCTTCCAGTTTTTTTTTTTGTTTTTTTTTGTCTTTATTTTATTTTTTGAATAAAACTTTATTTATTTATTTATTTATTTGTCAAAAAAAAAATTAAATAATAAATTATTTTTTAAAAATAAAATGATGTTTTATCAAAATTTTTACC
>transcript_HQ_A_N_L_transcript13674/f2p0/231
GGGTAATTGTATTGAAACTAAGCGTAGAAAACGTGCCGTATTTCGTGAACCAATGGAATATTGAAGAAAAAATTTTTAAATTGAAAAAAAAAATTATTAGGAAAAAAATTTTGTAAAATACGTGTCGTAACCAAATGATAATTTATTTTATTTAAATTATTTATTTATTTATTTATTTATTTATTTATTTGTTGTTTTTATATTTTAATAAAAATATTTTTTAAATTATTT
>transcript_HQ_A_N_L_transcript13675/f2p0/235
gAAAAAATTCAATTCAATAAATTACAAGTTTGAATTTTGTTAAATTCTGACCAAAAAACAAAGAATCAAATTATTTGACAAAAAAAATGTTTATTTTTTTTTGCATTCAAAAAAAAAAAAAAAAAAAATTATTGATAATGATCATTGATTATCATTATCATTATTATTGTAATTGTAATTGTTATTATTATTATTATTATTAATATTATTAATATAAATATTGTTATAAAATTTt
>transcript_HQ_A_N_L_transcript12733/f2p0/626
GAAAAAAAGACTTTTCGTGGTAACAACGGTGACAATGCAAATGATCAATCACGAAAACATGGTGTAGATATATCCAATGCTCAAGAATTTCCTGCATTTGGTGGTGGAGGAAATACGAATGATGATCTATCATCTAACATGAATGATACAGTGGACAAAGAATTTAAAAATTTATCGTTAAATGGTGATGGTTCAGCAACAATAACAGGAGATTCTAATAATAGTGATATATCTACAACAACAGTTGGTCAACAGCCGATTGTTTGGGGTCCTAAAAGAAATTAACAAAAAAAAAAAAAAAAAAATTAAAGCCAAGCTAAACGCCGTATAACCAGAGCCACAAGCAATAAACATAAAACATTGAATATTTTTTTTTCTTCTCAATTATTTTTCTTTATATAATTTTTATTATTTCATAGTTTTATATTATTTACTCCTTTCGCGAAAAAAAAATTCTTTTTATATATTTTATAATATTGACGATGATTATAATTATAATGATGATGATGATGATGATGATGATGATAATAATGATAATATCAATAATAATAATAATAATTAATGATGATGATATTTTTTTCAAAAAATAAATAAATAAATAAATGATTTTATATATTTTATAtattg
>transcript_HQ_A_N_L_transcript13685/f2p0/237
TTTTATTGATCGTACATGTGGTGAATATAATGATGAAACCGATAAATGTGATAGATTACAATCGATTACAGTGAAAAAAGAACAACCACAATTAAGTCTTATAATGTCTGTTGCGGAGTTAATTTCATCAATGGAATAATAATATTAATTTTTTTTTTTTTTTTTTTTTTGAAAAAATATAATTTTTATATAAAAGTTTTTTTAATTTTAATAATAAAATTAATATTCATAATAATC
>transcript_HQ_A_N_L_transcript13692/f2p0/229
TTTAGTATTTGAATTAGCAGCATTCATATTATTAATGCCATTATTATCAATTATTTTTATTGATACATATTGTATTTATGATTATGATCAACCTACATCAACATTATTATCATCATAATAATTTTTTTTACAATAATTTTTTTTATAATAAATAATTTTATTTTATTTAATTTTATTATTTAATTGATAATTTAATTTATTGCAAAAATAATAAAAATATATCAATTAT
>transcript_HQ_A_N_L_transcript13712/f2p0/222
ATTAAATTTTTATTAAATTAAATTAATATTTTGATTATTTATTACGTAACAAATAAATAATTCTATTTTGACAAAACCTCACTTAAATCCTAACATTTCATTTATGTATGTTCCAAATTTCCTAATTCCTAAATTAATTTTAACATAACATTTAGGGCCATCTGTTTTTGAGTGATAATAATAAAATGAATGTTAAATAAAAATTGAAATCTGATATTACAT
>transcript_HQ_A_N_L_transcript12759/f2p0/627
ACAAAATTATAGAAATTATCTCATAAATTTAATTATTATTATTATTATTAATTATTTATTTCATATTTTCAAAATATAATAATTTACAAATATTACAAAGATAAATCaatgcTTAATTTTTTAATAATAATAAAAAAATAAATTTTACAAATAAAtatgTTTTAATAAAAAAAAATTTAATCCAAAAAAAAAAAAAAAACAATCAAATAATAAAATTTTTTTCCAATGATACACACAAAGATAATTTATTATTTCATTTAAACCAAAGTAGAAATTTATTTATTTATTTAATTTCATTTTTGTATTTTTTTTTCGATTTTTCTCTCATTAATAATAATTTGTACAATTTATGCTGCTAAACAAAAATGCTCATTAAATACTGATGATGATACCAAAATTTGATTTTTTTAGTTTTGATTATTGTACAATTTTTTTTGCAATTCTTTATTTATTGATTTTTGATTTTTATTTCCCAGTTAAATAAAATTAATACATATACTGGAAATGAATACATACACACACATCCGCACAATGTAAACTATTTTCATTATAATTTTTGATCTTTTTTTTTTGTTTTTTATTATTATTATTTTTCCCAAATAATAAAATTACAAAAAAAActttt
>transcript_HQ_A_N_L_transcript13717/f2p0/226
GAAATTTCGAGTGTCATGCGCTATATGGCGTTTCCATTTTGATTGGATTTTTTTTATACATAAAAAACGTTATACCAGGGATTAGTGTATATAAAAGCTCCGCTCGGCATCAATTTTTTTCATCATTCACAATCAACAAAAAATCGAATATTCATTTTTGCTAAAATATCAACTTTAAATTTTGTCAAATTGTTTAATAATAAATTTTTTTTCATTAACTAAATTT
>transcript_HQ_A_N_L_transcript13720/f3p0/221
AAAAGAAAAAGAAAAATCCTGATAACAATAATAAAGATACAAAGAATAATGAAAAAATTAAAAAAAAACGATCCAGTTTCTTCAAACTTAAATAATATTTATTTTATTTTACATTTTATTTAAAAAAAATTATAAACTTTTTTTTTTTTATTTAAATTATATTCCATTCAATTTATTTAATAAATGATACAATAAATTTACAAATAAATTTTTTTTCATTC
>transcript_HQ_A_N_L_transcript12764/f2p0/608
GTAAGTATGATTTTAGCCGAAGCCATACGACGTACACATAATGGTGAAAGCGTTTCATATCTATTTTTGCACGTTCCAATGTAATCACAAAAAAAAATCGAATCTTTGCTTTTATTATTCTAATATTTCAAAAAAAAAAAAAAAAAAAAAAAAAAATATGAATTGATGATGAAATGGGCCATATTAATGATCTGTTCATTTTTTTTAATTAAATTTCTGTATTGTGATGATAAAATCGTCGTCGTCGTTGATGATGGTGATGTTTTGTTGCATATATTTGTCCATTTTCCAATTTTTTTTTTATTTTATTTTATTTAGTTTTTCATTTTATTAATATAATTATTGTCCACATTTTTTTATTACAAACACATATTTACAATTTCATTCCACAAAATAATGATAAATTTTTAGAATAATAATTACATAAAAAAAAAACTCAACAAATTTTTTTTTTTTTTTTTTTTTTTGACAATAAATTTATTATTCAAAAAATTATTGTAAACAAGAATAAAATTAACAAAAAAATCAATATCACACAACAACAACAACAAAATGAAAAAACACCCTCATCATCGATTTAGTAATAAAAAAAAATTCGAATGTTTTAC
>transcript_HQ_A_N_L_transcript13726/f2p0/208
TTCGAAAAAACAATTTAATAAATTTTAATAAAAAATTTAAATAAAAAAAAAAATTTAATGAATTAAAAAAAAAAAATCCAACTGTTAATTTGTTGATAAAAATTTTTTCATTCGAAAAAAAAAAAAAAAAATGTCATGAAATTAATTTTTGTTTCCACAATTTAATTATTAATATGAAATTTCCTTGTGCGATAAAATTATGATTCAT
>transcript_HQ_A_N_L_transcript13734/f3p0/215
ATGGGATAGATTTGGTTGGCACAGTGGTTTTTGCCATTAATATTCAATGGGCAAGCATTGGTTGTGCGTTCGAATCCCATCGAGCGCCACTTTTGTAGTCTATCACATTTATGATAGAAAAAAAAAAAATCAATATTTAAATTTTAAAAATAGTTTATTTTATATGTTTATAAATTGAAGAAAAAAAAAAAGATTATTAAAAAATATATATTGTT
>transcript_HQ_A_N_L_transcript13738/f2p0/225
GACAATGATGACAATAATAATGATGATGATGATGATGTAAAAATGACAACAAATTGATTTATTATCATTGTGTGTGTGTGTGTGTGTGTGTGTACAAAATCAATTTTAATAATCAAATCAATAGATAGCAAATTgctatctagTTTTTGATTATTAAAATTGATTTTGTACACACACACACACACACACACACAATGATAATAAATCAATTTGTTGTCATTTT
>transcript_HQ_A_N_L_transcript13740/f3p0/213
GAAACTGCTTTGAAACAATTAATAAATGTAATATCTAGTAAAAATAAAATCTGTTTTTTTTTTTTGTTAATATTAAAAACAGATTTTTATTTTTATTTTTTTTTTATCTTGAAATATTTTTTTTTTAATTAAAATATATATCATATCTTAAATATAATAATCAAATATCATTCTTTTTTTTAAATAAATAAAATAAATAAATTTGTTGAAAtt
>transcript_HQ_A_N_L_transcript12775/f2p0/611
ATTGTCAATCAATCAATCGATTGATCGATTATTGTTTTTTTTCTTTTCAATTGTTTTTTTTTTTTTTGTTTTGTAACAAAATAAAATAAAATTTAGTTTTAATATGAAGACATCATCATTATTTATCATCATTATGTCATTAACAATTGTTAATGGACAATTGATAATCGATGAAAATGATCCCAATGGACAACGTATTATAAAATTATTATTGTTGGCAATTGATAATTATCAATATAAACATTATAATGATCAAAATAAATATCAATTAAAACGTCTGGTTTATACATTTGGTGAATCACCACTGTTTAATGTTGAATTAATTGTAATTGATACTGGAAATCGAGGAAAGCAACTAACTTGTACTGTACAATTAATGGAACAAAACAGCAATGGTAAAACCATCACCTACACAACAGGTAATGTTAATTGTCATCGTACATGAACATAATGATGAAAGTTAATGGATGAAGTTCATTTAATTATTATATCAATAAAATTAATAAAATTTTAATAATGAGATGATTTGTTCCAATTTCATGTTAATTAAATGTTAAATCTTTCCTTGAAATTTATTATTTATTAAAATCAAATTATCAAATTATAATTAT
>transcript_HQ_A_N_L_transcript12776/f6p0/582
AAAAAAAAAAAAAAAAAAAAAAAAAAAAAAATTGAATCACAAAAATGCCGACTGTATTGGATCGAATGTTATTATTAAATCGTCGTAATTCAATTCCAATTGTAGAAATATTATTATTAACAATAATAATTTTTTTATGTAAAGATCGTCTATATCAATCAACATCAATGGTGGATGATATTGATCTGAATAATAAATTTAATCTATTAACATTTAAACCATTTAAATTACCATCAAATTATTATTATCCAATATGGAAATTATTTTTTCTATTTTTAATGAAAATAATTGTATTTATAATTATGTTTTATATAGCATTACTTGGTATTGCCACTGCATTTGTATTTATAATTATAATTAATATTATAATTTGGGATCGATATCGTGATGTAATGATTAATGCATTTGATTACAACAACCGATAATTATTGAAGAAAATTTTTTTTTTTTTGTTCATGTTATTTATGTTAAGTCAAAAATTATGGAAAAATTGTTTGAAAAATTTAGTTTTTTTTTTTGGTCTGAATTTGATATAATTTCTTTATATTTTATTTTTTTTTTCTTTAAATAAAAAATTTTTTC
>transcript_HQ_A_N_L_transcript10941/f2p0/1132
TACACATTCAAATTTAATTCTAATTTTTCTATCTATTAGTTCAATAATAATAATAATAATAATAAAATGAATATCACAAAAAAAAACATTATCATTATCGTAATATATCATCTCTCTTATTATTATTTCACATAAAACACACATCCACAATGAAAATTTTATAACTGATTTAATAATAAATAAAAAAAATTGATGATGACATCTCCAGCAGCAGCCATGTTTGTTTTATTTATTTATTTATTTATTTTTTCGTTAGAATTTTTTTTTTTTTTTTTTTTTATTTTTTAACTTTTTTTTTCTATTAGTTTTTAGTAGTTTATAAAGAATCTAAAGTGTCATAAACATTTTTTTCTCTGTTGTTTTTCGTCGTTATATTCTATTTCATTTTTTTTTTCATTTATTATTTTTTTTTGTTGTTGTTTTTTTTTTTAAAGAATTTTTTTTTTCGTCTTCTTCATTATTTTCACCTATACAACACAGACACCAGACACAGACATAAAGACATACTTTATATATACAAGGATTAAATTATCGATTTTTACCTACCAATTCTATATATGAAAAACAAGTTTAACAAAACAAAGAAAAAAAAACAGATAAAAAATAAAAAAAATGAAAAAAAAATCTTGATATCATCATCTGCTAATAATATTAAACAAAAAACAAAAGCAAAAACACACACACAAATCACATATCTTAATATTTTGTAATCAACAAAAAATTTAATTAAAAAAAAAAACAGACAAAAAACATCATTTTTAACCGGAAATTTAGGTTCGAAACATTTATAATTTGTTTTTTATTTATTTTATTTAGTTTTTTTTTGTTTATTTTGTTCATTTCACAATAAAAAATTTTTGATTTAATTTCACAATAAATGATGATTTTGTTTCCGTTTCACATTCACACACAGAATCAAAAACAAGAATTTTTTTTTTTCATTCAAAAAACCTTTTTCACATAAACCATAAACATAAATAACGTAACAAATAATTTCAAAAAAAAAATTTAAATAATTAATTAATTATTAATCAATTTGATTACACATCAACACATAAAATCATTCCATTTCACTAATTTATTATTTGAATTATTATTATTTTAAAATATAATAAAAATGAATAAAATTATT
>transcript_HQ_A_N_L_transcript10021/f2p0/1305
AGCGAAATTACAACAACAACGACAACATTGACCAAAGATAAAGATAAATCATCAAAAATAAAAACAGAAGCAGAAACTGTTTCGCCCTATGGCATCGTACATAATAGTCCTACTTCCGAACGTCGTGGTTCACAACAATCTCAATTATTGTCACAACAACCATCATCTGAAGCCATTGGATTTTTTGGCGAATTTTTTGAAAATTTTTATCCATTTCAAAATCGTACAAATATTTTAAAAAATGAACAAAATTTAAGAAATCATTATCAAAATGATTATAATTTTTATAATGAAAAAATGTTACCATCAAATTTTATATCGTATATTAATAATAATGTTAAACAACAATCTAGAAATCATAATAAACTCAATAATCAACAACAGAATTTAGAATCAATGTTTTTGTCATTGCCTTCATCATCGTTATTATCACCATCATTGCCGAAATTATCATCATCATCATCGAAAATGACATTACCTGGATTTTGGCATGAGAAACCTGTTAAACCATCTGTCAATCTTATTAATTAATTATGAAAAGAGAAAATTTTAAATATTTCATTGTTTGTTTTTGTTTTTGTTTATAAAATAAAAATTAAAAAAAATATTGAGATAATATCAATAATTAATAATATAAAAAATACACAAAAATAAAAAAAAATAATAATTGAATACAATGCAAATACACATTTATATAAATATGGTTTTATTTATTATTTGATTTTATTTgtcacaaaagaAAATCAATAATCATTATTTATTTGTTAGAGGATaaatataatcatataacaaacagtatcaaaattttttacaaataattaccTTATATTTGTTTTTTTTTTCATTCATTATTATCATTATCATTATCATTATCATCGAAAtTTAAAATTATAAATAGAATAATTcatcaataaataaaatgttttgattaaattatattcttacaaaaaaaagaagaataaacaattcattttaagtacatacctttgaacacaactttaacTTTTATTTCATTTTATTTGTTTTTATTTTTATTTTTTATTTTATTTATTTATTTTATTTTATTTTATTTTTTCCAtcaatAATAATAATAATGGAATAATAATAATAATAATAATAATAATAATAATAATAATAATAATAATAATAATAATAATAATAATAATAATAATAATAATAACAATAACAAATAATAATAACAAAAcatcatttATAATTGTTATTTTATTTTATTTTATTTTATTTTTTTTTTTTGTTGCATAATAATAAAATAAAATTAAAAACTTtctgaatttttttttgatttttttct
>transcript_HQ_A_N_L_transcript13746/f2p0/209
AATCTTAATCTTTGAATCTTACTTTCATACTTACGTAATTCACTTTTTATATATTGTGGAAATATAATTTTTCGTTCCATTATTCAAACAATTAACAATCAATTAACAATCTTTCACTTTTTATAAACAAATTTCAAAAACAATTTAAAACAATTCAATAATTATATTAATGGAAAAAGTGATTGTATCAGTACAAAGAAACATTAATT
>transcript_HQ_A_N_L_transcript13747/f2p0/208
GATCGACATTCAACAAATATTTATCATTATGTTGCTTGAAGAATTTTGGTTATGGAATTCCTTTCGTTTAATAAATTTGTAGAATGAATATTGTTATTATTATTCTTACACACTTACACACACTTATTATACACATCCGTTTGTAAATTTTTAAAATAATTTGAACAACAAATTTAATAATAATAAAAAAAATTTATTTGATAAATTC
>transcript_HQ_A_N_L_transcript13750/f2p0/233
ATATTTATCATTGTTTCCAGCACCAAATAATAATGAAAATTATCAAGAACCAGATTTTCATCGTTTAGAATTATTTCAACCGATTTCAATATTTAAATAACAAATTTTAAATTAAATTTTATTAAATTATCATTATCTGAGTATAAATATTATTGGTTAACATTGTTAAAATTATTATATTAGTTAATAATAAATTTTTTTTTTTTTAATAAATTTTGAAATTGTCAAATTTT
>transcript_HQ_A_N_L_transcript13756/f2p0/210
CTGCTAAGATTAATTAGTTGGATTTTTTTTTAATGATAAATTATGATGATATAAAATTTTATAATTAAAAAATATGCTAATGCCACTTTAACAAAAAAAAATCACAAAAACAATTGGTTTAGTTTATTCTTTATTTCATTTTTTTATATATATGATATAATTGATAAAAACCAAATTATTATTAAATAAAAATGAAATTTTTAAATAATT
>transcript_HQ_A_N_L_transcript13759/f5p0/209
TTAACATATATATACCCACATAATCATATGCAGAAGAACATTATCAAAACACATCTTATTTATAAAAAATCCAAAATTCATCAGATGTAATCTTTGATTATCGCATCGCATAATTTCATAAGTTTTTATAAAAAACAAATTTTCCATAATTTTCCATCTGAATATTCTAAGTAAAAAAAAGTGGGCGATAAATAAAATTTATTTTATTC
>transcript_HQ_A_N_L_transcript12787/f2p0/596
ATCATAATCAAACAACACAACAGTCATCAAAAAAGAAAAAAAAAATTATTACGAACAAATCATAAAATAAATCAAAAATGAAATTCACAATTCTTTTCGCTTTATTAATCGCCGCAATGATGGCTGTTGTATCAGCCCGTGGTTATGGTGGTGGTGGTCTTCGAAAAGGCGGTGGTGGTGGTGGTTATCGAAAATATGGTGGCGGCGGTGGTGGTTACCGTGGTCATAGTGGCGGTTACCGTAAATCTGGTGGCGGTGGCGGTTATCGCGGTGGTCATGGTGGTGGCCGAGGAAAAGGCAAACACTATGGTTAAAAATCTTGACCAAAAAAAAAAAACCATCATCAATAAAATTCCATCATCAATGAAAAAAAAAAATAACGATCATTGTAAAAAAAAAAATCCGATTGATGTTGTGGTCTAGTCATTATTTTGTTGCAAAAAAATGACTAAAAAGAAAATTAATGTAAAAAAAAATCAAAATAAATTCCAAAAAAAAAAAAAAAAAAAAAAATTCGTTGATCGAATTTTCAAATTGATTGTATTTTTTTTTTTTTTTTAATTGACAAAAATAAAGTGATTTTTTGATAAAATTct
>transcript_HQ_A_N_L_transcript13791/f2p0/204
ATAGCAATTTATGAAGATAGAATAAATTTCGTTTAAATAAATAAATAAATCCATAAAATTTATTTTTATTAAAAAAATTATGATTTGCAAAAAAAATAAAAAAATTGATGTAAAAATGAAATTTCCTTTTTTTTTAGATAATAAAAATGATGATCAAGAAGAAAAAATAAATGAATGAATTAAAATAAGAATCTCTTATAAtag
>transcript_HQ_A_N_L_transcript13792/f2p0/208
GCCCAGAAAAAAAAAATGAAAAAAAATCAATGAACACAGAAAAAATGAATTTTTTATTGTTGTCGTTGTGTTTTGGTATTGATTATTTAAAAACAGAAAAAAAAATAAAATTCTTGATTTTGTAAATGATTTTTTTTAAAGAAAATTTCATACAAACATTAATGGAATAAAAAAAAATGAAATTTGATTATTTTTATTCTTAAAAcac
>transcript_HQ_A_N_L_transcript10954/f2p0/1135
CTACATGTTTAACTGGTCTATTACAAACGGCTAGATCACGTTTAACTGGTCCAACATTAACTGAACCAGGACGTTTTGATTATAGAGATATGCGTATTGAAGATTTTAATATATTTTTAAATTCTGGTATTGTTATCAATATAGTTGGTGCTTGTATTATATTATTATCAATATTAATACCATATTTAGTATTGAATTTTACACGTAATCGACCATCAACATTTTATGTCAACTAAAATATTTAAAAAAAAAATAATTAATGAATAGATCCCTTTTACGGTAAATAATTTTCATTCATCATCATCATCATCATCATCATCATTATTAAAAATATATACTCATATAATAATCAACTATTATCATCATTATAAATCATCGACATAAATCATCAAGATAATCACCAACATGATCATTATCAACATAATAATCATTATCTTAATCCCCATAAATCAATCATAAATCATTTTAGAAAATTATTTTTTAATCCACTATTATTAATACTACTATTATTATTATTATTATTATTATTATATAGAACATAGATTTATTATTAATTATCCTCCTATAATTTTAAATCAACAAAAAAAAAATTTTAATATTAGATGAGTGTGTCATGTACTAATCGTTCTATTATTATCGTAAATCAAAATCAAATTAAATCAAAATCAATTTTCATCAAAGGCTTTAACTAAAACCAAAATGATTATTATAAAAGTCAACAAATAATTTCCTACATCATCATCATCATCACCATTTAATAGAATATTAATTACGACAATATTGGATCACTTCAGAGAAAAGTTTAATTCTTTATCTGAAAAACTCTTTCTTTCTGAACATCAACACCATTATATTTTACCATAAATTTTATCATAAAATTTACAATTAGATAGACATTAAACATAAACAATAACCATAACCATAAAGAATTTATTTTTCATGTCAAAATAATTTTTTCTGATGATTTTAATCGTTTTTATTATTTTACACATACATTATCATTAATTATTACAAACAATTTATTATTATTATTATGTAATGCATACATAAGAAACTGATATTGCGAATTTTATGAAATTTTTTCTGCTGTCTTTTATTTTGAAAATTATTTTGAAAATAAATAAATAATTAATTT
>transcript_HQ_A_N_L_transcript12808/f4p0/580
GATCAAAAATTAAAAAAAAACACTGAAAATATAGATTGAATCAATTAAAAACCAAACTTGTTAAATCGTAATAAAAAAAAAACTTAATAACAACAATGGATTATTGTCACGAAATATTATATGAATATGGTGTCTATGTTCGTAGATTTGTTTATGTATTGTTGTTTTTTTATTTGAGAGGAAAATTTCAACGACATCCCAAAAAAACAGTGTTGGCAATGTTAATTATATTTATTATTAAATTTAATAGAATTGATTTATTTGTATTGAATAATTTTAATCAATTGTTTGATATAATTATTTTTTCAATGACAATATTAATTTCATTAAATGTAATGCTGGATTTATTTATCTAACATTTTTTTTCAATCATAACATTTGTAATGTTGGCAATGTTGTGGTATATTTTTAAAATGTTACAAAAATTATACTTTTTTTTTGGCTTATCTATCAAAATTATGTTTTTGGATCTTTTTTTTGGAGTTAAATTATGTTAAATGAAATAATTATATAAAAAAATGTTTTTTCTAAAATTCTTTAAAATTATATTAAAATTTATAAAATAAAATTTTTTTTTTTT
>transcript_HQ_A_N_L_transcript1004/f3p0/2812
CGGCTCGCCCACTTCGTTTATCGGCGATCGGGCGAAGCTGGAGCGTATACGATGGTACCCGAAAGATGGTGAACTATGCCTGGGCAAGACGAAGCCAGAGGAAACTCTGGTGGAGGTCTGTAGCGATTCTGACGTGCAAATCGATCGTCAGACCTGGGTATAGGGGCGAAAGACTAATCGAACCATCTAGTAGCTGGTTCCCTCCGAAGTTTCCCTCAGGATAGCAGGCGCTTTTCGAATCAGTCTCATCCGGTAAAGCTAATGATTAGAGGTCTTGGGGTTGAAACGACCTCAACCTATTCTCAAACTTTAAATGGGTGAGATGGTCGACTTTCTTGATTGAAGCCGACCATTTGGATGTGTGAGTGCCTAGTGGGCCATTTTTGGTAAGCAGAACTGGCGCTGTGGGATGAACCAAACGTCGAGATAAGGCATCAAATGCGTACGCTCATCAGACCCCATAAAAGGTGTTGGTTGCTATAGACAGCAGGACGGTGGCCATGGAAGTCGGAATCCGCTAAGGAGTGTGTAACAACTCACCTGCCGAAGCAACTAGCCCTGAAAATGGACGATGCTGTAGCGTGGAGCCGATACTCGACCGTAATGACGATTCTGTAGAGGATGCGATGTCATTGCGAGTAGGAGGGCCGCGATGATAGCGTTGAAGGTGTCGGGCGTGAGCCCGCCTGGAGCTGTCATTGGTGCAGATCTTGGTGGTAGTAGCAAATACTCAAGTGAGAATCTTGAGGACTAACGTGGAGAAGGGTTCCATGTGAACAGCAGTTGGACATGGTTCAGTCGGTCCTAAGGAGGCAGAGAAATCTGTTACAACGACTTAGTTTTTAATAGAAAAGATTCTAGGTCGAATCTCCGAAAGGGAATCAGGTCAATATTCCTGAACTGAGACAAGGAGGATGTGCTCTCGGGCACTAGTGCGGCAACGCGATCAAATTCGGAGACATCGGCGACAGTCCTGGGAAGAGTTGTCTTTTCTCTATAAGGCGTCGAATCCATGAAAACAGCTTGTCTGGAGATATGGACGTTGACGCCGAAGAGCTCAGCGGTTCTTGCTGAGTCCGGTGCGCTGTTGTCGGTCCTTGAAAATCCGAACGCGAGGTTTACCTCCGTGCTCAGCCGTACCAATATCCGCAGCAGGTCTCCAAGGTTAACAGCCTCTAGTTTCTAGAATAATGTAGGTAAGGGAAGTCGGCAAAACAGATCCGTAACTTCGGGATAAGGATTGGCTCTGAAGGATGGGCCGCTCGGGCTGTGATCAGAAACAGGTGATGCGTCTGGCTGGGACTGGACACTGGCAACGGTGATCGGACCCGTGCTGATGTCTGCCTGCGGACGGTCATGGCTACGCCTCTGGGCCCTGTGCTTGGAGTGTCGTTTCGGTCGGCATTAAACATCTCACTCAGAACTGGCACGGACCACGGGAATCCGACTGTCTAATTAAAACAAAGCATTGCGATGGCCGGAAACCGTTGTTGACGCAATGTGATTTCTGCCCAGTGGTATGAATGTCAATGTGAAGAAATTCACTTAAGCGCTACTAAACGGCGGGAGTAACTATGACTCTCTTAAGGTAGCCAAATGCCTCGTCATCTAATTAGTGACGCGCATGAATGGATTAACGAGATTCCCACTGTCCCTACCTACTATCTAGCGAAACCACAGCCAAGGGAACGGGCTTGGCAAAATCAGCGGGGAAAGAAGACCCTGTTGAGCTTGACTCTAGTCTGACTCTGTGAAGAGACATGAGAAGTGTAGAATAAGTGGGAGACTTCGGTCGCCGGTGAAATACCACTATTCTCATCGTTTCTTTACTTACTCGATCAAAAGGAGACTGGTCTCAAAAGGACCACGTTTCTTGAATTAAACGCACGGGACGGTTGTTTTCGGACTTCCGGTTACCTGTCGTGATCCTAATCGAGGACACTGCCAGGCTGGGAGTTTGACTGGGGCGGTACATCTGTCAAAAGGTAACGCAGGTGTCCTAAGGCTAGCTCAGTGAGGACAGAAACCTCACGTAGAGTAAAAGGACAAAAGCTGGCTTGATCCTGATTTCCAGTACGAATACGGACAGCGAAAGCTCGGCCTATCGATCCTTTTGCACGTTTCCGAGTTTGAAGCAAGAGGTGTCAGAAAAGTTACCACAGGGATAACTGGCTTGTGGCGGCCAAGCGTTCATAGCGACGTCGCTTTTTGATCCTTCGATGTCGGCTCTTCCTATCATTGCGAAGCAGAATTCGCCAAGCGTTGGATTGTTCACCCACTAATAGGGAACGTGAGCTGGGTTTAGACCGTCGTGAGACAGGTTAGTTTTACCCTACTGATCAACATCGTCGTTACGATAGAAATTCTGCTCAGTACGAGAGGAACCGCAGATTCGGACATTTGGTTCATGTGCTTGATCGAGCGATCAGTGGCACGAAGCTACCATCCGTTGGATTATGACTGAACGCCTCTAAGTCAGAATCCATTCTAGACGCTGTAACGATATTGTTTGTGCTTCTCGAACTTGGAGGTCAAATTAGTGATTTGCAACACAATCACTTGACACAGCCCATTTGTGGAGATATGGCATCCGCAAGTGACGAGGTCATGTCGCTTGTTGCCGTCGAGCTACACAATACATAGCCAAGTTCGGAAGTGCCGAATCTTCTGTAGACGACTTTGTTACCTGCCGGGGTGATGTACTTATTAGAGCAGTCACCATACTGCGATATATTGAGTCTCAGCCTTTGACAGGACGGTTCGTTAATTCTTTTAATTGAATAAAGAATTGACAATAATTTCATTTTTTTTT
>transcript_HQ_A_N_L_transcript12810/f2p0/605
tacatggGCGATATATATTTGATGAACGAGAAAAATTATTATTGTTAATATTTATGATGATACCATTACGTTGTTTCGTTGGATTATTTCGTTTATATTCAATTCGTATAATTGAATTTATTATAAAATTTATTATAAATTATGGTCCAGTTGTTGTATCAATGTTAATTGATATTGGTAATGTTATTATCTATATAATAGATATAATTTATATAATAATTAAATATTACATTATTTGGTATTGTAATTATGTTTTAATATTATGCGAAATATTATTTATAATAATAATTGCTTATATTATAATATATATTTCATTTACAATAATTGGTGTTATTACAGTAATGATACTATATTATATTCGTCATGGTAAAATGATGCCTGTACGTTGGTAAAAAAAAAATATATTCCCGGTGTCGTTTTTTTTTTTTTGTATATTATATTAAAAAATCTTTGGTTCGAAAATTTTGTTAATTTTTTTTTCTAAAAATTTATTACAAATAAAAATTCTTTGAAAAATTAATTTTTTTTCATTGCGAAATTTGCGCGATTTAATTAATAATTAGAATTAAATTTTTGATTTCATTAAATTATTTAATTATTAATTT
>transcript_HQ_A_N_L_transcript12818/f4p0/580
ATCAAATAAATTAAAATTAAAAATTTATTACTGAAAAAAAAACAAAAACAATTTCAACAAAATCAATCATGAACCGTGCTATTGTATTGATCTTTGCTTTGATGGTAATCGTCGGTGTTGCCGTTACCACTGTTTCAGCCCAATACGGTTATGGTAGACGTGGATATGGAGGATATGGCGGCGGATTTAGCCGAGGATATGGCGGCGGATTTAGCCGAGGATATGGCGGCGGATTTAGCCGAGGATATGGCGGCGGATTTAGCCGAGGATATGGCGGAGGATATGGCCGTGGATATGGCGGAGGATATGGTCGTGGTTATGGCGGATATGGCCGTGGATTTTATGGTTAATAGAATTCATTATAAATCATTATTATCAAGAATTTATTAACAAAAAAAAAAATTCCAATCTTTTGGATTTTTTTTCAAGTCAATTTAGTTTTGTTTTTTTTTTTCATTATTGTTTTTTATTTTTTATTTTGTTTTTTACATTCCTCTAAAAAAAACCCGAAAAAAACATTATTTTTGAATATCCCGGGAATTTTCATTCAAAATGATATAATAATAAAGTCTTAAGAATC
>transcript_HQ_A_N_L_transcript11854/f2p0/932
gTTTTGGTGTAGACAATGTTGTTGCATATAATGAACCATTTAATCGATTACGTCTTCTAGTCGTCCAAATTGTTTTCAACAATTGATCGGATTGTTTTTTTGCTCGAAATTGAATTTGATTCAATTCGTATCAATGTTCCATTTGGTCCAACAATAAATTTACGATAAATGGCTAGTTGTTAAATTGTAATGTTTAAAATAATTTATTAATTTAATCTATCGCTTACCGACACATTCCAATTTCATTTGTCCTAATTGATATTGTTCTTCATTTACTTTAATAATGATTTAATTAATTGATTAATTGATTAAAATTATTTCTCAAACATCTTACCAATAAATTTAAGTCGTACAGTTCGTGTTTGTAGACCATCTGAATGATTAACCGTATTGTAATGTATAAGATAATCACTTGGAGCCTTAAAATTATATTAATCATCAAATAAAAATAAAAATTCATTAATTCTCATACAAACCAATCGATCATTTATGAACCATTGTATGAGCGACACTTGTTTCAATAATTTAATAATATTAATCAATAAATAAATAGATAATAATTAATAATAATAATAGATAATCACCTGGTTTACTTTTTGCCGATGTACAATTCAAATCGATACGTGATTTAAGCGAAAAATTTAATTTATTACCACTACTGATACGAGGACTTTTATTCGGTAACACTTATTAATGAAAACAATTGTTAAAATAAAACTAAAAACAAATGATTAAATCTCACCATAAACTTCCAATAATTTATTGTCTTTAAACGTCATGAATTCTAAAACAATTTTTTCATTATTAAATATTTAAAAAAACAAAACAAAAAACAAATAAACCTGGAGCATCGGTGGACAATTCACATCTTATATCATCACATTATAAATTGATTAAATGAAATGAAATAAAAAATAATTATTAATTATTAc
>transcript_HQ_A_N_L_transcript13820/f2p0/211
AACAACAAAACAAGTACATCATATCATTGTTGTGTTTATCGTTCATCCTCATCATTGATCTAAATAATAATAAATGGCAACAAAAACAAAAATTAAATTTTTTTGATAACAAAAAATAAATAAATAAACATACCATAGAAAAAAAATGAAAAGATACCACAAGATGATACAATTACATATTTACAAATTTAAATACAAACAAAATATATCc
>transcript_HQ_A_N_L_transcript12820/f2p0/583
gGTTGTTGTTACGTTAACAATTGTTGTATTGTTTAAACCCTTTTTGACAATCTAAAAAATAAATTCATTTGAAAAAAAAATCAAAATGTCAAATCTATATTATCAACAACAAGGACCACCACCACCTGGATTTACACAATATGGAAGTGCACAACCACCACCACCACCATATCAAAATTATCCACCACCACCACCTGGTCAGCCAATATATAATCAACAACCACAATATTATTCACAACCACAACCACCACAAGTTGTTGTTATACATGATGAACAACATCAACGTGGTGGTGGTGGTGGTGGTAATGTTTCAAAAACTGAATGTTGTTTATTTGCATTATGTGCATTTTGTTGTGCTGCCTGTTGTTGTGATAATTAATTAATTAATTAATTATTAATTATTAAATAAATTGATTGATAAAATTTTAAGAATAAAAAAAATGAAATTTAAACAAAAAAAAGGTGAAATTTAATAAAAAATTCTACAAGAATTGTAAAAAACATTAAATGATGATTTAGCAAAAAAAAAAAAAAAAAAAAAATCGAATATTGAACATTGAATAAATTTTTTTTTTCAAATTTC
>transcript_HQ_A_N_L_transcript12833/f2p0/595
AATTACCGGATGATAAAGGTTTTACAGATGAATTTAAAACATTTATTAAAGCATGTTTAACCAAAGAATCAGAAAAACGACCTAAATATAAAGAACTTATGAATTATGCATTTTATCAAAATTATAAAAATACTTTTGTAGATGTTGCAGATTGGTTTAAACATGCTTATTATGATAATGCAACACCAGCAACAACTACAAACACTACCATAAATAATAATAATAATAATAATAATCAATCATCGATAATTGATAACAATTCAATAAAACAATTACCAAATCAAAATCATCATTCACCACCATCAACAAATGTTACATCAACATTGATGTCAAATTTAGCAATAAAATAATTTTTATTAAAAATTTTTCAATTTTTTTTCTAATTATTTCAATGTATTATATAATAAATTATTTGAAAAAAATGCTTTAAATTATTCTGTAATATAATAAAAACAAAACAAAATTCTTGACAAAAATTTACCATATACAAATATATTCTGTGAATATTACAGTACATAATTATTTTTTCTGTCAATCAAAATCTTTTTTTTAATAATGAAAATCAATTAAATAAAATTTATAATCATATCATTAC
>transcript_HQ_A_N_L_transcript11861/f2p0/940
ACAGCAATAGCCGCAAGTTTACCAAATTTTGCAGCTAAATAACCTGAAACTACACCACCCATAGCTCCCGCCATTAATTGTTTAGATTTTGATGATTTTTTTAAATCGAAAAAAATACGTTTAAAATAATCAGGTAATTTACCATCACCATTGGTGTTATTTGCTTTTTCGATTTCGGATTTTTCTAATCATCAAAAAAAAAACAAAAAAAAAACAAAGATTTTATTGAAACAAAACATTTTGAAAAAAAAATTTCATACTTTCTTTAAAAATTGCCATATTAGAATCTATCAATTAAATTGATTTAATTTCATTAAAACATAATTCTCCAAAATTTTAGACATATGAAAATCGTAGTAAACAATATATTGTGAATAGTGTTTTTTCTTTCAACGAGATGGCGTTTTAATTAAAAAAAATATTGTACAAAATATAAAAATTTTATTTAAAATTTTATAAAATTAAAAAAAATATGATAATTCAAGATAGTAGATTCATTAAACAAGTAAAAATTGTAATAATTATAATGAAAAATGATGATAAAATTTTCGTTGTATATGAACCATTACAGGAAATTCCTTTATGGGTGAAATACCATGTGAATTGATTCATATTTTGACAATCAGAATCTATTAATATAATTTTTAAAAAAATGAATAAATTATTTTTGATCAAAATAATTTAACAATTAATTAATCAATTTACCGATACAAGAATAATATGAAGTTTGCGGAGGATTATGAAGACCTATTGTGAAAAAAAACGGCAAACAATTATCAGTGGTATGTCCTTTACAAGGATTTTTAATATTTATTTTAATATCTTCAGTAATATTTGTATTAACTCTGCAATTTTTTTTCATTTTTTTCCGGAAATGCTGTACGATCAAAACAAACTTTCATCAATGATTTTTCAGCACGGAACTATTTTTTTTTAAATT
>transcript_HQ_A_N_L_transcript12844/f3p0/578
gAAAATTTTCATTAGCAGAATTGTTATTTTTTTATTGAATAAAAAAATTTTTTTTTTCGATTTAGTTATTGTGTGTGTTTGTGATTTAGTGTTTGTATTCAATTTATTAAATTGGTTTTTTTTAATAAATTTTTTTTTATTTTGATAATATAATGATGTATAATATGAATGATCAAATATCAGCATTTGCACCATATGAAGATCTTTGGTATGAACGAGAAGCCGATGGTTTTCGTACATGTGGTCGCTGGCGAAGAGGGCGTAAAAATTTATTCAATTTAGGACGTAAAATTAATCAAATGGATTTTGAACGTCGTATTATGGCTGAACGTAAATTACGTAATACATTAAAACATTTAGATAAAACAACAGCGGTACCAGTTATGGAACAACATAATATTTGTGAACGTGTAAATTGGAATCATTCATATCCTAATTGGTTAAATTATCGTGAATTACATATGCATGATAAAATTGTATTGTAATAAAACATAAACGCGGAATCAAATACAAATCAAAACAAAACAAATTCATTTTTTTATTATATTAAATAATGATAATGATAAAATTTATTATTT
>transcript_HQ_A_N_L_transcript11867/f2p0/874
ggggTTTTTTGTTATTATTTAATTTTTGAACATCAATTTAAATCATTCCGCAAAAAAAAAAAAAAAAAAAAAAAAAAACGACGCATAATTTAATTTCTCTTATTTTTTTATATTTACCGTTTTATGTTTATAAATATTTCATAGCCACATCATTGTTGTTTTAATAAAACTGCTCAAAAAATAAAATAAATTATTGCTTTTCGATAATTTACAGAATTAACAAAAACAATTAATTAACAAATCAATTTAATCATCATGGCACGTGGACAACAAAAACTTCAATCGCAACAACGTGCTCAAAAAAAAAGCTCAAGAAATGAAACGACAACAAGGCCATGACCAAAAAGCTGCAGCACAAGCTGCTTTAATTCATAAATGTTCTGTTTGTATGTCACAAATGCCAGATCTTAAAACATATAAACAACATTTTGAAAATAAACATCCAAAAGCAACACTTCCGGATAATTTGAAAGATGTTCAAGCATAAATATTTATATATGGATTTAAAAATTTATTATTATTTAAAGCAATTATTATAAATTCTAAAAAAAATGAAATCTATACACTTTTATCCTTTGAAAAAAAAAATCTCCACAAATAATTTACTGCCTATCAACAATAATAATAACAACACAAAATTTATGATTGATAAATTTAAATCAATTTTAATTTTTATGATGATATCAATAAAAATGAATTTATTTCAAATTGCATTAAAAATAACATTTTTCATTATTCTGCAACATCATTGAAATTTTTAATGATAAATAATAATTTTTTTTTCAATTTAAAAAATTTATTAATAATAAATTGTTTCTTTTAATCATTTATTAAATTATTAAAATTAAAATTTACGGTTTATAt
>transcript_HQ_A_N_L_transcript10989/f2p0/1139
GATAATAACAAATAGAAAACAAAAACAAAAAAGGTCGAAATTAGGTGAAAATTTTTGAAAAAACGTTCGAAAAAGATAAAACGTTCGAATACGTAAAACTTTTTCGAAAATTCTTCAAAAGTGACAATAAAAATTTTTTTAATAAAGAATGTGTCAATTCATTAATTTTATTGTTGTTGTTGTTGTTGTAATTTATTAAAATTTTATAAAAATAATTAATTTATCATTTTATGTCTTTATTTTTTTTTCTTCTTAATTATTATTATTATTATTATAAATCACATAAAGGAAGACTTGTTTATATAAAATTTAAAAAAAAAAAATTCTTAAACTAGGAAATCATTTCTAAATAAGATAATAAAAAAAAATTGTCAAAACAAAACATAAAAAATTTTCTTCAATAAAAAAATAAAATTCTTCAAATAAAAAATTTTGTTGATTATCAACAACAACATCATTCATTATTTATTATCATCATCTGAATATTTTTTAATCCAATCAAATGTGTCAGTCGTATGATCTAATAACGGGTAATAATAAACAAAATTAGAAAATGAAAAATATCAGATCGTTTAATTTTGTTGAAAAAGAAAAAAAAAATCTCAACAACTCAACTACTTACTAAAATATTCTAAACCAATATAATCATCATATGATAATTCAATCAATTTATTCAATATATAATCATAATTTAATTCACCATTGTCAACAGGACAATTACGTAATGGTACTTGTGATATTTGTATATGACCAATATATGATCGTAATCGATTAAAATTTTCAATAATATTACCATTTAAACGTTGACAATGATAAATATCAAACATTATTTTTAAATTATTAATATTTGGATATTTTTTTTGTATTGTATCAATTAAATCTTTAGCTTGATCATATGATCTTAAATAATATTTTTGTTTATTATTATCATTATCATTTGGAAAATATAATGGCTCAATTAAACACATTACATTTAATGATGATAAAAATTTTGAACCCATTATTAATAATTTATCAATTATATAATTATAATCATCTTCATTATCAACATTATAACaacataataatAGATGTACTTTTTTTACATTAAATAATTCAATATAATTTTTCATAATAAATAAATTATTTAAAAATTCTTG
>transcript_HQ_A_N_L_transcript10066/f2p0/1280
AAGAACAGCAACAACAACAACAAGAAGAAGAGCCTCAACAACAAGAAGAAGAACAACAACAACAACAACAGGAAGAAGAACCTGAACAGCAACAACGAGAAGAACAACAACAGGAAGAAGAACAGCAGCAACAACAACAGGAAGAAGAACCTGAACAGCAACAACGAGAAGAACAACAACAGGAAGAAGAACAGCAGCAACAACAACAAGAAGAAGAACAGCAACAACAACAACAACAACAAGAAGAGGAACCACCAACTAAAGGTGGAAAAGAAGACTTGCCACCATCTAAAGGTGGACGTTATCAACCACCATCAAAAGGTGGAAATCAACAACCTCCATCAAAAGGTGGTCGTCCACCAACAAAAGGTGGTGTAAAAGGTAATGTCAAAGGTGGCGTTAAAAGACCATCATTTTTACGAGCTGATGACCAGACATATATTCATGGATTGGAAAATTTAAATGGAAATCTTAAGCCAATAACAACAGTTTTATCCGAAATGAATGCTCGTAATGTTCCACAACAACAACAACCATCATCATCATCATTTCATTTTCCACATCACATGAAAATGATAGATGATGGACCACAACAAACAAGAATTATGCCACCAACAATGGCAAGAATTGAACAAAACAATAATGATTACCATCGATCACCATTATCGATTGCCCGTCGATTACCATCAGTACGATCAATTGTTCCACAACCATATGAACATTTACAATTATTTCATCGAAAACCACAATCATTAGTACAATCATGGAATAATTCACCACGTATACAACCAAAACAACAGCATCAACAATTATATTTACAAAATGTACGACAAATTCCAAATAATATTTATGATGGATGGAATTAAAACAAAAAACAACAATAATAATAATAATAATAATACTCAATAATAAAAAAAAATCAAATTTTCTTTAAATTTTTTTTATTCACAAATTCATAATTGAATAATATTATTCAATTCATTTAATAATCATCAATCATCAATCTATTTCATTCATTTTAATTTATTCGTCATCATTATAATTATTATATAATCGACTAAAAAAACAAAAATGGAATTGTGTTACGAATTTTTTTTTAATGGAAAAAAAAATTTCAAATTTTTTTACATACACGTATTTTGAAACAATAAGAGCTTTAAATTTTTTTTTTTTTTAAATGCCATATCAAAACAAAACAAAAGATTTTTTTAATTTTTTTATCCATTTTATTACTTATTATTATTATTAAAAATAAAAAATTATAATTTGGTTTTTGTATc
>transcript_HQ_A_N_L_transcript11875/f2p0/914
GTTCACCTTCATCATCATCATCATCATCATAATCCTGTTCGATTGATTCATCATTCGATTCTTTACTACTAATTATTGATTTTTTTCTTGATCTACTTTCTCCTTCTTCTTCATCATCATCATCATTAATTTTTTTTCGATCAATTAATTCATCCGATTCTTTATTACCACTAATCATTGATTTTTTTCTTTGTTTACCTTGTTCTTCTTCTTCATCATTAATTTTTCGATTCATTGATTCATCATCTTGTTCTTCATCTGAATCATCAAATTCATCTGCTGATCATCCACATCATCATCATCATCGTAATTATAATCGTCATCAATGTCATCCGTTCGAATCTTTTTACCACTATAAATAAAATTATCTGAATTCTCTTCTCTGGATCTTATCTGACCAACAGATCTTTTCAATTTTTCACCAGTGATGGTTATATTATCATGTTTTAATGATAATGAATCATCGTCGTAATCATAATCATCATTTAAATTTTTTTTCACGATCCGATAATTAGAATTTTTTGAAATTCTATCATTTATTAATCCTCTTTGTAATCGTTGTTCTGTAAAATTTATATAAAATCAAAAATTTAAAAAATTACAAATTAATTTAATTGTAAATTAAAAAAAAAACAATTACTTTTTGTAACAAAATCTTCATCATCATCATAATAATCATCATTATCATTGTCTTTTTGAATCGATCCAACAACATTTACCACAACCAACAATGATATTACTGTTAAGTAAAAAATTTTATTCATTTTTTATAAGAAAAAATTTTAAATTTTATAAAAAAATTAAAAACAAAAATGAAAAAATTTTTATAAAAATTTTATACAATTTAAATACAAAATTTGTAATTAAATTTAATTAAATTAAATTAAAAATTAAATTAAAAAATAATTCATTCT
>transcript_HQ_A_N_L_transcript1383/f2p0/2648
atgtgtcccggaatttaataaaattctttTTTGTTTTAATTGTAATAAAATTCGAaatTTTTTTATTTGAAATAATTAAAAAAAAAAAAAAAATGGATGGTGATATTGTTGAAAATATCAACAATATTTTAAATGAAATTTATCTATCGCCAAATATTCAAACAGATCATGTTGATTTATTAATCAACTGTCTGAATAATCATCAAATTGATGAAAATATAAATAAAATTGTAATAAATTTTCTATTTACAATGTATGATTTACGTAATGATTCAAATTATCATAAAAATTTATTCAAAATATTTGAAAAATTATCCAAACAGAAAATTGGTGAAAAATTTTTACAAGAATTATTTCCAATATTAATTGATAGAATAAAAAatcgacaATTAATAAAATTAAAACAAATAAATTTTTATCATAAATTATTAAATAATTTATTTAAATgggaaatatcaattttaaataataatcaaaaagaaaaaataattgaatgtcatataatattttttggttattatggaaaaattaacaATAATAATTATTATCATTTAAATTATAATAAATATATAAAAAAATATTTTTTTTTTAAAAATTAATTTAAAAATAATAAAATTTTAATtgaatatattgatttattaaatcaattatcTAATATAACAACAAATGATGTAATATTattcaattttatgggataatttattaaaatatttacatgatacaaaacaatttaatctaatagatgaaaatattaaatataaattgacaataattgAATTATTTAATAAAAATATAATATTAACAAAATTAAAATTATTTGAACAACAatatgatcTATTAAAATGTTTTGAATATACCGTTACAAAATTAATAAAACAACAAGAATTTAAAACATTAATATTACCATCATTACAAAAAGCGatattaagaaatcccgaAATATCATTAATATTATTATTAAATATTTTAAAAAAAAATTATCaatagatttatcaatggaagaggaatttataaaacatgatttatgtaaAATATTATCAATAAATTTATTAACAAAAAATGAAACAATTacaagaaattgcacaagaaataataaaaaatttataccgaaattttttgattaaaaatattgaatctattgaaaTTATTATTACATATTTTATTAAATTGTCATAAtggtagtgaaGGAAAATTAACAATAATATCACAACGTCAATTAATAATAAAATCTATTGGTTATTTAATATCATCTATTAATAGTGGTAATAATGAATTAAAAATAAAATTATTAAACAATACGATTGATGAATTTATAAAAATGTTTAAACAAGAAACAAATGAATCATCATTTATTCTATTATTTCAACAGATAAAATTATGTATTAAACAATTCCAATTAACCAATGTAACATTACCAGATATATTTTGGAAATTTTTAAAAGATTTTTTAAAATCAACAAAATCAATAACATCAccgatcttatcaacaatatatgaatgtttaattctttcattggaaataaATGAAAAAAATTTAGAAAAATTTGATGAAAAAATTTTTAATTAAtacaacaataatgaattcaacaaaaaatataacaacattattgacaaaattatcattagtaattgaaagtttaaattcatcattattaatATTTACATCAATAATAATAATAATAATAATAATGATAAAATTAAAAATtttattacaaatacattaaataataattcaatacaatcgataacatttttaacggataaatttatttattcctctttggtatcaaatgAAAATTTATTAAATTTAATAAAATTTATATTTAAATTATTATCAATAATTAATGATAATAATAAAAAAATTTAAAAATTTTAAAAAAAtattctatatttaatgtgtcatcctcaaaaacaaatacgtaatgatgtaaatgaaaaatttattcaatattttaataatcaatcgaTTATTAATTGATATAATTAATTTATTTAATgaattatttaatgaaacaacaatttcgaatgaaacaattatcaatgaacaaaataataaatcaattatttattgtgcaataacattattatccaatatcaataatATTAATTTTAATGAAAATGATGATAATGAAAAAAACGAAAAAATTAAAATTTCTAAGTAAAAAAAAAAAATGTTTTATTAAAAAAAAAAAAAAAATTTTTTAAAAATTATTTTTAAATAAATTTTAtccaaaaGAATAATTATAATAAATTTATTGATAAATATTTTAAACAATTAATAAAATTAAATATTTgatTATGAATAATAAAATTAATAGTGAAAAAACTATCATAAATATTATGAAAACATTAATGAAATTAGATGCAAATAAATTTTCAAATGAAATTATTCAAATTATAAATCAAAATTTATTAGAAAATTTAAATAATTATAAATCAATTACAATTGTAGATTATGAAATTTATAAAAATAATTGTAATGAATTGTATAATAAAAATATTGTTATTGAAGCTGGTGGTGGTGGTGGTACAAATAATGAAAATGAAATTATTAAACGAGATAAAAGTAAATTATATTCACAAAAAGAACAATTAGATGAATTACAATTACGTAAAGAATTATCAAAATTAAATAAACAAAATGAATTTAATATAAAAAATTTTAC
>transcript_HQ_A_N_L_transcript12850/f7p0/567
GACCGAGTTGTTATTGTAAATTTGTTAAAACAATTGTTTTTAATTCTTTTCGATTTTTGCCGTATTGATAATTTATAGATAATTTTCTTTTTAACAAACATAAAATGGCTAGTTTAATGAAATTTTATAAAAATCGTCAAATGATGATGATAATGATGAAAAATTCAAAATTGATTCAGTCATCAACAATTCGTTTATTATCATCGGCTCCTGCACCAAAACCAAATCCACATGGTTGGAAATCATGGCAAGAGATACCGGATTCTGAATTACCACCATCTCCTGATCCAACAAATCCATTATATGAATTAAAACAATATAAAAATATACAAAAAAAAACGTATCTGGTATCAGATGAATCCACATATTCCAATCTATTTTCGTGAAGGTGCAAAAGATAAATTTTTAGTCTATACATATGTATTTATGTTATTTTCATTATTATCATATGAATATTATATTATCGTTACACAAGTTGCTGCTTAAACAATCATGGATGAATTTTTTTTTTTTTTTTTTAATGATGATGAAGAAATTATTCAAAATATTAGAAATTTTGTTTTAAGTAGT
>transcript_HQ_A_N_L_transcript12854/f2p0/568
gaattAACTTTCGTTCTACAGGCACACATACTATGTCGCTACAACCATTAGAGAATATGAGATATAAAATTTATCAAATTACTGAAAAAAATCGACATCGCCGAAAATTAAATGCTGAACAAAAGATAAATGATGGTAGCCTAAAAATTAAAATTATAATTGTATTTGAAAAAACCGTTAATGACATAAACAATAGGTTGAATCAACTCGGTTTTAAAAATTCGGATTTTAATTCGACATTGATATTAAATGATAAAGTAATAATTACAAAAGAATTAATTCCAAAGTACGACCTATTTGTCATGAATGATCTTAGGATATTTGAAAACGTTGATTTTATGTTTTTTAAAGATCAAAATATAACTTCAACCATCACATTAACAAAGTATCCAATTTATTCAATTAGGCTAAGTGAAGTTTGTTTGAATGGTTTATTAGATATGATTGGGTTAAAAGTAAATTGTATTAAATCTATGATTGAAACAGACTGTTTTAATCAAAATAAAGAGATACTTGAAAAATTAGATCAAAAGAAAATACTTGAAAATAGCAGAAAGTTACATGATAG
>transcript_HQ_A_N_L_transcript12855/f3p0/565
TGGAGAAAAAATTATTCATTATCCAACCAACATTCAATTTGTACAAATTTTTATTTTTTATAATTTTGTTTGTAGCTTTTATTTTTTGAATTTTAATTGAAAAATTTGATTTTCATCTGAATTTCATTTTACTTTTATTTTTACCTGAATTTTTAATTTAATTTTCTTTAGTTTTTAATTTAAAAAAAATTTCAAAAAACTAAAAATGGACAACACTGAACGTGAACTTAATCAATTAATTACGCAAGCTAAACGTATGCCATGCGAAGTTTTAGAATCATGTAAAGATTGGACAAAAGAAGAAATCGCTCGTGCCAAAAAATTGTATCAAAAAATTGATCGTCTTCAATCATCACCAAAAATATCATCAAAATTGTTTAATGAAGCCCGTGATTCCTGTACATTATTGGGAGAATATATCCGTAAATTAGAATTACATTTGGTATCATCAAATTCAATTGTTGTCAATTCATTAATCGAACTTGGACAGGTTAATAGAGCACCAACAATTTGTTAAATTATACAAAAAAAATCAAAATTAATATTTTAAAAATTTAATGAATTT
>transcript_HQ_A_N_L_transcript10999/f2p0/1123
AAATTTTTTAAAGAAAATTTTAAATTAATTTAATTTGATATAATTTCAAAGTGGCTAATAAATTAATAAATAATAAAAATAATCCGAGAATAAAATTCTGTGAAGAAAGATACGGTTGTAAAGAAGACAAAACTATTGCCAATTATTATTGTTATGATTGTCAAACGAATCAATGTAAATTGTGTGAAACATTAATACATCAATTAATTGACAATAATAACGAAGATAACGACTACGATAACGATAATTATTTAAATCATCATAGAATTTTATTATCAGGGGTTGAAGATTTAAACGACAATAATCAATTGATTGATTCAAACAATAATCAAAACAAAGCTACGACACTGGCTCGTAAAAAGTCTTCAAAAACAACAACAACAACATCGTTGTCATCCACTTCGTCTAATCAACTACTAAAAGAAGAAAATAAACAAATTAATAATAATAAAAAAGAAGATAAAAAATTATTATCAACATCACCATTATCTGATCCAATTGTTGAAGATGATGATTTTGTTGATGATGATGATGATGACAATGATGCGGATGATACGGATGATTTAGCTGAAATAAGCAGACATCAATTATCATTAAATATAACGGCTTCATCAAATTTATCATCATCAACAACATCATCATCAAATAATAATAATAATAATAATAAATCAAAAAAGAAAAAAAAGCGACAACAACAACAACAAAATAGTGATGATGGTGGTAGTAATGTTATAGTTGGTATTTTTAATGATGATAATGATGATGAGGATGATGATGATGATGATAAAAATATAATAACAACATCAACATCATTATCAACAAATACAAATAAAAACATTGATGAAAAATTATTAGTGAATAATAATAATAATAATAATAAAAAACATTCATCCTCTTCATCATCATCCTCTTCATCATCATCATCCGATCCATCATTATCAGATGATAGTTCAGAAGGTTATGTATCATCAACACAGATTACAAATACAAAAAATCGTCATCATAAAAAATCAACAACAACAACACCAGCAACGACAACAACAACGTCAACAATTTCAATGACAATGACAAATGGTGGACGTGAGCTAACATCAAAATCAACAAAAAATTATCAACAACAACAGC
>transcript_HQ_A_N_L_transcript13849/f2p0/205
GCCATTGGCACAGAGTACATTTCGATCTGATCCAATTCGTGGCCAACAACTTCAACAACTTTTAGTGCGACTACAGCAAAACAATTTCCACAACATTACTTAATTTATTTTTGACATAATTCATTCATTCGTTCATTAAAAATTAAATATCAATTCTTAATAAAAAAAAGACATTCATTTCAAAAAaaaattaagtaatgttgtg
>transcript_HQ_A_N_L_transcript12866/f2p0/565
ATCATTATCGCTATTATTATCATTGATCTATCCATCTATCACCCTATCTATATTTCATAAATCATCAATCATCATCATATTGATAATCATTTTATTGAATTATTGAAGAAAATCATCACATTTCTTACAAATACATAATATTACATCCCAAAAAATATACGTACATGCATGCACATAAATAATAATGACCATATAACTTTTTTCAAAAATTAAATTTATAATATAAAAATTGAAAAAAAATTCATCCATCCAATTTACCTTGTTTTTAATATAAAAAAATTCAAAAAAAAAATTTCAAATTTATTTATCAAAAATTAATTAATATTTCCAAACCTTATTTTCAAATTAATTTCAAATTTTTTTTTGAACAAAATTAATTATTTAATCATTCTACATATTATAACCAAAATAACACAAaaacaaaaaCATTATTCTTATTATTTTAATCATtttatttcttatattttttctttttgaAATTTTTTTTGAATGTGTTTGAAAATttAATAATTACAAACACACACACACACAAATTTATTTAATTTTTCTTAGAATAAAATTTg
>transcript_HQ_A_N_L_transcript13886/f2p0/205
aatttaaaaaaatcctTTCATTTTTTTTAATTATAATTTTgcCTTTATTTTTTTTTCATTATCATTATCATTTATTATTATTATTATTATTGATTATTATTATTATTATTATTTTTATTATTATTATTATTGATTATTAATTATTAAAAATGATGCgATATTATAATTATTAAAAAAAAAAAAAAAAAAAAAAAAAAAATGTTTG
>transcript_HQ_A_N_L_transcript10098/f2p0/1284
GAAGAGAAAAAAAATATATTAGATGAAAAACAACAAGAATGTAATAAAAAATGTGAACATGTGCAACAACAATTCAATGAATGTGGTGAATCTTTTTTTATAAAAATGTTCAATATTGAAGAATGTCAAGCGTAAACGACAACAATAACAACAAAAATCATTTTTTTATTTTAATGTCATTCTTAAATTCTTGACAGTTTGCATTATAAAAGTTGCAATATGACTGCCATTTATTCTTTTTTTCATCTTCATAAATCAATCAAAAAAAATAAATAAATAAATAAATAAATAAAAATAAAAATAAAATCATAATCAAAATGTCTAAAAGGAAATAAAGCAAATAATTTTCAATTATTATAATGTTGCAATAAACATATTTATCGTCAAAATAAAAATTAAAATGAACGAAAACAAAAGGTAAAAAAATTGTCAATCATCGTGCTCAAATTTTATCATCATCATAATAATTATTACATTAGCATTTCCATTTTGATAACAACCATTTTCGAAAAATTGTGTGATTTATTTGAAAGGAAAAAAATTGATTCCAGAATAAAAATATTAATCATATTAACAAACTAAATAAAATTTTGTACATTTATATATGTATAAAACTGTATAATGACACTTTTACATTGTAATTTTTTTTCAATTTAATCTATATCTTCATCATTTCAAGTATATATGTGTGTGGTTGACATGTTGAACAGAATATTTATCTTTATTTTGTACTTTTTTTTAAATTTCTAGTTATAAAATTAAACTAAATGCAACATTCTTTTCCTGTTTTTTTCTCTTGTTTTGTGATATTGTTTCTTTGAACTAGAATTAGAATTAGAATTTTCCATAAAAATAAAAAAAACATTTCAATTTAAAAACAAAACAATTATTTTTGATTAATTTGTATACAATACACTAATTATGATAATGAAATGATGATGATTGATAGTAAAAACAATAAAAAACATTCCTTTTTTATATGTATATAATCGATTTTTTTGTTCAATCAATTTTTCCGAAAAAAAAACAAAACTTCCATCTTTGATTCTCTTAACCCTTTTTCAAATTCACATTGTCATCCTTTTTTTTCTAATTTTTATTTGTGCaatatttatttATTGAAATGAATGAATTTTTTTTTTTTATTCTATTATTATTATTATTATTATTATTATTATTATTATTATTATTATTATTATTATTATTATTATTATTATTATTATTATTATTATTATTATTATTATTATTATTATATTCTATTTATATAATCAATAaaattcaattt
>transcript_HQ_A_N_L_transcript11910/f4p0/885
CATCTTGAGTAATATTATGAATCTTTATAGAACTAAACTCTTTATCATTATGTGGATTAATAAGAAAAGAATTAAACAAAATAAATAAAAGAATATTCCCTTGTATATTATATCTAACAATTCAACTTAGAACTTCAATCCTATTAATCACAACCTCAATAATAGAAAAAAATTTATCTAATATCATTTCAATTTTATGTATTCTAACAAAATCAGGAAGAGCTCCACTTCATTTATGATATCTAAAAACCTTAGAAAAATTAAACTTAAATAACAAAAGTATAAAAATTATTATAAGATGACAAAAAATTCTACCATTCTTTATCCTCCCTTATTTCCTCAATTTTAACATAAACATTTTACTAATTATATCTATCTTAAGAATAACTATTCCTATTAATAAAATAAAAAAAAACTCTTCAATAAAATCTATCATAATCCTATCTTCACTAAATAATAATAGATGATTCATTTTATCTACTATAGCCTCATATTTAACTTTTTCTTATTTTTGTTTTTTTTACTCAATCTCTTTAATTATTAGAATAAATTTCTTATATAATTTAAAAATAAAATTTAACATTGTATCAAAAAAAAATAATTTCAAGAATTGTAGTAATTTTAAATATAAGAGGAATTCCCCCATCAATCATATTTACAATAAAAGTATTAATTTTAATAACTTTAATCAAGATAAACACTCCCAAAGAAATTTTAATTGTCATAATATCCATAGCAACATACTTTATTTACAATTATTTATGAAGAACTTTAAATTTAATACTTAATATACCAGAAAAAAATCAAATAAAAACAACAAAAAAAGAAAGAATAACTATCACAACTATTTTAATATTATCTTTTACAAGTTTTATTATAATTTTGT
>transcript_HQ_A_N_L_transcript12910/f4p0/524
ATATTTATTTAAAAAAATATTTAATCAAACAATTATCCAATTTGCCACAATGATTGTATTAGTTTTATTATTTTCGTTTTGTGATTTGGCAATTTCTAATGGCAATTCTACTACTAATATTAATATTTCATCAAATCAAACAGTAAATATAAATGATACTGAATTCCGTAATTTATTAAAAACATTTCCAATGATTAAAATTGATAAATTAAATGAACAAGAAATTCATAATTTTAAATTAAACGGAACATTACCAAAACGTATTAATGATTCTATTAATAATTTTAATGAAACTTTTTTTCGTAAATTTTTGAACGATCATCCACACATGACTTTAGGAAAATTAAATTTAAGTGAAATTCAACATTATCGTAACACTGGTAAACTTCCTGAACGTTTTGATCAAACTATTCGTCAACTTAATATCACTAATTTACCAAGTAATATATTTAATCGTGTTAATGTAACAGCAATTCAACAACAACCTGAAGCAACAACAATTTCATTAGGTCCATTAACAAATG
>transcript_HQ_A_N_L_transcript12913/f2p0/541
ACATACGGATCTAATATTAAGAGCTCGAGATAAAAATATTGAACATAGAGTCATTCACAATGCATCGATTATAAATGCATGTGGTTGTTGTGGATTACAATTATATCATTTTGGTGAAGTTGTATCGATTCCATTGTGGACCGATGAATGGAGACCGACAAGTTTTTTGGATAAAATCGTAGCCAACATGGAACACGGTTTACACACACTATGTTTACTAGACATCAAGGTAAAAGAACAGTCGATAGAGGCCATGATGCGTGGGAAAAAACAATATTTACCGTCAACATTTATGACAGTAAACATTGCTGCACGTCAAATAATTATGGCAATTGAAGAAACAAGTAGCGGCTGCAACAAACTGACATCCGATTCGTTGTGTGTTGCGTTGGCCAGAATCGGTACCGACAAACAAAAGATTCAAAAATGTACTCTACAGGAAATGCTCCATGTTGATATGGGACCACCATTACATTCGTTGATTATTGTAGGAAGGCCATTACATGATATGGAGAATAGAATGCTCGAATTGTATTGTTAC
>transcript_HQ_A_N_L_transcript12922/f2p0/546
CAAAAATTTCTGGTCATAAAGAAATTGAAGATTTATTATCGAATCATCATCAACAATCAATAAATGTTGATGATAATAAACAATCATCATCAATGATAATTGAAAATAATAAAAAAAATGTTATCATAAGGAATAATGGTAATAATAATAATAACAATGAAAATATTGCATTAAATTTAAATTATATTGAAAATTTTAATAAATTACCAGCAAGTATTATATAATAATAATAATAATAATTGTATACAACAATAAATACAATGATTTCATTCCATATCTCCATATGAACCGTTatcattcaattatttttaaatgaaattgttatattgaattatagttattaattagattatcatcattaaagtgAAAAATTTTTTATAAAAATTTATTATATAATAATAATAATAATAATAGATTTCTTAtttcatattcaTGTAAATAATTTTTTTTCAAAAAAAAAAAAAAAAAAATTATTTAAGAGatctcatcatTTTTTTTTTAATACTATTATTATTATAAATAAAAATAAAATTTTTATTATTGC
>transcript_HQ_A_N_L_transcript11923/f2p0/910
ATTTTTGGACGGTTCAATTTTTATTGTTGAATTGAAATTGAACTACCAGTGATGTGTGTTGTACACAGACTGTTTTATGAATTCGAATTCGAGTTATGGTGAACAATGACAATCGTGATGTCCATCGTCATGATGTCCAATCGATGATGATAATGAGACAATCGATTGTTGTTGTTGTTGCTGGCCGTGAACAATTTGAATTTTTTTTTTTTTAAATAAAATCAGTATTCAAAAGAATTGGTTGATTGGATGGATGTGTCTCTCTTTTGTTGTTGTTACAATAATTAATGTTCTGCATTTCCATTAATTTATGATTCATTTTAATTTTATGAATTCATTTGTTGGTTGTGTTGTGCTACATCGATTGAATATAAATATCTTATCATCAACCACCGACGACGACGATAAAACTGAACAATCGTTTTGTTTTGTTTGATTCAACAATCGATAGTTGTTGTTGTGATTTGATTTAATTTCAATTTTTGATTATTGATTATTGATTTCACCAATTTCACCGATCACAATGTGGAACACTTCATTAGAACCAGTTTGTCCTGTTCATCATCCTGTTCATCATCATCATCAAAATCGTCGTTCGAAATCGGCAATGTATTATCACAATAATGAAAAAGATTCGACGAACACCAACGCCACCAATACATCGTCATTTATTCATCATTATCGTATATGTCCAATGCGTGAACATTTAATGATGATGAACCATCACCATCGACATCGTAATAATCGTTCATCACCATCGTTAAATCGTTTAAATAATCGTTTATTAAGTCAATCCACTTTATCGTTACGTTCATGTCATGTGAGTAATTTAATTGAATGAATGAATGAATGAATTAATGCTAATTATGTTGATGTTTTAATTTTAAATAAAAATTTATTTAATTTGTC
>transcript_HQ_A_N_L_transcript12942/f2p0/534
ATCAATTAATTATTTTTATTATTAAAACAACAATAAAAAAACTGAAAAAATAAAATAACCGAAAATGAAATCAATTGTTGCCGTATTAGCCATTATCGCATTTGTATGCATTGCACAAACATTTGCATCATCAGAAGATGAATTTTTAGCAACATTACCAAAATCAGTTGTAAGAAAATTGCATCCAATTGTTAATCATTTTGGTGAAAAAGCTAAAAAATTTTTCGAATGTATGGGTAAAGAATGGGTTGATGAATGTTTACCTGAATTGACTCAATGTATCAAAGATAAAAAACCATTGGAATGTATTCAATCAATTATGTGCAGTGCAAAAGATATTAAAGATTGTATTCATCATTTACATGGAGATTCTCAAACAACATTAGCATAAGCAGCATAAACAGCATAAAATTGTTTAAATTTTCAATTCAATTTGAAAAAATCAATAATTTAAAATTAATTATTAAAACGAATTTTTATTAATAAAATTTTAAAATTAAAAAAAAAAATTTTTTTTTTTGTTTTTTTTTTCAC
>transcript_HQ_A_N_L_transcript12943/f2p0/540
GATATGATGGATGAAATGATGGAAGAATCATTAAATGATATACTTGGTGATTCTGATGATGAAAAAGAACAAGATTTAGTTGTCAATAAAATTCTCGATGAAATTGGTATTGAAATTTCTGGAAAACTTTCAAAAGTTAAAACACCAAATGATGATCTTGATGATATCGATATTGATGAATTGATTGCTGGTTCAAGTAAAAGTAAAGCAATTGGTTCGAAGCAAAAAATTTAAAATTTTAATTTAAAAATTGTGTTTTTTGTTAGAATTTTATTTTATTGATAATTGTTAATGTTTTTTTTAACAAATTTTTAATAATTGTTTGATATTTTATCAAAAAAATTAAAAAAAATTTCCAAGAAATTTTTTTTCCGAAAGTTTTTTTTACGAGCTCTTATGTAATGCATTGTTTCATTAAGAATTTTGTATTAATTTTTTTCATTTGAATTTTTGAAAAATGTAAAATTCTTAATGTAAATGTCATACATTTCCGACATGCAAATATATTTAGATACTAAATAAAATTTATCCTTCCGACAT
>transcript_HQ_A_N_L_transcript11035/f2p0/1113
TCATTTGGAATATATGATAAATTGTTGGAGATTGTAGGGTGTGTGTTTGTGCGTGTGTGTGTGTGTTTTTTTTTCAATAAGAGAAACAATATTTGATTGATTTTTCTTTGATGTATTTTTATGTGTATATGTATCTTCACAGGATCCAGTTATTTTGTCGGTTTTAACATTTTTGATGTGTGTGTCACTGTGTATGTGTTTTTATAATAATTTTAAAAAAAATAAAAAATAAAAAATAACATTATCATCTTCATCATAATCATTTTTCAAAATACATATTTTTATTCATTAAAGATCCTGATTGACAAAAATTATTGCACAATTTTTTTTCTATTAATATTCATCATTACTTGTTTGTGATTATTAATTTGTTATACCTATTACTATCATCATTACCTTTAAAATTAAATTAGTAAAAAAAAACACCAAAAAAACAATTTTAACAAAAATGATAAACAAAAAGATATTATTTGTAAATGTGTTTGTATTCATTTTTCAAAACAAAAACAATTGAATTGACCAACAACTTTCTATTTCAAACAAAAATTTTTTTTCTAACGATTAATTTGTAATTATTTACCCATTTTATTATATAAAATAGTGATCATCATCATCATCATCATTTAAATTTGATTGATCATTAAATCAATTTATAGTTTGCGTGCTTGATCTATTCTGTTTTTTATTTTTTATTTTTTATTTTTTTTTTTGTTCTTGTTTGATAAAAAAATTGATTTCTTTATTTTTTTGTTTTTCCCATTCACTGAGCTTAAACAAAACACAGAATAATAAATTAAATAAAAATAACAGAATAAAAAAAAATTAAATAATTAAATTTGTGGTGTTTTTATATTGAGCttcattaacTTTATTTATTGATTAATTAATTAATTAATTAATTAATTAATTAATTTTTTTTTGTTCActtatatgataaATGGTTATTGATTTTTTTTTAAATATTATCATTATTATCATAATCATCTTCATTATTATTATTATTATTATTTTGTGATTATTATcgattattaaagAGAAAATATTATATATAAAAATTATTTCTTTCCATAATACAATCAATTAATTAAAATATTGTGCAGAAAATCtcac
>transcript_HQ_A_N_L_transcript12953/f2p0/529
GTTACAATTATCAGCTGTAATTGATATATCATCACATTGGATACATACACAAGTATCATTAATGTGTGGACGTAATAATCATAAAATAATATCATTAGAAGATGATAATCAAATACTTTATCTTTATTATAATAATCGTATAATATTATTTATAATGTGTTTTTTTAATGAATTATTTTATGTATCACTTTATATGTTATCATTTTATGAAGGACCATCAATTTTTGGTGCTATAGGATTATTTCGTTTATTAACATACGTATCAATGCCATTGGCAATATTAAAATCATTAATTAGTATTATACAATTAATTACTGCTTGTTATAATTGTCAACAATTAGATTTAGATGAACGTAGACGACAATATTCTTCTATTCGAAAATCAAATTAATCATTGTTATAATCACAAAATCAAATTCTAGTGTTCATTATCATTATTTATTTGTAATTTGTTTGATCATTTTCAATTATTATTTCATGTTATCATTATCATTAATTAATTAATAAAATGAATAAAATTTTTGATTCG
>transcript_HQ_A_N_L_transcript12962/f7p0/522
AATCAATTGTTGTTATTAATACAATTTAATACAATTCATTTAATCAAAACGACAAATCACAATTGAAATCGATTAATATATAAATATTAATCAATCGATCGATTGGGTACAAATTATTATTTTTAAAATTGTTTTTTTTTTTGTTTGAAAAATTTTTGATTAAAAAAAAATGTCAGGACAACCACCAGAACCAGGACAACAATATTTTGGTAATAATAACAATAATAATTATTCACCTCAAACAACACCATATGGTGCAAATTTTACGACAAATAATTGTAATAATATGGGTATGGGCTGTATTCCACCACCTATGAATCCAACAATTAATGTACCAATGGCTGGTGAACCAGAATATCATCGTCCTACTGCTTATAATTGTCCTACTGTTGATGATTCCAGCACTTATTTACCACCACCATAATGTTATAATGAAAATTTTAATTTTAAATTTAAATTTTTTTTTCCAACATAATTTAATTATTAAATAAATTTAATTAATATTAAAAAAAAATTTTTATT
>transcript_HQ_A_N_L_transcript12968/f18p0/496
CATCAAATAATTAATTCAAATATTTAATTCAACAAACAAACAAAACAAATCAAAAAACTCATTCAAAATGAAATTCTTGATCGCTTTTGTTGCTCTTATCGCCGCTGTTGCTGCCATCCCATATGGTCCAGCATACTACCCAGCCGCTCCAATCTACACCAAAACATACGCTGTTGCCGCACCAATCCTCACCAAAACTTATGCTGCTGCACCAATCTACACCAAAACTTATGCTGCCCCACTTTTGGCTGCTCCACTTTACAAATCATACGCACCACTTTACACCAAAGCTTATGCTCCAGCATACAGTTATGGTCACGGTTATGGTTTAGGTGGTGCCTATTACGGTGGTTTTTACGGCAAATACTAGATTATTTTAAATGATCATAAATAACATCATGTAAAATAGTATTGTTTTTATTTTATGAATGGCTTAATATTTTATGTGAAATGATTTGTAAATGAATGAAGTTTAATAAATAAATGAATAACATTT
>transcript_HQ_A_N_L_transcript12969/f2p0/530
CCAAATTAAGTTTTTTTTTAAGAATATCTCTTTGTTAATGAGAAGGTTTAGTTTTTGGTTAATTAGGTAAAAGTTAAACTTTTAAAAAATAATTATATTTTATAGGGAGTTTGGGTTTTTCTAATAGTTGAATTTTTATAAAAATTGTTAAAGTTTTTTGGAGGATTAAGTTTGTGCCAGCAATCGCGGTCATACTCTATTCTTAAAATTTTGTTTTTCTTAAATTTAAAAATTTTATTAGTTTCTTTTTAGTGAAATATAAAGAATTTATTTTTGTGAGATTATAGATTGTAATTTTTTATTAAAATAGGATTAGATACCCTAGTATAAAAAGGTTAAAATTAAAGTAGTAACTTAAGATTCTTAAACTTAATTTATTTGGCGGTTTTCTATACTTTTACAGGAATTTGTTATTTTTGAAAGATAACCCGCTTTTATTTTAACCAGTTTTAATTTTATGTACGGTTGTTTTGCTTAAATTTAGTTATTTTTGCTTTAAGATTATTTCTAAAATTCAGATCTATGTGTAC
>transcript_HQ_A_N_L_transcript11953/f4p0/889
gaTTTTCATCGTTGTTTCTTGTTGTGAACGTTTCATTAATTTTTTTCAAAATTTTTTTTTAAATTCAAATCATATCACGCGTTTTTTTAGCTAAGTTACCGGCTTGTCATCCAATTTGTTCTTTTGTTTGATTTATTATTTGATTTAATTTCAGTATTAAAAAAATTCGTAAAAATGCCAAGCACCAAAGTTGACTCTCCTGAAGTTGAACCACAACCACAAGTTGAAAAAAACCGAAACTACACCTACCAAGAAACCAATTGAAGAGAAAAAAGTTGAAAATGTTGAAGAAAAAGAAAAAGATGCCAACGGTAACGCTGAAAAAACCGAAGAAAAAAGCGATGACAATGTTAAAAAAACAGAAGAAAGTGAAGAAACATCAAATGGAAATAAAGACAACAAGGAACAAGTAGAAAAAAAAGATTCAAAAGAAGATAAAAAAGATGGTGAAAAAACTGACGATGTTGTTGATGGAACCAAACGTAAATCTATCTCAAATGAAGAAGAAAAAACCACAGAAGAAACAACACCAAAGAAATTGAAAACCGATTCCGAAGCTACTGAAAAAACTGACGGTGGTGATGTCACTTCATCGGCTTAATTATTATCATTTCTTGGACACATTATTATTTTACATAATACTTGATAAAGCAAATACAACAACAAGGCACAATTATTATTATCATACACCACACTTTTATCCATAATTGTTCCCTTTTTTTCTCATTTCATATCCATTTTCAATTTTTTTTCCACACACATTCTTTGAAAAAAAAATTCAAAAAAAAAAAAAAAAAAAGAACAAAACATATTATCATTATTATAATCATAATTATTAATTAATTAATTCAAATTAAATGTTTACGAAAAAATAAAATTTTGTTTTTGT
>transcript_HQ_A_N_L_transcript11048/f2p0/1118
gATCATCATTCGAATATTTTGTTTTCTATTGTGTTGATGTGAACAAAAAAAAAAAAAAAAAAATTATCTTTGTGAATTTTGTCTTTGTGAATTTTTTTTTAATTTTAAATTGTTTAAATATTTTTTAAAATTTTATTTTTAATAATAATTAAATTAATATAAATCAATAAAAATGAAATCAATCAATAAATCAATAATTTCATTGTTATTCGTTACATTGATTGTAACATCAATGTTTACCGTAATACCTGTTAAAGCTGGTAAAAAGAAAATGTTAGCGGCATTATTAATTGGTGCTGCATTGGCTGCCAAACCAAAAATTTTACCAATTCCATTACCAATACCGATTCCAATTAAAAAAGAAGAAAAGAAATATGTTCCATATCCTCAACCATATCCTGTTTATGTTAATCATGGATACGGTGGCGGATATGAAGATGGCTATGGCTATGATGGCGGTTATTATTAATTTATGATAATTGATGTTTTAGAATTTTTTTTTTTTGAAACAAATATTTGATTCTTGTCATTTTTTTTTTTTTTTTTAATATTTAAATCTGTATTAGTGAATATTTATTTATTTATTTATTTATTCTATTTATTTAATTGTATCTCATTTTTATCTCATAATTTTAAATTTATAAAAATTTATTATAAATTCATAAATCACACACATCATACAGACACCAACAACAACATTTCTACAAATCATAAATGTCTTTCGTCTAAAAAAAAAATCATGTCTATTACAATAATAAAACAAAATACAAATACAAGTTCCTCTACTTAACAAAAAAAAAAAAAAAAAAAAAAAAAAAAAAAAAAAAAAAAATTCCAGAAACATGTATCCTAATAATAAAATTGTTCCAGATACATAATTCTAAATTATTTTGAAAAAAAAAATGTTTAAGAAACAAAATTTCAAAAAAAAAAAAAAAAAATTTTTTTTTAAAGAACATTGTCTAACATTTTTTTTTTTTTTTTATAATTTTAAATTTTATTTTTATTTTGTTAAATTTATATTTATTAATACCATcTGATATTTTTATTTTTTTATTTTTATATATgatgattattaaATGATATTAAAATTAATAATAATttccatttattttttt
>transcript_HQ_A_N_L_transcript12970/f3p0/516
gAGTGTTGTGTTGTGTTGTGTTTGTATGTATGTAAATGAATGAAAAAGTATGAGAGAATTTTCTTGATTATCATCATCAAAAAATCATCCGCCATACCATCTAAATAGTTGTAATCAAACAACATCAACATTTATCGATCCTTTGGCACCAACGTGTGTGTATGTGTGTGTGTTTTTTTTTCTTAAATGTGTGTCCAAGACACCAAGAATAATTTTATATGGACACCGTCTAAATGAATTGAATAACATCAAAAAAAAATTAAATAAATAAATAAAATTTTAACATCAAGATTTTAAAGTCCACAAATAACAAAAAAAAATTGAATGTATTAATTTAAAAAACAACAACAACAACAAACAATTTATTGTCATCTTTAAATTCTTCCATCTAGAATACATATAGCAAACGATTCTCAATTTTTATTATCATCATAATTATTTTACGACGCCGGTTACATATTGAAATTTAATTATAATACAACAACAAAAACAACAAATCAAATTTAATCAGAAAGC
>transcript_HQ_A_N_L_transcript12973/f2p0/528
CATTTTTATTGTCATTAATATTGTTGTCGTTAATTATCATCGTTGTTATTCTCTCGAAAAAATCGCTCAAAATTATTTGTTGCCTTCAATTTAAAAAAAAAATCAAAATGCGGATATTTTCTATAAAAAAAAATATCATCTTTTATATACAAAACACAAATGTTTTCATCAATATCATCAATCATATCAAAAAAATTTAAAATGTATAAAATTATAATTATTTTTTCCTATTTACAAAACAAAATTATTATTTTCAAATAAAAACAAACATATAATCTTTATACAAAAAAAAAAAAAAAAAAAAATCAAATTTAATTGTAATTGTAATTCACGTTTGCCTTATTTTCTATTATTGTTTCATCATTTATTCAATTCTTTTTTTCCTTGTAGTTTTTTTTTTCATTTGTTTGAATATTTCTTTTTTTGTTTGCCACACACACATTATTATTGCAGTAAAATTTTTTTTTATTCTAAGACAAAAACAGATATTTAAAAATTATTATTAAATAAATCTTTTTTTTTCTATTT
>transcript_HQ_A_N_L_transcript12976/f2p0/535
AACAAATTAAACAAATTATTAAAAATAATTGTAATAATTTTAATTCTACAATAGAATTTTTAATTCGTCGTATACCATTTGGTAAAATTTATTGTATTAAAAAAAATACTGATAATTCAATCATCAATAATGATCTTGGTATAAAACGTAAAAATGGTACAGCATTAATATTAAATATTAATAATGATAGTATTTTAAAAGATTATTGTTATGATTTATATTTAAATTATTATTTTATGAATAATAATAATCATTCATTAAATCAACGACATTATCAACAACAACAACAATATAAATATTGGTTTATAACAGAAATAAATAATCGTTCATTAAATTTATTTTATAAAAATAATGAAATTGAAAAACGTTTAAATGCAATTGGTAAAGAGATATCGATACTAGTACAACCATATGATTTTATTAAAGAAGTTAAAAGACAATTTAAATTGATTAAAAATTATAAAGATTATATTGTGCAATAATAAAAAGATTATTTGGTTTTTTTTTTGAAATTAAATTTTTTTTGTTATAATT
>transcript_HQ_A_N_L_transcript12990/f2p0/524
gAATTGATTACAATTAATTATTTAATGAAATCATTCATTCATTATCCATTAATTTACAGTTATATATAAATATTGATTATTGTTGCTATTTTATTTTAAATAATAACATTATTTAATTTTTATTAAATTTTTAGCTTCATTTAGATTTTAATTTAATTTTGTTCTTTAATTATTTCATAATTTATCAAAACAACACAATGAATTATAAATTATTATTGATCTTGATTCTAGCCATAACAGCAGTGTTTTTCATATCCACAATCACTGCTAATCCTATTTCAGCTGCTGATTTCAATTGTCCATTGAATTCATTATGTAAAAAACATTGTCAAGAAAGTGGTTTCAAAGATGGTGTTTGTCAAGGATTTGCAAACAAAGATTGTCGTTGCATTGGATGATTGAAGATGATGATAAACTAAAACGTAATAAATTTTTATATCATAATTTTATCAAAATTTTCAAATTTCTATTAAAAAATCATGATTCCATAATAAAATTTAATTTTCGAGATAATCATTTACCTT
>transcript_HQ_A_N_L_transcript12999/f2p0/515
AAGTATCGTTTCATAATTATTAATTTTTTTCCTTTTTTTCCATTTAGATTGTCGATTTTAATGGTGAAAGAACATTACAAGGATTAATGGAATTTATTGATTCTGGTGGTGTTAAAGGTGCTACACCACCACTTGAGGTATTAAAAATTCAAAAAAAATCAAAATTCTTTTTGTGTTTGTTTAATTATTCTCTCTTGTCCATTAATTTTTTGTGATGTTTCTTTCTTTTATGATCAACAAAAAAAAATCGGCTTTCTTTTTTATGGGATTTAAATTTAAATTTTCTTTTACTAATACTTTTATTTTTTTTTCTTAAAAAATTATAGGAAGTGGTCGAAGAAGAAGAATCGGACAAAGAAAATGTCAAAGATGAATTATAAGAAAAAAATTCTTAATTCTGATGATAATCATCTTTTTTGTACACTACAAAAAATCATTTTTTTATACAGTTTCAAAAATAAAAATTCAAAATTTTTTTTATAGTCAAAATAAATTTATATGCATTTCTTTTTCTAc
>transcript_HQ_A_N_L_transcript13002/f2p0/510
caatgtaGAAAAAAGAAATAATCAATGAATTAAATTTAAGATAATGAACATTTGGATCATTTAACTTCATGCAACATTCGAGCAACTATTATTAATTATATTTTTTCTATATTTTAAAATATTATTATAATTAGTCAATTTATTGGAACACATTAACACATACAACACATAAACACATCACCAAATACTAAAAAATTTTTTCAATTAATTAATTATTTTTAGTTTTTAACAATTAATGGATAGCTAATTTTATTATGAATTATATAATTCTCATTCATATTCATTCAATCACATTCATTTATTCATTCAATTAATTAATTTTTTTTCACTTCCTTCCTATTCTATATTTGCAATTTTTTTTTTTTTTTTTGATCAGAAATTAAATGTTAACACACCGGATACAGTTTATTATAAAATTTTAAAAAACAATAAAAAAAGTAATCACCACTGCCTCTATATTATTATTAAATAAAAAATAATTTTATTAATTCAATTATTAATTAATTAATT
>transcript_HQ_A_N_L_transcript13003/f2p0/507
AATTTCAAAAAAAAAAAATATTTGTGATAGATTTATATTTGACTAATGAAAATTATTATTTGTATGTGTAAAAAAAATGTGTATCTGTGTTTATTAATAACAAATTTAATAACTCTCGTCTATCCCGGAAATAATCACACAGAATTTTTAATGATTCATTTATACATACAATTATGTATTTTTTCATCATCAAAAAAAAAAAAAAAAATTCATTAATCATTTATAATATTCTCATCATTTTACATTATTATTATTAATAATATTATATACATTCAGTTTTAATTCCTTTCTAAAAAAAAAATAATAAAAGACTGTTATTAATTGCTCAGGTGTAATTGTAGATTTTTCTTACAAAAAAAAATTTGTATTTTTAATAATAATAAATCCACCACAATCGAAATTTAATTTTTTGTCAAATTTTTTTTCATGCCTTTTTTTTGCTTGGACAATTTTTTTTAATTTGTGATGATTATGTAATAAAAAAATAAAATAATTTTTTTTGTTTTT
>transcript_HQ_A_N_L_transcript11091/f3p0/1107
gCACATTACGATTACGAAAAAAAAAATTTGTTCTCATTTTTAGCATCAATTTTTTTTTGGCTGCTCACATCTCTATTGGTATCATCATCATCATCATTAACCAAAAATATATCATTTGATTATTATACAAGTTGTTGATGTCTTTTTTTTTCTTTAGAATTAATGTGGTTTAAAAAGGTGGTGGTAATTTGACTTTCATCAAAAAAAAAAAATCAACTAAAATCAACTACACATAGATTCAACACCAACATTAAATCGACATTAAATCAATAAAATCAAAATTAAATTAAATTAAAATTAATTTAAATAAAATTTTAAAAAAATCAAAATGAATTTAATTTTAAAAAATCATCAAAATAATTATTTAATATTAACATTATCATCATTAATTATAATAATTATTATATTAATACAAATAATAATACCATCAATAAATGCAATACATTGTTGGCAATGTAATTCATTAATTGATAAATTTTGTGAAGATGTACCATTGGATATAAATAATTTACATGATTGTTATAAAAAATGTATCGTGAATGTATCGATGATAATAATAATAATAATAATAATGAAATAAAAACAAATTATACATTTTGTCGTAAACAAGTACAAACAATAAATGAAAAAACACGTATTATTAGATCATGTGGTTCGATACGTTCATCACAGGAATGTTATTCAACAAAAAATCATCCATCAACAACATTAGTTTGTCAATGTGATGGTGATGGTTGTAATTCAGCAATGATAAATAATCAATCAATATTTTTATTATTAATAATTCTATTAATAAATATTTATTATTTTATCATTTATTAATTGTTAAATTTTCAGCAAAAAAAAAAATTTGATTTAAAATTTAAAAATTTTTTTTTTGATTTAAAACACATTAATAATAATATAATATTGTGCCTATTTACAACATCATTATTAGTTTTAAAAATTTTATTTAGAATGTTTTTTCTCTTTTAATCGATTTATTATTAATAATTTTAATTTTAATCATCATCATTATTGTTGTTGCTATTTTTTTTAGAAATGATCATTATAATTATTATAATTATTATTTAAAATTATGAATAATAAAAAATGTTTTAAAAATTT
>transcript_HQ_A_N_L_transcript13007/f2p0/501
ACTCGGAGTGGTGTTGGAACCGGGATTACTCTTGGGGCTGGTAATGGAACTCTTAAAGGAAGTGGAAGTGGAACAGGGAAATTTACTGGAAGAGGTGTAGGAAGAGGTAAGACCATTGGCATTGGTACTAGAACTTTAAGTGGGACCGGAAGAGGGATTGCGACGAAATCTGGGACAAGCAATGGGACTCGGAGTGGTGTTGGAACCGGGATTACTCTTGGGGCTGGTAATGGAACTCTTAAAGGAAGTGGAAGTGGAACAGCCATTGGTGTTGGAACTGGTAATTTTAATGGCATTGGTACTGGAATGGGTGTTATAATTGGACGTGGCAATGGAATTCTTAAAGGAAGTGGAAGTGGGAGAGGTCTGATAAATGGTTTAGGTACGGGTACCGGGTATCTTTTTTCTTGTTCGCCAAAGGCCATTGTAGCCATCATGGCCAACAAAAATATTGAAACGATTTTGGACATTTTTTAAAGAATTTTTTGTTTAATTTTTTCC
>transcript_HQ_A_N_L_transcript11097/f2p0/1112
ATTGTATTGTCGATGTACTTGAACACGAACAACAACAACAACAACAAAATTGTTAAATAATTATTGAATAATAATAATAATAATAATAATAATAATAATGGATAAAAATAATGATCTGAAATAAACAAGAATTTATTTATTTCAATTAATGGTTGTGAAATTTTTTTAATTTGTGTTGTTAACCATTTATACATTTCAACATTTTTTTTAGTTGTGTTTTTATTCAAAGAAGTGTGTTAAATCTGTGATTATTAAATTATTAATTTAAAAAAAATTTTAATGATGTGCCTAATTTATAATTAAAAAAAATGAAGACAATTTAAAATTTTTTAAGAATTTTTCAAAAAAATAAAAATAAATGAAATATATCATTGAATAAATATTATGGAAGATTCGTTTGATGTTTTAAATTTTTCCCATTTTTTTTATTTAAATTTATCAAGAATTTTGTTCATAATTTTAAATGTGCAATGTATTGATTGATTGAATAATTTATTTAAAATTGAATTATAATTTGAAAATAAAAATGGGACATAAACATTCTACATTACATAGTCAATTTAAAAATCAATCGGAAGGACCAAATTGTGATTTAGTCGGAATTAATAATAATATTAATAGTAATAATAATAATAATAACAATGATACATTTATAAAAAATGGACCATTTAAAAGAAAAATATCGATGCGTAATATATCGATTAGAAGATCATTTCATATGAGTGGTAAAAATAATAAAAAAAATCATAATAAATTTTATAATGAATATACAACAACACCAACAACAACAACATCATCAACAAGTAATAATAAAATCGGAACATCAGCAACAACAGATCATTTACCATCAACATCATCATCATTATTATTATTATTATTATTATTATTGAGAAAAGGAAAAAAAATTCTCATCAAATATATGTAAGAGAAAATTTCTGGTAATATAGTTATATAAAAAAAAAGATAATGACAAAGTTATTGCGGAAAAAATTTTTATTTTCAATTGAAAAAATTATCTTCAAAATAACTTTGTTGTCAACCTAATAATAATATATATATACAGGGTGCAACAAAATTATCCTTACACTTTTAATACTATTTTAATTTTATTT
>transcript_HQ_A_N_L_transcript13026/f3p0/494
ATAAAGGACATTGTGGTTTTGTTCATTTTTCTTTGTTTAAGAATCAACCGAATATTTTTTAATTTTATTTTAAAATAATTAAATTCATTTAAAATTTAAAATTTGAAGATAATGATTTCTCAACGTGTATTGAATTTAATTCCACGTAGTGTTTTACGACAATCGTTGGCACGATCACATGATCATAAAGAAGTTGTTTATAAAGGTGTTAGTTTCCCATTCGATACATATAATGGTCGTGCATTAGCAATCAAAATGATTATATTTTTATCGATTCCTTATTCATTACCATTCTTGGTATGGCGACGTCGTTTATATCGTAATAAAGGAATTTAAATTTTTTAAATAAATGATGGATAACAACAACAACAAATGATTTAATATTTTAAAAATGAAAAAAATATGTAGCAATTTAATTATTAATTAATTAATGAATTAATAAATTTTGAATAAAATTAAAATAAAATCGAATGAATTGTTAAATTTTAATTATT
>transcript_HQ_A_N_L_transcript13031/f5p0/494
TCATCATTTAAATAAAATTATTTAAATTTAATTAAAACAAAAAAAAATTTATTCATCAAAATGATGCAAGATAAAATTATTGTTATCGCTATTATATCCGTAATAGCAATCTTATCTTATTCATCAGCATCAATTATTATTGAAGATAATGATAATGTACCTGAAGCAAAAATTGATTTACGTCATTTTGTAGATTTTGTTAAACATTTTGGTCAAAAAGCAGTACATTTTCTTGAATGTATGGGTTCATATTGGTGTGATCATTGTGCTGGACCAACAGCACAATGTTTACGTTCAAAAAATGTTGTAGGATGTATTGAATTGATATCATGTGGTGGTAAATCTGCAAGAGATTGTTCACATAATTTAAAATAAATATTTACAACAACAACAACAATTAATTAATTTAATTTAATAATAATTATTATTATTAAATTAAATTAAAATTTTAAATTTTTTGATTTTTTCAAAATGAGATAAATAAAAAATTTATT
>transcript_HQ_A_N_L_transcript13033/f2p0/497
ggatatatcCTTGTTTAGAAATTACAACAAATAAAACAAGACAATTAGCTCAATTAAATATTGATAAAAATAAAATTAATTATATGTGTTGCTATTATGTTGATATGTTAAAATGTGAAGAACAATTTTATAGTAAATTATCATGTTCAAAACAAAAATCAAGAGATGCATGGATCGATCTAATACGTTCAACAAATGAAGATTCATTAAATTTTGCTTGTGGTGATTATAATGAACATAGTGATCAATGTGAACATCTTGAAAAATTAAATTTTAATAAAAATAAAAATAATTTTAAATCTGATAAACGTTTTAATTCATTTACAGTTGTTGCATTAGAATTATTTGAATCATTGACATGATCATCATCATCATCATCATCATGAATATTATCATTATAAATTAATTAATAAATTCTTTTCCATAGAAAATCTATTTTTTTTATATTATTAAATAATTTTTTTAAATAAAAACTTGATTTTAATTTATAAAAActg
>transcript_HQ_A_N_L_transcript12008/f2p0/890
gATTGTCATTGTTGTTATTGTATGTGTGGTTGTTGTTGTTTCATCATTTTCATTTCGTTTACATATCGTTGCCATCGTCGTCGTCGTCGTTTTTGTCGTCGTTAATTTTTTTTAATTCTTTTTTTTCACGTTACCTCAACTCAAAAAATAAATAAAAAATAAAACATACCGTCGAATTGTTATTATTAAAAAAAATCGAATAATTACATACACACACACACCTTAAAAAACAAAGTTAAAATACACATTTTTTTTCAATAATTTGTTTCATCAAATTTTTGTCACATTCTTTTGAAAAAAAAAAATTCGAGAAAAAATATTCGAAAATTCGATTTATTTTTATTTGCTGTAAATTTTTGTAAAAACAAAAAAAAAAATTTGAAATCATTTGTTTGTTTAATCATTTTTTTTTTTATCATAAACATTTTGTTATCGTTTCGTAAATCATTAATCTTATAGTACTTAGTAACAAAAAAAAAAAAATTTTTAACAACAAAATTTCATCAGATTTTTCATCAAAATTTTTTTTGTTTAACATCAATTGATAATTGAAAAAAAAAATGCCTGCTGCTGCCAAACTTGAAAAAATTAACAATTCTGGTAGTACTGCTGTTGTTGGTGGTGGTGATCAAAAATTATCAAATATTAACAATAACAATAATGCCAATAATGATCCGACCAAAATTGCCAATACAATAATTGAAAAGAAAATACGTAATTTAGAAAAACGAAAGGCTCGTTTACTTGATATAAAAGCATTGGATGAAGGTAAAAAACAATTACAACCAGATCAAATTGAAGCATTGAAAAAACTTGATTCGGTTCTTGAATCTATTGATATGCTTAAAGAAATAAATAAAAATATTTCGGAAAGTCTTAATGATTATGCT
>transcript_HQ_A_N_L_transcript13039/f2p0/454
GCAACTACACAAATCAAAATTGATTTACTCATAAATTCATACACAGACATTATACACACTGCCTAATATTAAGATGATTATTATATAATAATAATGATAATGATAATGATATTTGCACTGATATTAATTAATTTTAATTTTATAAAATAGAAATTTGATATTAAAAAAAAAACAAAAATTACAAACATTCTGATTTTTTTTATTAAATTAATATAAATAAAAAAAAAATTATAAtgtgaTAATTTTTTATTATTGTTTATTAtcAATTATTATTGTTAATATTAATATTAAATTTAATAAATTTATCATTTTATTTCTTGTTGTTGTTGTTTTTTATAAAAAAAAAAAAAAAAAAAAAAAAAAATTTAATGTTTTTTTTTAAATTTTATTTTTATTTAAAATTTTTTTTCTAGTCTTGATAGATTAATTTTTTTATGTTTAATTATTAATAt
>transcript_HQ_A_N_L_transcript10185/f2p0/1261
TTAAGGAAAATAAAAATTTAATTTTTCTTTCTAAAAAATATATTAAATAAGAAACACTATTAACAAAAAAAATTTCATTTCAAGTATTTTCTCTTTTATAGAAAAATTTATTTAAAAGATTTGATAAAATTGAATTTAAAATTGGTAAAAATCCTATAACAGAAAAAAACCAAAAAAAAAAATAAAAATTAGGACTTAATAAAAAAAAAAAAATACCAAGAAAAATAATAACTAGACCTACAAAAAACTCAAAAAAAAGAAAATATATGATTTAAAGGAATAAAATAATATATAAAAAAATTTCCAATAAATAAATTTAAAAAAAATAATAAAATAACAGGAAAAAAAAAAAATTTATCCTCATTAAATCTTAAATTTCTATCAAAATAAGAAAATTTAGAAAAACCTAACACTAATAGACGTAATCTATAAGAAACAGTAAACATACAAGACAAAACAAAAATAAAAGAAATTAAAAAATTATTATTATTAAATAAAATACCCCCTAAAATAAAATCTTTTGAATAAAAACCTAGAGAAAAAGGAAAGCCTATTAAACATAAACACCTTATGCAAAAAAATAATTTAGAAAAAAAAGATATAAAAAAATTTCCAAATAAACGAGAATCTTGATTCCCGTAAATAAAATGTATAATAGAACCCGTAGAAAGAAATAAAGAACTTTTAAAAAAAGCATGAAAAATTATGTGTAAATACGCTATTAAACTATTACCAATAGAAATAGAAAAAATTATAAAACCTAATTGACTTAAAGTAGACATAGCAACAATCTTTTTAAAATCTAATTCATAAATAGAAAATAATCCAGCTAATAATATAGTTAATAGAGATAAATACATAAGAAACTCATAAATATCAAAAAGTAAAAACCCAAAACGAATAAGAAGAAAAACACCAGCTGTTACTAAAGTTGAAGAATGAACTAAAGAAGAAACAGGCGTAGGAGCTGCTATTGCAGCTGGAAGTCAAGCAGAAAAAGGTATTTGAGCTCTTTTTGTAATGCAACCTAAACAAACAACAATAAAAAATAAAAAAAAAGAATCTATACTCAAATAGAAAAAAGAATAAAAACCACAATAAAATATAAATATGAAACTTAAAATAAACATACAATCTCCCAAGCGATTAGTTAAAAAAGTAATAACCCCTGAATCTAATCTTCTAGGATTTCCATAATAAATTACTAGTAAAAAAGATACTACACCTAATCCATCTCACCCTAATATTACAATAAACCACG
>transcript_HQ_A_N_L_transcript13041/f2p0/482
CAAATCATATTTGGCGTAATGATTGTTGTTTATTGTTTATTTTCTATTGAATGTTCATTAGCAAATGATTCAAATAATAATGGAACAAAAACAACAACAACAACAACAACAACAACAACAACAACAAAAGAACCACCAACAACAACAACAAATTCAACAACAACAACAACAACAAAAGAACCAACAACAACAACAACACAAAAACCAAATGGATCATCATTAATTTTGTCATCATATTTAACAACATTATTTATGTTATTAATAACATTTTTATTAATTAAAAATTATTAAATATAAAATTATTAAATAAAAATTAATTATGAATAATAATAATAATAATAATAATCATGAATGTTTTATAAATGTCTAATGTTTTAAATAAAATATTTAAAAAAAAAAAAAAATTTTTTTTTTTTTAAAAATTTTAAATAAAGTTTTATAAATTTTAAAAATTTTTAATAAATAATTTATTTAACTCCTCC
>transcript_HQ_A_N_L_transcript13042/f3p0/480
GTTTGTGTTTGGCTCCGCTCGTTTACTCAAATCATTTTTCGAAAATTATAAACACGTTGTTTAAATTTTTTTTAATCACCAATAAAATTATTTAAATTATTGGCCAATTTATTATAAATTAAATGATTTAAAGAGAATTTTATTATATTCTCTTTGAAATTAATTATTGAAAATGCGTGCCAAGTGGCGTAAAAAACGTATGCGACGTTTAAAACGTAAACGTAGGAAGATGCGAGAAAGGTCTAAATAAATGGCAAATGGCTTTGGATCGTTTTTGGATTATTTCGGTTGGATCACATTCATAAAATTTTTTTCTTTAATAATTTTTAGCCACAAAATTTTTTTTTTGTTTTAAAATTTCAAAATTATCTTTTTTTCAATATTAAATTTCCAAATTTCAATAGTTTTTTCTCTATATTCCAAATTCTGTATTTCAAGTTTCAAAAATTTTTTCAATAAAAAAATTAATTTTCAAAATTC
>transcript_HQ_A_N_L_transcript13045/f7p0/471
GAATTTTTTTTTTAAATTAAAATTTTTAAATTTATTAAAATTTTCAACAAAAATGAATTTTAAATTGAATAATTTAATTTTATCAATAATAATTATATTATTTTCATTTAATTTTATTAAATTCACTGTATCAACATCATGTAATTATGATTCTGATTGTGGTAATACAGGTAATGTTCGATGTATAAATGGTCAATGTTCATATCGTATAAATGATTGTCATAATAATGGTGATTGTTTAAAATATGGCCTATATTTTGAATGTACATCATTGGGACAATGTATACCAAGTAAACATAAAATTTGTCGTAGTGATGATGATTGTAAGAAAAATTTTTTACATAAAAAATGTATTAATTATCGTTGTACATGAATTTATTAAATTTTTGATTTAAAATTTAATTTGATTTAATTTAATATTCTATAGATTAAATTTAAAAAATAAAAATAAAATTTTTTGATTAAAATCTT
>transcript_HQ_A_N_L_transcript12024/f2p0/913
TGTTATTTATAAAGATCAATTATTAAATCTTTTAACAACAGAAGAATTATTACGAACAATTCCAAGAGAAGTGATAACGCCACGTACATATACATTACGACCTTATCAAACATTATTTATCGGTGGTTTAGCTCGAATCGATTTGACCAATGCACGACAAAATGTTTGGTTAACAGTATTCGCTTCATCATATTTACCAATTAATATTGTTTATACGGAACAAGCTAAACGTTTTTATGAAACACACATTGGAACAGAATTTCTTGCTGTACCATTGGGTAATGATGAACGATTAAAATATTGGCCAAAATTATTACCAAAAGAAATTGAATTACAGTTAATAGGTTGGGAACAAAGTTCAGCCGATATTGTTTTATCATCAGCTGGTTGGATATCTGTCACTGGAAATGCTGATACAAAATGTATATTAAAAGCATTTACACCTGAAGCACGTGGAATATATACTAGACAACCACCAATATTACCGTATGCAATACGATTAAAAGGTCGTAGAATAATAGATACACCTTGTTTTGAAAATAAACTTTTTACGATTGATGATTTTCGAAATAAACATCATCATCAAGATGAACAACATTCTAATAATCGTGGTGTTCGTGTTCGTCGTCATCATAAATCCATCATCGATAATGAACGATTAAAAAATGCCAGTAAATTTATTCAAGAATAATTTTCACGAAAATTCTTTAAATATTATTTTAATTATTTTTTATTTTACACAGAGAAAAATTTTGAAAAATCAAAATGTATTGTGAAAGTTACGGTTATTTATTGATTGACAAATAACTAAAATGAAAGGAAATGTTGATATATTTATTTAATGTATTTAAAAATAATAATGATTCATAAATAAACAAATAATTATAATATAttataataatataatatattt
>transcript_HQ_A_N_L_transcript13056/f2p0/510
atccaatcaataatacaacgcaacaatactatcgagggactaaagtagacttcaacttcactaaaacATAAATAATAATCAACAACAACAACAACATCAACAACATCATCAACATCAACATCAACAAAATTATCAACATCAAATATATAGTTTAAATCATTATCTATCATTACGATCACAATTGGTACCATCTATTCCTCGTGTAGCAAGGATTTTTCGAAATTGGTTTCAGCTCAATGAATCTGATTTACCGAATGATCGTGAATGCTATCAAATTTCTTTAGGAATTGAAAGCCAATCAACAACAGCAGCAACAACTGCAACAACTAAAAATGGCAAAAAATAATTGAATAGTGATTTCGTAAAACGAAAAAAAAAAATCTATCAATAAAAAAATCACACACTTGTCAGAAAAAAAATCAAGTCTAAGTCAAAAAATATTTTTGTTTTGTTTTGTTTATATTTTTATTTTTATTTTTTTTCTATTAATAAAAAATTATTTAAAATcac
>transcript_HQ_A_N_L_transcript10196/f3p0/1246
ATTCAGTCGTATCATTAACACCAATCATTTTTTAAGAAAAATAAAAACAACACTATCGGTTAAAAATACACACACGTTTAATGTTACATCAGAAAATTTTATACATGTTTACAAAGTGGCAACCTTATCATCTTATAATGAATTAAATAAAAATTATTTTTTTATTAATTTTGTTATCTTTAAAATTAAAATTTTAAAATTTTAAAATTTTTTTCATTTTTAAAAACAACAACAACAAAAAGTTGATAAATTTAAATTCCGATATATTACCACAATATCGACAAGAAGCACCAAAAACACCGCCACATATTTTATTACATTATTGTGCATTTAAAGCAATTTGGGATTGGGTCATATTATGTCTTACATTTTACACTGCCATTATGGTTCCATATAATGTTGCATTTAAAAATAAAACTTCCGAAGATGTTAGTCTACTTGTACTTGACAGAATTTTTTTACTAATCAATTCCCAAAAGTTTGTAAAAAAAATCACTACCAACAAAAACTAAACTAACCAAAAATTATTACTTCGTTCGAGACCTACAGATAAAATAAAAATTGATCATTAATAAAGATTCTGTTTTATGTCAAAATCAAATTTAAAAAAAAAGATAACAGAAAAAACAATGTCAAAAAAAAATTTCAGAATCAATTTTTGAAATTAGCAGCCAATAATTGATAAAAAATAGAAATAAATTGAATAGTAACTAAGTTATTGCTTTTTTTATTGTTAAACTTTGTTAGATTTTCTGGGCCAGAGTCAAAAAATTGAAATGAAATCCTTATCAGAATTTTTTAGAATTTTGCCGGCAACAACAAAAAAAATTTCACAAATATTTAATTAAAAAAAACAAGAATCAATTATAGAAAATGAAAAAAATTTATGAAAATGTGTGTCTGTGTTTAATGTCTTAAATACCATTGTGATTATGTGTCTATAACTTCTTTTCTTACATAATTAATTCTTTCATTCATAAATTCATTTAATTTATTTGGAAAAAAATTCTGGTAAAGAAAAACCTAGGAAATAAGGGTTAGAACCATTTATTTATCAATAATTTTAAACAAAAAAAATTTTATTTAAAATTTCTTTAAAAAAAATTTTCTACTGATAAAACAACAAGTGCTGACACCTGGGGTCGTTACTGCTCATCATCATTGTCATCATCATCATCACCACACACACACACATTATTATAATAATTTTTATAATTGTTTTTAAATAAAATTATTTGTTTTTTTT
>transcript_HQ_A_N_L_transcript13060/f2p0/480
ATCATTATTAAATAAATCCTTATCGAACTTTAACACAATACAATCCAATAAAACAAAAATGAAATTCATTATTATTTTCGCAACAATTTTGGCTGTCGCTGCAGCTGTTCCAGCTCCAGCTCTTTTGGCACCAGCAGCTTACACTTATCAAACCCAAAAATCTGCACTTGTTCCAGTTGGAACTCATGTATCAACTTCCGTTGCACATGGAGCACCATTAGCTTTACCATTAGCTCATGGTTATGGATATGCTGCCCCATACGCCGCATTAGGATATGGTTATGGTAAAGTTTTAGGTGCAGCACCTTTAGCTTTAGGACATGGTGGTTATGCTCCATTAGCTTATGGTTATGGTTATGGTCATGCTTATGGTCATGGTTATTAAATCTAATTACTTACCTTGATGATTATCATGATTTAAATTATAAAATTTTTGTATAAATTTATAAAAATCGTTTAAAATCAATAAATATTTAAACT
>transcript_HQ_A_N_L_transcript11133/f2p0/957
GAATTTTTTTTTTTTTTAAATTTATGAAATTTTTGCAAAAATCACAAATTTTTCTAATAACAATAATTTTATTATTATGTTTTAATAATTGTTTAAATGTTTTTGTTTGTTGTGTTATTTAGATAAAAAAAAAATTTAATCTAATGTGTCCGGAAATTGAATTATTATTAAATAATAAAAATCAAAATTATCCATCATCATCATCATCATTATTTATTAATAATTATATTGAAAATATTTCATCAAAATTAGGTAGCCGTTTAGCTAATTGTGGTAATCAATTAGAATTACGTGTATTGACACAATTACATCACGTACACTGAATCTGAATTTTCCTGCAAATAATTTGTTTTAAAAAAATTTTCACATAATTTTAAAAATTTTCTTAAGTCAAAAAAAAAAAATAAAAAAATTCTTACCAAATTTTACAATAATAAATAAAAGCAAGCCCAAAATTTTGTCATCATTTAATTTAGAAATTTTTATTGAACAACATCAAAACCAATCAAAATGTCGAAAACAAAATTTGTATCACCAAATCATGATGCTAACAAACAAGATATAAAAAAATGGTCAACAATTTCCAACAATAATAATAATAATAATGGTAGTGGTACATATGATGATCATAATAATAAAAATGAAATGAAAAATGAATGGTTTCGTAAACGTAATAATAAAACGAATGAAAATGAATGGGGACCATTATTTAAGAATAAAGAACAATTTATTGATATGCATTTTTGTTAAGAACAGAATGATGATGATGGAATTAACAATAATAAATCATGTTGAAGATTTTTTTTTATTGAACTCGTGAATTAATCACAAATGATGATAAAATATTACTTTATTATCTCATTATAACTTTAATTATTACTAACAAAAATTATTTTAACAAAATTTCATGAATTTTTCTTTTAACAATATTAACACAATAATAAAATTAATTAATTg
>transcript_HQ_A_N_L_transcript12042/f2p0/906
TGATAAAGATAAATTAGAAACAAATAATGGTGATGAAGAGGAAATTAAAACAGAGATACGTGAACAAGTTACAATTAATGGTGTTAAATATGAAATACCGCCTGATCGTAAAATAAATATAGGTGGTCGTATAATTAATGTTGATGAATTAATGAAACAAGAAGGTCAAGAATTGGATATCGATAATGTTGACGAAAATTTAAAAGATGGTATTATCGACCACAAAAGTGATGAAAAGAATGATAATAATGATGATGAAGAAGATGATGAATAATTTTTTTATTTTAATTTTTTTTCTAATTTTTATCTTATTTTTTTTTTTTTTAATTTTTTACATTGCTTATTTTAATTAATTTTTTCTTTTTTTTATTTATCAAAACAGCTTAATTCAACAATTCAAAAATAATTTAATTCGCTATTGATAATGCTTTCTATTTTTTTTTTAATCAAATATTTTTCTTTACAACAACAAATCATCATGGAATCAAAAAATTCTATAAAAGATAAATGGACGCTTAATAATAAATAAACGCTTATGGAATGTGGCTTGTAAATCAACAATTTGATCAATTCCATGCAAAAAAAAAAATTCCTTTTCCTCTTGTCATTATTTCTCCACTTTTCATCATCATCATTATCATCATGATAATTTAAAACTGCTAAAAAAAATTTATTAATTTGACAATAATTTAAAATAAAACATAGATGATCAGTTATTATAATCAATGTGTAGATTATATTTTCTATATTTCTGTTCTGTTTTTTTTCTCATAATTTTTTTGTGTGTTCAACAACAACAACAACAACATTATTATCTGATTATTATATAATAATAATAATTAATTAAACAATTGTAATAAATAAAATAAAATTTTAATTTTAAAGGATGAAAAATTTTTTTAAATT
>transcript_HQ_A_N_L_transcript13072/f5p0/466
GATCATCATTCAATTCATCAATCAAATTAACAAAAACAAATCAACAAAAACAAAAATCCTAAAAAACCAAAAATGAAATCAATCATCGCTATTGTATTTTTCGCCTTGTTAGCCATGGCTGCTGCTCAATACGGTTATGGTGGTTATGGCCGTGGTTATGGTGGTTACGGTGGTGGTTATGGTGGTTATGGTCGTGGTTTAGGTGGTTACGGTGGTGGTTATGGCGGTTATGGTCGAGGTTTCGGTGGTTATGGTGGTTATGGTGCTGGTTATGGCGGTTATGGTCGAGGTTACGGTGGTTATGGTGGTTATGGTCGAGGTTTCGGTTACTACGGTTAAACGTTATCATTCCTTTATTTAACATCGACAAATAATTATTTATGACCAAAAAAAAAAAAAAAATGAATGGAAAAAACAACATCCTAGTTTCCATTTTTAATAATTTTTTTTTGTTGCCATTTTATAT
>transcript_HQ_A_N_L_transcript10208/f3p0/1249
CATTACAAAAAAAAAAAAAAAAAAAAAAAAAAAAAAATTGAATCACAAAAATGCCGACTGTATTGGATCGAATGTTATTATTAAATCGTCGTAATTCAATTCCAATTGTAGAAATATTATTATTAACAATAATAATTTTTTTATGTAAAGATCGTCTATATCAATCAACATCAATGGTGGATGATATTGATCTGAATAATAAATTTAATCTATTAACATTTAAACCATTTAAATTACCATCAAATTATTATTATCCAATATGGAAATTATTTTTTCTATTTTTAATGAAAATAATTGTATTTATAATTATGTTTTATATAGCATTACTTGGTATTGCCACTGCATTTGTATTTATAATTATAATTAATATTATAATTTGGGATCGATATCGTGATGTAATGATTAATGCATTTGATTACAACAACCGATAATTATTGAAGAAAATTTTTTTTTTTTGTTCATGTTATTTATGTTAAGTCAAAAATTATGGAAAAATTGTTTGAAAAATTTAGTTTTTTTTTTGTCTGAATTTGATATAATTTCTTTATATTTTATTTTTTTTTTCTTTAAATAAAAAATTTTTTCAAAAAATAAAAAAAAAAAAAAAAAAAAAAAAAAAAAAAAAAAAAAAAAAAAAAAAAAAAAAAAAAAAAAAAGTCAACACATTACAAAAAAAAAAAAAAAAAAAAAAAAAAAAAAAATTGAATCACAAAAATGCCGACTGTATTGGATCGAATGTTATTATTAAATCGTCGTAATTCAATTCCAATTGTAGAAATATTATTATTAACAATAATAATTTTTTTATGTAAAGATCGTCTATATCAATCAACATCAATGGTGGATGATATTGATCTGAATAATAAATTTAATCTATTAACATTTAAACCATTTAAATTACCATCAAATTATTATTATCCAATATGGAAATTATTTTTTCTATTTTTAATGAAAATAATTGTATTTATAATTATGTTTTATATAGCATTACTTGGTATTGCCACTGCATTTGTATTTATAATTATAATTAATATTATAATTTGGGATCGATATCGTGATGTAATGATTAATGCATTTGATTACAACAACCGATAATTATTGAAGAAAATTTTTTTTTTTTGTTCATGTTATTTATGTTAAGTCAAAAATTATGGAAAAATTGTTTGAAAAATTTAGTTTTTTTTTTGTCTGAATTTGATATAATTTCTTTATATTTTATTTTTTTTTTCTTTAAATAAAAAATTTTTTC
>transcript_HQ_A_N_L_transcript13080/f3p0/462
CAAATAATACAACAACAAGTAGTAGACTTTCATTGGTAAAAAAAAATATTGTTGATAACAATAATGGTAATAATAAAGATAAAAATTTCAATAACAATAATAACACAACAAAACAAGCATTTGCTAATATGAGTTTTGAAGATGAAACTATTTCATCATCATCAACACATGTCCATTTTATTCATCATCATCAATTGAATAGTTCAACAACAACAAAACCACGAACAACAACGATGGCAAAAATTCAATAATTGAATAATTGTCACATGATTAATGATATTCTTAATTTTTCAAATTATTATTATAATATTATTATGAAATTAAAATAACAACAAACACAATTTTAATTTTAATTAAAAAATTTTATTAATTAAATGTGATTTTGATATTCGAAACACATCAAATTTACACTTATGAACTTGTAATAATTTTTATTATTAAAATAAATAATTAAATTGAATT
>transcript_HQ_A_N_L_transcript11149/f3p0/1099
ATTTTACAAAAAAAAAAAAAAAAAAAAAAAAAAAAAAAGTTTAAAAGTATTACACAACACCACCAACTATTTATTTACAAAAAGTATTTTACATAACATCATTCAACTAAAAGTATTATTTATTTAAAATTACACAACATTGAAAGTATTTATTCATCTTATAATCAAGTTTTCATAAATTATTACAAAAGTAATTTTTTCTAAATACACGTGTTTATAAATTATATTGAAGATAATATTCAAAGTTTTATCATAATAACAATTTTTAATTTATTGAAATTATTAGTTTTTAAATTTATAAAGTTTTTTACAAATAATCATATAAACCATATGCATAAACTGATTGTCATTTTCATCTTGTTGAATTAAATTCTTTACTACTTTGTGTTATTTATAATTTATAAAATGACATTGGTATTTATTATTTTAAAAATTTTTTATTCAAATGAAGTTATTCAAAAAAATTTTTTTTATCAAGTTTTAAACAATTTTAAAATATCACAAAAGCGCAAAATATTTATTAATGACATTATAAATCTGAATCTTATTGATATTTTTATGTTATGTGTATTATTAATTTAAATCGTTGAAAATTTTTGGGTATTTCATTAATTTAAAAGTATTTTTCATTTTTTTACCAAAGAAAAAATTTACATCAAGAATATTATAAATATTGATTATTTGTACCTAACATCTAATACATAATCAAATAAGTCAAAAATTTTTTTTTATCCATCATTTGAAGAATTTTTTTTTTTAAATCTCCGGTTTTGGTTCATTCATTATTATATAGAAATGATAAATCTAAAAAAAAATTTTCAAGGAAAGCATCGTGAATCCACCAGAATAAATCACCTGAATTATTTAGCCTGAATTTTGAATTGAGCCTGAATAGATTATTATTAAAGAGAATACATTCATGAATGATAAATGAATGATAAACTAAAGCCAATAAAATTAAACCATACACAGGTTACGATATGATAATTTTTTTTACTTTAACAGAATTTCGTTTTTTTCTTTCTATTTTTTTATATTGATCTTTAAAAAAGCTATTGATTGATGATAATCGTTGAATGACAATTGAAATTGTCCAGTC
>transcript_HQ_A_N_L_transcript12057/f2p0/880
GACCTAAAGACCACGACGTAAGCATCATTTAATTAAATCATTGTGTATTATTATTTTTGTAATTTTTATATATATATATATATAAATAAACATTAACGTTTTAATCAAATTGTCTTGTGTACAATTATTATTAAGTTTAAGTTAAAATTTTAAGTTTAAATTGTCGCAGGACAATAATGGATGAATTAAGTGGTAAAAGTGGTGAAGGTGATGAATTTAATAAAATATCAACAAAAGAATTTATCGATCATTTAGACCAATTAGATTATAACGATAAAAATAAAAAATCAACTGTTGGACGTATGTCATTATATAGACAATTTGATCCATTGATTAAAACGCCAATGAAAGATGATTGTAAAACAATCAATGAAAGTAATAATGATTTAGATGAAAATGATAATAATAATGACAATGAAACAAATTTAATATCAACAACAACAATCTGTAATCAATCTGAAAATTTAATAAGTATAGATATTTCAACAAAAGTTAATCATAGTATTAATAATAATAATGATGATAATAATAATGATGGTGAAAATATTATCGAAAATGGTAATGTTATCGATAATAATAATGATGATATTATAATAGAAAAATTAAAAAATGAAAATAATTATATTAAAATATTACTTGAACAAATTTTATCATTTAATAATAATATTATTGAAGAATCGACAAAAAAATTATTAAATTATGAAAATGAAATTAGTATAAAAGATGATGAATTAAAAAAATCATCATTAATTATAAATCAATTAGAAGAAGATTTAAATGATGTTGAAAAAAATTATTATGATATACATGGTCGTTATGAAAATTTACGAACATTAGTTAAAGAATTAGATCAACAATTATCACATAAAAATTTACAATT
>transcript_HQ_A_N_L_transcript13090/f2p0/457
gATCATCAAAACATCTTAAACATCATTTAAATCAAACAAAAATAAACAAAAAACAAACAATCAACCAAAAATGAAATCATTCATTGCAATTATTGTTTTATTCAATATCATTGTCATTACATTGGCTCAACATTATGGTTTACGATTGGCTGGTGGTTATGCTGCTGGTCCAGCTGCATATGGTCGTCCATTAGCTTTAGGTCATGGTGGTTATGCTGCTGTTGCTGCACCATTACGTGTTGCACCATTACATGCTGCACCATTGCGTTCTGCTCCATTGGCATACGGTGCTGGTTATGCTGGTCATGGTGCTGGTTTACTTCGTCCAGCTTATGGTTTAGGTTATGGTCGTCCATTACATGGTTAAATAAACATTATTTGTCCAAATAATTTGTAAATCAATGAATTAATTGAATAAATTGATTTTTCATTAATAAATTGCCAAATTTTTTTTGAc
>transcript_HQ_A_N_L_transcript11156/f2p0/1064
GCTCCAATTCACATCATCATCATCATCATAATTTTTTTATTAAAGATATAAAACATGGTTCAAAAAAAAAAAAAAAAAAAAAAAAAAAAAAAAAAAAAAAAAAACAACAACAAAAATAATCCACCGATGATTGAATATTATTTCAAAAAACCAAAAAACCTAAAAGAAAAAAATTAATGAAAAAAATCTTCATCAATAAAAAAAAAAAAAAAAAAAAAAAACCAAAATTCATCATCTTCATCAACATTAAATCATCGTTAATTTAATCTGCCATCAATCAACAATCATTTTCTGTTCATCAATTAATTCAACTCCTAAAACTTATTGTTCCGATTTTTATCCTTTTAATAATTTCAACAAAATTCTGAATAGAAAAAAAAAATTCGAATTTGGATAATAAAGAAAAAAAAATTCTGCAATAAAAAACATTTACGCCATCTATTATTTCCCTGTGAAACTAATAACAAATTTAAATTATTTAAAAATTATTTTAAAATTCTGTTTTATAAAATTATTTAAATTATGTTTCATTAAAAAAAAAAAAAAAAAAAAAACAAAACAAAAAACAAAAAACAAAGGATTTTTTTTTGTTCTCACACACACACACAAACATCAACACACAATATCAACACAATCTTAATCTTAATCTTAACAACAACAACAACAACAACAAAGTTATTGTGAAATTAAAAAAAAAAATTAAAAATTTCACAATAATTTTGTTTAATTTTTATCTCTCATCATCATCATCATCATCATCATAATCATCATCATTATTAATTATTAATTATTAATTATTTGTCTATTTGATACTCAAATCTTTATAAATATTATTACAAATTACAAATTACAAATTACATATAAATAAATAAATTCATAAACAAAAATTTTACATTAAAAATTTAAAAAAAAAAATTATAATTTAAGAAAAAACCAAAAAAAAAAAAAATATATATATATATATATATATATATATTATCTATATACAAaaatttGCTATTTATATATATATATATATATATATATATATATATATATAATATATATTATATTTGTGTGTGTTATATTAT
>transcript_HQ_A_N_L_transcript13092/f2p0/455
TGAAGATACCATTATTATCGGTGGTGAACATGGTTGTGGACCAAAATTACTTTATAAAGGTGGTGGAAAGAAAAAAGGTGATATCATCTTAATGAATAATAATTGTAATAAAAAGAAAAAAAGTACACATTATATTCCATATCCAGTTTATCATGGTGGTTATGAAGAACACGGAAGTTATGGTGGTGGTGGTTATTAATTTCATTTCAATTTTGGTATTTATAAAAAAAAAATTCTGGTAATTTTTTTTCAAATTCTTAAATAAATAATCGATTATTATAACAATCGATTGTAATCATCAAATTGTAAAATTCAAAATTTTTTTTAAATATATTATTTATATATTTATTTTGATTTATGCCATTTTTTTTAAATTTTTTTATTTGTTGAAACAATAATTTTGATATAATTATAATGATTGATACAAAATTTTTATAAATAAATTTATTTAATTG
>transcript_HQ_A_N_L_transcript13097/f2p0/456
ATTTAATCAACAATTCGACTTTGGTTCCCATCATTCATACATTGATCGATTATTTCTCAATAATTTGATGGTCTAAATGAATCAACATATACTACGTCAGATTACCGCATCCATTACGACGACATGATCGAACTTTATGCTGATTATAAATTTACAAAGTTCTCAAAAGAATCGTCACCAAAAAGTGGATCAAAATAAAAATGGCTACAAAATAAAATAAAAAAAAGAGAACTGTGCATCAAAAAATAATTGAAGAAGAAATTGCACGTTCGAATTTTTTTTTTTTTTGAATTTCGCCCTGGCATTTGCCATTTTTTTTTCAAATTTTTTTTTCCTATTGTATTTTTTTTTTTTTTTTACCAATTGATTGTATTTAATTTATATGTTAGACCCTTTTTCTTATTTCTGCATTAAAAATCCTAATAACAAAGATAAAAACAAGTGTTTTTTAATTTc
>transcript_HQ_A_N_L_transcript11164/f2p0/1093
AATTTTTAAAGAAAAAAAAATTCATTCAATTCAATAATCTTGTATTTTTATACTGTGTGTGTGTGTGTGTGTGTTCCTTTCCAAAAAAAAAAAAAAATCATCATTTTTTTATCTTCTTTATGTGAAAACGATGCTTTATTTTTTTATGAAAAAAAAAATTGTTAAAATATTGTGAAAATTGACTTTTTTTCTTCTTCTTTCAAATATTAAACTATCTACTTATTTATTTATTTGTTTGTTTTTGTTTTTTGTTTTTTTGTTTTTTTTTTGATGTTGAATCGTGCCAATATATACATTTATCATTTTGTTTTATCATTTTTATCATCATCCGATAATAATAATAATAATAATAATAATGTAAGAGATGAAAATAAATTGCATCATTTGTTGTTTTTTTTTTATTAAAATTTTTTTTTAAACAATCAATTTAGAATTTTTTTTTTATCGCAAAGTCACATGAAAATAAAAGAAACTGAAAATGTCGGCAATACCAATGATGACATTCAATACACCAAGTATTCATGAAAGAATTTGTTTACAACAACAACGACAACAATCTAATGATAATGATGATCCACCTCGTGGACAAAAATATTCACAATCAAATCGTATACCAACTATTGAACAATTACGAGAATTGAATGATAAAATTAAATCAAATTTACCATTCAATGGTGAAATTTATAATTATAATTTAAAATTTATGAATAGCGTTTGGAGCCTTTATAATCGTTATGCACCACAAGCATTTCAAAAGAATTTAGAATTTACTCCTAGAATGTAATGAAAATTTTTATAAAACGAAGCCATCATTCAATTATTAATTAATGATTATTTGAAAAAAAATTATGAAGAAATATAAAAATAGATTTTAATTAATATGAAACACATAAATATTATAGATATAGAAGATAGAATGATGGCTTCATTCCTGTAAACTATGTTGTTCGATTTATCGAAAATTAAACAACAACAAAAAATTGTTTACAGTGAAATCAAACAACATGATTATATTTTTATTTTTGTAGTTTTTTTTTTAATTTTTAATTGGATTTATTTTTTTCTCAAATTATTAATAAATAAATAATTTCTT
>transcript_HQ_A_N_L_transcript13100/f7p0/439
ATGTTAATTTGTTTGTTTATTGCAATACTAATAACAATAATACTAAAATCTCAATCCCCTTTCAAAATATCTCTTTACCTTACAACAATCAGATTAATAATAGGAATATGTTTATATATAAAAACAAATTCAATATTTTTATGCTCCAGATTAATTATTTCCTTTTCCTCAGGAATAATAATTCTATTCTCTTATAGGTCATTATCATGTAACCATGAGTTTAAAAATAAATCAAAAATAAACTCAATTATATATTTTTTAATATTTATACTTATCCTTATAACAACAGAAAAACAAAACTTTTCATCAATAGAAAACTTGTGTAACAACATTTCATTCTCCATATATTTATTATTTTTAATATTTATAGTATTTGTATCTATAAAATCTATAAACCTGTCTTTTTTTAAACCTTCAAAAAAATTTATACAATCTTATT
>transcript_HQ_A_N_L_transcript11166/f2p0/1096
TACGAAGAAAATTTGGTGGTGAACTTGGTGGGCCAATCGTATCGAAAACATTGACAACAATGTTATTCGTTGGTATATGGCTATTTTATATATTAATGTCATGTCTAGAAGCCTATGAAATAATTCCAGGTTTTTAAAAATGAATCAAATTGTCCTAAGTAATTGTTCAATGAAATTAATAATAACAAAAATTGTTATTGATTGATTTTTGTAATTAATTAAAAATGATGAAAGAATGCCAAATAATAATAATAATTAAAAAAAGATGATTTCTATGAAATGATGATGATGATATGATATGATGCCCTATAAACTTGCCAAATAAGCAACATTTTAAATTTCATTAATTCAATGTAAATAATAACAACATTTATTTTCATCTATTTTTTTTTTTTTAATAATTTTTAATTAAAAACTTTTGTTTCCTAAAATTGTGTATTATTGAAAACATCATCATCAACATATTGTTTATTTATTGTACACAACATCATTTTATTAAATTAAATTAAATCATTCAACTGAATTGTATCCGCCCAAAAGATGAAAAAACATCGAATTGGTGTTAATATTGTTATCGTTGATGATGATGATGATGATGGATTTGATTTGAACAATTTTAGCGGAAAAATATTATATAAATTTTATATTAGCAATTATTAATCTGATCTGTGTATTAATTTTAATGATGTTTAACTATTATTTTAATTGTATAGAACAATTTTTTTTTAGAAAGATTATTATTTTTAAATTATTTATTCAACAATTAATTATTGTTATTGTATAAATATAATGGATGATTGATTAAATTATCAAATTATCATCAAAATTATAAATAAATAAATATAAATGAATGAAACATTTTGGCCTTACaattttaaaaaatgtttaatattgatataattgatatttAATTTTAATTTAATCAATCAATCAATCAATTCAATCAATCATAATGTTATAATTGTAGAATTTTTATCATCATTATAAATTTGTTGTTATTTGTTGTTTATTTATTTATCAATTTATTTATTTAAAAACAAAAACAAAAAATAAAATAAAATTTATATTAAATTTTAAATTATTAAAATTAATTAAtc
>transcript_HQ_A_N_L_transcript13104/f3p0/458
aaaagtggtatcaacgcagagtacatggGCTCATATAATTATATAAATCACAATTTACATTTTTTAAATTTAAAATTTTTTTTTTGTACAACACAATTGATCATTTGTTTGTTTCAATATATAAATTTATAAATTTAAAGTTGATTATAATTATCAATCAATTATTAATTAATTAATTAATTAACAACAACAAAAACAAAACAAATGTAATGATTTTGTCATTTTTTAATCATTATCATTATAATTATAATTATTATTTTATTATAATATTTTCATCATCATCATCATCATCATTTACCATcattgatcatcatttaataataatcattcattcattaaaaaaaatcattacataattattatataactatataaTATCATTTATTTTAATTTTTTTTCATATAATTATTATTATTATCATTATTATTATTATTATTATTATGTAATTTTcaactatt
>transcript_HQ_A_N_L_transcript13109/f2p0/453
AGTTGAATATGTTGTGAAATTTGAATAAAAAGTAATGATTACACGAAAAAAAATTCCTTCAACTTAATCAATATTGATTGATTAATTATTTTCAAATACCTACACATATTGTTTTTTCATCATTAAATGTTACAATTGATTTTCTACGATTAAATTTTAATTCTTCATTATTATCATCATTATTATTGTTATCTATAATTTTATTAAAATTTTTTTCAATTTCAATAGGAACACTATTTGATCGAAATAAATTGTTATCTTTAAATTTTTTCAATGATGGTTTTAATGATGATTTACGTGGTCTTAATGATGTTGAACAATATGGACAATAAAAATTTGTTGAAATTAAATTAGATCTAtaATTTTCAATAATTAATTAATTAATTATTAATTATTAATTAATAATTAATAAATATTATTCAATAAAAAAAATAAAATTTTTTTTTACctag
>transcript_HQ_A_N_L_transcript13117/f2p0/455
GCCAACATTTTTTTTAACAAAACAATTCAATACAAATCAAAAAAAAAAAATCCATAAACACATCATATACACTCAATAAAAAAATTTATAAATAATAAAATAGATGACCATTTAATACAATAGGTCATAATTACAACAACAACAAATGGGAAGCAAACATTATAAGTTAGCAAAAAAAAAAAAAAAAAAAACAACAACAACAACAAAACAAAATTTTGTGTAATGTACTGATGATTTTGAAACAAAAAAAATTTTTTTTTTTTTTGCTAACTTAAAATTTTTGCTTCCCATTtaatACAAAAGAAAAAAATACAAAAAAAAAAAATGAAGCAAAAAATAAAATAAAAAAAAAAAAAAAAAAAAAAACAACAACAACAACAAAACAAAATTTTGTGTAATGTACTGATGAATTTTGAAACAAAAAAAAATTGATAATAAAAAAAAAATTTTAGTTTTATG
>transcript_HQ_A_N_L_transcript13126/f2p0/453
AACAACAACAACAAAAGAACCACCAACAACACAAAAACCAAATGGATCATCATTAATTTTGTCATCATATTTAACAACATTATTTATGTTATTAATAACATTTTTATTAATTAAAAATTATTAAATATAAAATTATTAAATAAAAATTAATTATGAATAATAATAATAATAATAATAATAATAATAATAATAATAATAATAATAATAATAATAATAATAATAATCATGAATGTTTTATAAATGTCTAATGTTTTAAATAAAATATTTAAAAAAAAAAAATTTTTTTTTTTTTTTTAAAAATTTTAAATAAAGTTTTATCAATATTAAAAACATTTTGATTTCAAGATGTTTTTTGTTTTTGTTTTTTTTTTTCCAATAAATTATTTATTTTTTTAATCAGAAACAATAAAAATTTCTAGACGAAATAAAATGACGATTAAAAATCAAAAGATC
>transcript_HQ_A_N_L_transcript11182/f4p0/1042
ATAATTCTGGAACAAAATCATCAATCAATGTAGATAATGAAAAACAACAACAACAACAACAACGCACAACATCATCATCTACTAATTCAACGAATAAACGTTTACGTCGTGAATAATCTTTAAGATATTATTTAAGATATTGTTTAATCTTATATTATGTGTGTAAAATTTAATCCAAAGATTGAAAATCAAAATCAGTATTATTGAAACTTTTTTTGCATATTGAATCAATAGTAATAGTAGATATTCATTCATTCACCATTCATTCATCCATTCATTCATTCATTCATTCCATCTTATTCTATTCATTCATTCATTCATCATTTTATCTGGTTCTAATTACCAAATTCTATTCCACACATTCACCATTCATCCATTCATTCATCAATTGAAATCATTAATTTCTTCCAATTATTGATTAAAATAAAACAAAACGAGCATAATATTTAGTTTAGCAAAGTTATTGCTTATTGTGTAAAATCAAAAAAAAAAAAAAAAAAAATCAATAACTTTTAATTATCAAAAATAGAATCTATTGAATAGATGAATTATTACAACAGAATCTTCAAAAAAAAAAAAAAAAAAAAAAAAATTTCCCCTTGCAACAACAATTGCTAAAAACCTATTGTTTTTTTTTTTCTTTAAAAATTTATCAAATTTTGTTATAATTTACTCAATACAATTATCAAATCAAGAATCTCCACTTTTTTATCATTATTATTGATTATTGATATTTATATATAACAGTATTTTGATATGAAAAAAAAAAATTTTTTTAATATTTGGTTATTATTGATTATTATTACAAAAAATGAATTATTACATAATAATAATAATAATAATAATAATAATATGAGTAACAAAGAGTTATACATTTTTTTTTTTATTTGATTGAATTATTATAAAAATTATATTTTTGTAATCACACACACACACACACACACACAGAAATATTATTTgATGTTTTTTTTTCAAAAAAAAAAAAAAAAAAAAAATTTTTTGTCAAAAATTTTTATTGAATAAATTTTTGTTTTATTATTAT
>transcript_HQ_A_N_L_transcript13132/f3p0/437
ATATTTATATAATGGATAATTATAATCTGTTAATTGATATAATAATAATATTTACAATAATATCATTAGCAACATCAATTGTATATCAAATGATTGGATTCTCTGTCAATTTAGTGTATAATTTATTCATGTTTTATTATAATTATCTTAAACTATATGGTGTAATAGTATTTCCCATGTTATTATTTCTAATATCATCATTATTATTACGATTCTTATTGTTTATATTTAATATGTTGATCAGTATAATGCGTATTGATCATGTCGTGGCATAAAGAATTGAAATTAAAATTGTTTAGAAAATTTTTTTTTTTTTTTGGCTTGTCATCTATTTATCATTATGTTTTTTGTTTTGGCGTTAAATTTTGAAAATTTATATAAAATGAATATTATTAAATTTTTTGTTTCTTTATAATTCAATAAAAAAATTTATTTTG
>transcript_HQ_A_N_L_transcript13133/f2p0/441
TACAAATTATCAATAACACAATTGGCAGCATCTGAATTACCGTGGCATCTCACACATTTTTTTATTTTTTTTTTCATTCATTTTGTATTAATTATTATCATTTCATTTCTCATTTTATTTCTTTTATTATACAAATTTTGATTTTTGGTAATTTGATAAATTCTATACAAATGATGTCGTTGACAAATAACAAACAAAAAAACAAAGGAAATTCTAAATATCAATAAGATCTCATCATTAAAAATCATTATCACATAATTATTACATTTTTTTTACATAATTATTATCCATATATTTATATATACAGATTATAAATACACACTTAAAATATTGTATCAACAATAAGATAAAACGTATTTTTGTATTGATTAATAATAATAATAATAATAATAATACTTAATTCTTAAttcttaagattaaaatttgaaagaaatttttttt
>transcript_HQ_A_N_L_transcript13137/f2p0/423
atGCAGTGGTATCAACGCAGAGTACTTTTTTTTTTTTTTTTTTTTTTTTTTTTTTTTTCTTTTTTTTTTTTTTTTTTTTTTTTTTTTTTTTTTTTTTTTTTTTTTTTTTTATTTTTTCTTTTTTTTTTTTTTTTTTTTTTTTTTTTTTTTTTTTTTTTTATTTTTTTTTTTTTTTTTTTTTTTTTTTTTTTTTTTTTATTTTTTCTTTTTTTTTTTTTTTTTTTTTTTTTTTTTTTTTTTTTTTTTTTTTTTTTTTTTTTTTTTTTTTTTTTTTTTTTTTTTTATTTTTTTTTTTTTTTTTTTTTTTTTTTTTTTTTTTATTTTTTCTTTTTTTTTTTTTTTTTTTTTTTTTTTTTTTTTTGTGTTTCCTTTCCTTTTTCCTTTTCATTTTTCAAAAATAAAATGAAGAAATTTTATTTTATT
>transcript_HQ_A_N_L_transcript12091/f2p0/861
GCTGTTTGGGCATTGGCAAATTTGACTCGTGTTCATAGTACAAAATATTGTACATTATTAGAAAAAGATGGTGGTGTTGAAGTTCTTAAGTCATTCATACTATCACCAAGACCAGATAATTTTTCATTACCACGATCAGTTAAACGTTTAGCAGTGGTAACATTATTTCAATATTATTTGTATAGTACATTTGGAAGTGTAAAAATTTTAGAAAAATCTACAGAAATTGCATGCTTTGAATTAATAAATTCACCATCAACGATTGCTAATTTTATAATAAAATTTGGTTTCGAACATTTAACATCTGAATTAGGTATTAAATTTAATTCATATGCTGCTGCAACATGTAATAATAATAATGATATCACTATGACTGAATTATATGTAAATCCAATAAATAAATCCGTAAATATTGATGAAACAACATTGAGAAATCGAAATAATAATGAAGATGATGATGATGATGATGAAAATGAAGAAGATATGTTATTTGCCATTTTTTAAATTTAATCAACATATTTAAACATTTATATATATATATATATTCATCAAACAAATTTTTTTTTGCACATCTGTTGACAAATTTTTATTACAACAAAACAATAATAATAATAATAATTGAATTGGATTGATTTCAATTTTTTTTCTCTGTGTAATAAATTTTTTTCATACTCAACCATTTATATATTCATTATAACTTCACATAAATTACATTATTAATTACAATTAAATACAAAATCATTTTTGTTTTTTTTTTTTTTTTTTTTTTTTGTTATACATTAgAATATATTTTTTTAATAATTAAATATAAAAAAAAAAAAAAAAAAAAAAAAATTTTTATTTTTATTTTATAAAATTATT
>transcript_HQ_A_N_L_transcript13145/f2p0/434
ATCGTTTTGATATTTGTTTACAAGCATATCAATATGAACAACAAGAATATTTTAATAATAATAAAAGAATTCTTCAATTTGATGAATTTTTTCGTATTGCTGTCGAAAATATACGACATCCTATATTGAAAAAAATGGTCACGAAAATTGTTGATAAACGTAATAAATTTTGGAATAAAACAATTAAACAATGATAAATAATTTGATAAATAATTTGTTAAAATTTTGTGCTCAACACTTTTTTTTTTTATTTTGGTTTTTTTTTTGTATTTAAATTTATCCATTATCATATATATAATCTAGACTAATTATTCAATTATTCAACAATATCAACCCATTATTATTATTACTATTATTATTTTTTTTTTTTTTTTTGATATAATTGTTGTTGTTGTTGTTAAAATAAAATTGTTTCAAATAATTACTACCCCTTT
>transcript_HQ_A_N_L_transcript13150/f2p0/430
GTTCAATTGCTGCTATTTATTTTCATCAAAAAGCAAATATAACACATTTTTATTCATTACATTCATGGTTAGCATCAGCAACATGTTTAACTGGTTTAAATGAAAAAGCAATATTTGCATTTAAAAATCCATCATATAGTTCAATGGCTTGGAATGGTATTTTAACCAATATCATTGGATTATTAATCTGTATCTATGGAACAATAATTATTTATCTGGTTACAAAACCTGAATATGTACGACGACCATTACCTGAAGAAATAACAGGACCAAATCGTAGATCATCCATATCTTATTCTTATCGTACATCATCACATTCATCATGAATCAATCAATTAACTAATTACATTTGAAATTATTGATTAAATAATTCCATTATTATTATTATTGATTCCCTGCATGCATAATATTTATTATTTTTGAATGATTC
>transcript_HQ_A_N_L_transcript12099/f2p0/864
GACGTACCAGATAAAGAATATGAAAAGTATAAATTTGCAATTATATCAGTTCGAGCTCAATATATCAATGATGAATCGAATTTTGTATTCAATAAAGAAGATTTTGTATCATATAATTCAGTCAATACTCAAATGCAAAAAACATGGCTTGGTTTGGATCATGTTAATAAAACGCCTAAACGTTCAAGATATACTCATCTGGAGAAGGCTATCAAAATTCATAATTAAAATTGAAGAAAAAAGATAATGACAAAGAATTTGAATAAAATTAAAAAAATGAATGTACTTGTTGTTTATCATTTATTAATATTATAATATTATTATTATTATTATTATCAATATATAAAATTTATAATTATATATCAAATACAAACACACACACCAACAACAAATTTCAAAATACAGAAAATGTGAAAAAAAAGTTAATATGATAAGAATCAATCTAAAACAAACAAAACAAAAATGGACCTATTTTTTTAATTATTATTATTATTATATAATCGATATTCAATTATTCTGATTCAATGCGTTTCTCTTTGTATTTCTTTTAAATGTTATACATTTTTTTAAAATTTTTTTTTAGAAGAAATTTTTTTTAAAATTATTTTTCAATGATGATGATAATGATTGTTGAATATTGAAAAAAAAAATCAATAAAAAAAATTGTCCATCATCATTTTTCAAACAGATCGATCTTATACACACAAATTCATTATGATTCTAAATCAAATTATTGATTCTACCTATTGTGCGTGTAATGTTTTGAAAATTCTTGAAATTAAAATAAACAACAAATACAGATTAAAAAAAATAATTTTTTTAATAATCATCAACTTTGAATAAATTGTGAATTTTTTAGAATTT
>transcript_HQ_A_N_L_transcript13159/f2p0/428
gGTTTTTGTTCATACATGTGTTCATTGCATGTGTTTTAATTTTTTTTTTTTTCATTCATTCATTTATTTATTTATTTATTTATTTATTTATTTATTTATTTATTTGTTATTGATATATTGATATGTATGTGTGTGAGATGATTAATAATTTATTTTTAATAATAATTTTTAATTTTTAAAATTTATTTTAAAAATTTTATTTAATAATAGATTATAAATTAATTAGATCAAGTTATTTTTATTTTATTTAAAATTTTGTTAATTTTAATTTTTGTTAAATTTTTCCAACAAATTATTTTTATTAAAAGTGAATTAAAATTTTTAACAAAGTGAATAATTTATTGACAATCAAATTTAATTACTGATATTAATATTGAATAATCAATTATTGAAATTAACCCTTGTTTTTTTTTCATTGTTATTATTAT
>transcript_HQ_A_N_L_transcript13164/f3p0/426
agaAGTGGTATCAACGCAGAGTACTTTTTTTTTTTTTTTTTTTTTTTTTTTTTTTTTTTTCTTTTTTTTTTTTTTTTTTTTTTTTTTTTTTTTTTTTTTTTTTTTTTTTTTTTTTTTTTTTTTTTTTTTTTTTTTTTTTTTTTTTTTTTTTTTTTTTTTTTTTTTTTTTTTTTTTTTTTTTTTTTTTTTTTTTTTTTTTTTTTTTTTTTTTTTTTTTTTTTTTTTTTTTTTTTTTTTTTTTTTTTTTTTTTTTTTTTTTTTTTTTTTTTTTTTTTTTTTTTTTTTTTTTTTTTTTTTTTTTTTTTTTTTTTTTTTTTTTTTTTTTTTTTTTTTTTTTTTTTTTTTTTTTTTTTTTTTTTTTTTTTTTTTTTTTTTTTTTTTTTTTATTTTTTTTTTTTTTTTTTATAAAATAAAAATTTATTTTtt
>transcript_HQ_A_N_L_transcript13168/f2p0/420
AGGCGATCCCAAAAACAAAAACAAAAACAAAAAAAAAACCATAAAATAATGGAAAAAAAAGGTGATTGAACTGTTAACATTTCAATAAATAAACAAATGACTAAGGGATCATCATATTCTTATTATTTTTTACATAATCATAAATTATAAATAATAATCTAACAATTTAAAAAAAAACTGAGAAAACTAAACTAAAAAAAAAACAAAATTAATTGAATTTATGGGGAAAAATTTTGTTAATTCGATCAATATTTGATCAATAAATAAATCAATAATTAATAATAAAAAATTAATAATTAAACATACCGTTGATGAATTTAAAATTTCCAAAGTTCACAAAATTGCAAAATCTTCAAAATGATCTGTAAAAATTATTAAATAGATATTTGATTAAATAAATAAATAAAATGTTACACATAT
>transcript_HQ_A_N_L_transcript13169/f2p0/424
TAGGATCATTTTTTTTCATTTATAATTTTTATAATAATAATAATAATAATAATAATAATACAATCATCTAATAATAATAATTACAGCTTGTGATTTTACACATACATACACATTATACAATAATTAAAATTCAAGCCAAAACCTTAAACAATCAATAATTAATCAAATCAAATTATTTAATTAATTATATAAAACATTATCATTATCATCCACATCATCATCATCATATTTAATACACACACAAAATTACGAAAAGTACAAAAAATTATTCAACAGATAAAAATTTTTGAAATTTTTTTTTTTTATTATTCATTCATTCATTTCCAAGAAATTCTGCCTATTTTTTAGGATTATTTTTTATAATAATAATTTTTTTTATATTAATAAATTTATTCATTTTTTTATAATAAAATATTTtcaacag
>transcript_HQ_A_N_L_transcript13174/f2p0/422
GAACGTTGTGTTTGTTTATTTTTTGTTATTGATCTATCGGTTACCGATAATGATCCATATAGACAATTCGAAATTCTTTTCAATGAAATCCGACATTATAATGAAGAATTAATAATGGAAAAACAAATAACAATTATTGCCAATAAAATTGATTCAATCAATGATATTGATATTAAATTAAAATTATTTCAACAAAAATTAATGGAAAATAATTATTCAAAAAAAAATTAAATTAATACCAGCATCAGGAAAATATGGAATAAATTTAAAAGAGATATTAATACATTTAAAACAATTATGTGATACATTAAATATTTATCATCAAGATGATGATGATTAAAAAAAAAAATTCAAATTTTTTTTTAAATTAAAATTTTTGTTAAATAAAATAAATCCTACAGCCATCTATTGGCAATTTAATC
>transcript_HQ_A_N_L_transcript13181/f2p0/414
CCATCAATGATTAAAACAACAAAAGTGCTTCCATCATCATCATCATCATCATAAAATAATCATCGTCATTATTATTTAAATTATTCATGATATGTGCAACAAATAAATAAATCTCAAAAAAAAAAAAAAAAAAAATAATAAAAAAATAAAATAAAATAAAATAAAAAAATCACCGAATACATCTGTCCAGCCATCAAAACGACATCAACTCTGCTGTACAAAGATTTTTTTCTTAATTTTTTCTTAATTATTATTATTTATATAACAAATCAAACATCACACGCCATATTTATTGACCAATTATTTATTTATTACATAATTTATTGATTGAAAAAAAATGGCTGGTCCACACAAAGTTTGCCATTATCATCAAAAATTTTACCACCAAAATTTTAAATTACGAATTAAAAATTT
>transcript_HQ_A_N_L_transcript13184/f3p0/424
tatgagGTGATGCATATATTAGTGGAATGCCTAAAAAACGACGTTTAGAACATGATCAACAGCAGCAACAAAATCAGAAACAAAAAAATAACAATAACAATAATAATCAGATAAACAAATGAATTATTTTATAACATTATTTTAACACACACACACACACACACACACTTTAACGATAAAATTGTATTAGCCAAAATTATATCATATATCATCAATACAACAATACAATAATAATAATCAAAAAAATAACAAATTCACCTATAATAAATCAATGTGTGTGTGGGTTCCGTTTCATCATTGAATTTTTTTTTTATTTTATACACAATTTATCAGACCAGCACATAATTATGTTTTTTGTAGCCACATTTCATTAAATTATGAAATTAAATTTTTTTTTTTAATTTTAAATAAATTTATTTCATTAT
>transcript_HQ_A_N_L_transcript12114/f2p0/858
CAAATAGTTCAACAGATTATGAAGATAATGATTATGATGATGATCATTATTTATATTCAAGACGTTCAAGTTCTGTTGGAAGATTACAAGAATTTAGTTGCCATGCATATGGACGATTACGAAGAAAAACATCATCAACAAGTTCAAGTGATGATAATAATAATGAAGCTGATGATGATGATGATATTGATAATGAAGGTAATACATGCAGCAGTAGTAACGAAGAAAATGATCAACAAAAAGCATATAATATTGCCATAATAAAACGTAAATTAAAAGCATCATTACCACCTGGAAGAAAAAGTATTACAGAAAGACGACCATATAGTTCTGGACATCATCACCATCATCATCATCAAAATAATAAAAAACAACAACAACAACATGATTCTTCAATCAAACTAAATACAATGATAACATTAAATAATGATGTTGGTGATTTAAGTCCAAGAATAATTACATAAAACATTTATTTATTTTTATTATTTATGATTAATTGTATTTTAAATTACACAATTAACTAATAATTTTTGTATATAATATTAAATTATTGATAATAATGTTATCAATTTCAACAAAAACAGATGGCGTTGACAGATAATCATTTCCGTTTTTTATTTTTGTAATTGAACATTTCCACATTTAAAAATACTCCACAACAATTATATAATAGAAATATTTTATTTTTTTTTTTTTTTAATTTCCATTAAAAAACTTTTTATTTGTTAAAAAATTTTTTTTATTCTTTgaactTCAATTTGTTAATCCAAATATAATGATAAAATAAAATTAAAAAAAAATTATCAACAAAATATGAAAAAAAATTTTTTTTTTTGTACAATAAAAGATAAAATGTTT
>transcript_HQ_A_N_L_transcript12116/f2p0/863
TGGTGGTGGTAATAATAAAATTGGTCAAAGTAAAAGTTTTACATCAAGTCATGATTTATTACATAATCAAAATAATAATAATCAGGAAATTTTTGTTGATAAAATTATTAATAATAATGATGTATTACATTATCATTCAACACAAACACCTGTAAACAATAATAACCGGTCAACAGGATCAACAAATCGATGGTCATCATCAATTTCGAATCGTTTACATAATAATTCACCATCATCATCTTCGTCATCATCATCATCCTCATCATCATCATCATCATCGATATCATCATCACCATTAACAGCGACAACAAAATCTGCAACATTACCTCCACTTAATGGATCTAATAGTCAACAACAACAACAACAGAAACAACAACAAAAACAATTAGAATCGGATTTAACAAATGTTAGTTCAACAAGTAGTTCAAGTTCATTGAATTCAATTAACAACAACAATGCAACAAATAATCAATCGATAAATGGACAAAAATGAACCAAAATGAAAAAAAATTACCAAAAAAATGATTCTCATAACGAAACTAAATTACATTGTAACCCCAAATTATTTAGAATATCTTTTTTATATAATTTGTATTTACAATTGATGATTATCATTTTTCCAAATAATATTAATGATAAGGATTTTCCGCCATTAATCCAAATCGAATGTTTTTATTTTTATTTTTAATTTTTTTTTTAATTATTTATATTTTTTTAAATTATATTTTCACACAAGATGATGATTGTTGCTGAACTTAATAACAATAATAATATTCTAAATAACAAAATCAAATCAAATAAATGATAAATTTATTGTGCAACCAATAAAATTTTTTGATTTTATTAAAATTATTTTTAATTAT
>transcript_HQ_A_N_L_transcript13206/f4p0/407
gAACGAACGAACAGACACACAACACAACAACAACAAACAATATACCAGCTCACACCTACATCCTCATTCATTCATTTTATCATTTGAACTGATTTATAAACTTTGATTTTTTGATTAGATCATAATAATAATGGAAGAAGAAAAGAAAAACAACGAAAAATCAGGCGGCGAAGCTGGTGCATGCAGTAAAATCATGTCCCAATTGGATAATCTTGTTCGTACTCATGGCATTCATGTTGTTGCAATGGCAGCGATTGCTGTGATTGGTCTTCATCTTTATAATCGTTATGGGAAAGGAGCCAATTAGTAACAAATTGATTGATTTTGTATTTATTATTATTTAACGAAAATTCATGTTTTAATGTTAAAAATATTTAAATATTAAAATAATAAATTAATTAAATTAA
>transcript_HQ_A_N_L_transcript13218/f2p0/408
TGCATTAATACGAAATCCAAAAATATTATTATTAGATGAAGCAACATCAGCATTAGATTCTGAAAGTGAAAAAGCCGTACAAAAAGCATTAGATGAAGCAAGAAAAGGACGAACATGTTTAATAATTGCACATCGTTTATCAACAATACGTGATGTTGATCGTATATTAGTTATAAGAAATGGTCGTATTGTTGAAAATGGTACACACGATGAATTGATTGAAAAACAAGGTTTCTACTATCAAATGTATACTGCACAATGTAGTCATTAATTAATTTTTAATGAAAAAAATTTTATATATTAATTGTTTTCATTTTTGTATAATTTTATTATTATTTATCTTATTTATTATTATTACTTATTAAATATTTATATTAAAAGTTTAATAATAATTAAAAATTCTAAATC
>transcript_HQ_A_N_L_transcript10284/f2p0/1185
GATCAATCAATCAATCAATTAAAGCTTAACGGTCCATTCAAAACCCTCGCTTCTCCAACATCAACGCACAACCTTATTATTGAAGATATAAACAAAAATTTTTTACATGGTCGACTTGTTAGGCCTAGACGCACAACCTCTGTAACCGGGCAGACCGAATATAAAGCTTACAACAGCGAGTCAATACTTGGGAAGTGGTCACCCTCCCAAGTACTGACTCAGCTCGACGTTGCTTAACTTCGGTGATCCGACGAGAACCGTCGTAAGCTTTTTTTATAAGTAATGATGTAATTATGAAATATTCCAATGATTTTCATTTATTATCATTAAATATCATCGATGGAATATTACACCTGTAATTGCTTGTTAACTAAGTTGTTGCGAAATTTTTAAATGAATGAATTTAATGAAATTATAAAAATGACAATTTGTGAAATTAAGGACGGAAATACAACGATTTGAAAATGAGTCTATTTCAACATAAATGGACAGAAATTGTTGAATATTGAGAATGTTATTCTGAAGAATTTTTTAATAAGTTCATCTGAATAATTATTTTTCAGTTGAAGATTTTATTTTACAAGAATTTCATTATTCGTGTTATATTTAAAGATTACATTTATTCTGAAGATTTATTTTTAACAATTGTCAATTCAAGTTATCATCAATTTTAAATTAATTTAGATTAATATGAATCTACAAAATAATTTTAAAATCATCTGAAACAACAAAGTTCTATAAAATCCAACACAAATTACAACATCAATTCAATCATCATAAATTAATGGTGGAATAATAATAAAATTTTTGAATGAAATTTATCATCAACAACAATTATTTCAACAATAATAAATACAAAAAAGTGGAAATAGTGCTTTAACATTGATTCGTCCTTGTCAATTTGATGATGATGTTTGCATCAACATAAAACTACCACCACCACCTTAATAAAACGATTTTTTTTTGTTGCCAGATCTACGATTCAACATTTTTAACATTATTTTTTTAAAGATTTAATTTTAATACTGTAGATGGCGTAATCTTTTGGTACAATTATTATCATTGTTACTGTCTAAATATTGTTAAAAAATTGAGCAGTTTTTCCTTTATTATTATTATTATTTTATTTTTTTTTTGAAACCAAAAAATTAGAAACAAATTAAATTATTTCAAACAAAACTAgag
>transcript_HQ_A_N_L_transcript13240/f2p0/392
TAAAGATATTCATTTAATGAATTTTTTGGAAAATGAATTTATTGATGAACAAATTGAATCAATTAATAAATTTATGAAATTAGCAACATTATTACAATCGAATGGTGCTAGCAATGGTGGTTATGGTGAATATCTTATAGATCGTGATTTATTTAATGGAAAATTAAAATTAGAAGAACTTTAATTATCATTTAAAAAAAACAACGAAATTTTCAATCATGCACACATGTTTTTGCACCAGAAAAAAACAATCTTTAGAAACAAAAACAACAACAACAACAAAAATACATTTTTTTTATTGATTTTATAATATAATTATAAATTATAATTATAATTATAATTATAATAATGATAATGATAATAAATAAATTGTTTTTGTTTgttaggtatt
>transcript_HQ_A_N_L_transcript13243/f2p0/390
GAAATAATGTTGGTAAAGCATTTGCACGTACATCAATTAGTAATGTACCACATGAATCAAATTTATATTGGGCACATGCAATCTGTTCAACATTTATTATAATTGTGGGTGTATTTTTAATGAATCGTTTTTCGAATGAATTAAAAACTGATGATGATCTTATGTTTTGTACAACATTATTAATTAGAGATATACCAACAATAAAAAACAATAATAATAATGATAATAATGATAATAATTTAATTGTAAAAATTGAAAATTATTTTAAGAAAAAATTTCCACAAATACAAGTAACTGGTATACAATTAATAACGGATACAAGACAATTAGATTATTTAGAACAATCATATAAAAATGCAAAAAATGCAATAAAATATTGTGAAAATATG
>transcript_HQ_A_N_L_transcript13250/f2p0/387
GGTGTTGCTCAGATGAGCGTTGGTCAAAGAGCTAAATTAATTTGTTCTCCAGATTTTGCATATGGTAGCCGTGGTCATCCTGGAATTATTCCACCAAATGCCACACTTACATTTGATGTTGAATTATTAGCATTAGAATAATATTGATTTTATTTCTGCCACTTAAAATAATCACACAAAACACACAGACACATCATATTGAAGAATTTAAATTAATTTAGATAATTATAAATTTATAATTTCAATGAATTATCACAATTTTACAAATGAAACAAAAACAAAATATAATCCAATTTAAACTAAATTTTTTTTATCCTTAACACACTGTCAATACAATCTCAGTTTAGTGATTTTTAACTGTAATTTTATATAATCAGACACTAAACT
>transcript_HQ_A_N_L_transcript12141/f2p0/849
AAACAAGACGTTCAGATCCACGAACCAGAACAACGACAACAACAACATTACAAGAACGTGTTGGTGATAAATTTGGTAAATTTGTTACATCATCTTCATCATCTTCTTCATTGTCATCAAGAGATTCACGATCAAAATCTAAAACACCACCAACAACAATAAATCGACCGCCAATGACATTCAGTTTACGAACAACACCTGAACGAGATTTGAGAACAACAACAACAAGACCAACACAAAAGATAAAGAAAACAACATCAAGTGAAAAAATTGAACAACAACAACAACATACTCGTATACCAATATTAAAAGATAATACAACATTATTATCACCAAAAGCAATACAACAAGATATTAGTGGTAGTGATTTTATTATTGATAATGATAATAATAATGAATTAATCAAACAACAACAACGACGTTCAAGTCCAAATCCAAAAACAAGACGACGAAATAATTATAATAATCGAAATTTAACATCAACAACATCAACAACAACAACGACGACGACGACTACAAATAGACGAAAATAAATAATTGGATAAAGACTTAAACGACGACAACGACGATTGAATCATTTATTATTATTATTATTATCAATTATAATTGTAATAATAATCATTTATTGTAAATATTTAAAGAATTAAAAAATTAAAAAAAAAATAATCACCAATATGAGCCTTTTTAATTTTCTGTAATACACAACGAAAAAAAAAATCAAAATCAAAATTTTTTTGTTAAAAAAAATAGTTTTTAATTTTGTTAAATTTATTTTTATCTTTATTTTTATTTAATTATTAAAAACAATAAATTATCATCATTTATATTTTATTATTATTATAAATTTTT
>transcript_HQ_A_N_L_transcript13260/f33p0/333
AGTTGGTAGGTTGTGTGTGTCCTGTCGCATTGTGGTCGGCAGTTATCGTGTTTACAATGGGGGATTATCGATAATCAAACGAGCTCGTAAAATGTTTTCGTGAAAAAACGTTATCATTGGTCGTATATAAATTATTATTGGTCGTTCATTAATGGTAAATGCGCAAAATTGAAATGGTTAATAGTTCGATTTAATTGTGTTATTAGCGATTACGTATTGAATTAATGGTCTTAAATTTTGTTTATAATTTTGTAATCGTTTTTTTTAACATGTTAAATTTAATTGTTTTAAAATTGTAATTTCAATTGAGCAAAAATTTTTTCTTTTGAACGT
>transcript_HQ_A_N_L_transcript13275/f2p0/386
AACATTTGCCGAACTTACCGGTTATTAAACTTAAAACAGAGAATTTATATTTAATAATAATTTAATAAATAAAATTTTCATATAAATTATTCAAAAAAAAAAAAAAAAAAAAAAAAAAATTGTATACAAAACAAAAAAAACCAACAGCAATATTTAACATCAACAATAAATGAATAAATAAATGGAATCAATGACAATCAATTGTTTTTTTTTTTTTTTTTAATATAAATTTATAATCAAAAAAACTTTTCCATAAGATCAGACACACAATGACATACCAAATGGTAATATTTTAATTTATTATTAATAACATCGCTTATTGATTATTGTTTTTATCAGTGAAAAAAAAAATAAATGAATAAATTATTTATTTATTGATTATTCTG
>transcript_HQ_A_N_L_transcript13281/f4p0/374
AGAAGCCGATGGTTTTCGTACATGTGGTCGCTGGCGAAGAGGGCGTAAAAATTTATTCAATTTAGGACGTAAAATTAATCAAATGGATTTTGAACGTCGTATTATGGCTGAACGTAAATTACGTAATACATTAAAACATTTAGATAAAACAACAGCGGTACCAGTTATGGAACAACATAATATTTGTGAACGTGTAAATTGGAATCATTCATATCCTAATTGGTTAAATTATCGTGAATTACATATGCATGATAAAATTGTATTGTAATAAAACATAAACGCGGAATCAAATACAAATCAAAACAAAACAAATTCATTTTTTTATTATATTAAATAATGATAATGATAAAATTTATTATTTAAATAAAAAATTT
>transcript_HQ_A_N_L_transcript11253/f2p0/1068
taatgtcagtgAAAAAATAAAGAAAATCAATCATCATCAGATTGTTCAGAAATTGAAGGTGGTGGAGGTCGTAATGGCCATAATGGACATAATGGTGGTACAATATCGTCCATAAGAAATAATACAACAACAGCCGTACAAACTGCCATTAATGGCTATAGACGAAGACAAAGACAAAGTTGTTCATGGTTTTTTTCAACAATCTGTGCAACATGGCGTTATTCACAATTACTTTGATTTTTTTTCATTCAATTAATTCAATTAATCAATTAGTTAACTAATAATTAATGAATTATTAACAGAATTATCATCAATAATTATCAACATAATCAACAAAAATTAATCAAAAAAAAAAAATTTTTTTTAAATAATCAAAAAACAGTTGAAGACATCAGTCAAAAATTTAACAACAAAATTTTTAAGATTAATCCATACATTTAAAAATTAGAGTAACAATCTGATCTCTTTCTATCTCTCTCTAATTCAAATTATCTCTTTTATTACAAAATTTTTTTTTTTTTTGTTACCAATTTGTTACCAATTTCAACTTGTTAATTTTTTTTTTTTTTTTTTGTTACAAATTTCTGTTATTACCCACATTTTTGTAATTTTTTTTTGACATAATATTTGACAATCACATTATTATTATTTGTAGTTTTTTTTTCTTAATTTTTAAGACATAAAAATGGCATCGGTTATTTGTTGTTGTTTTAATAATAATCAACAACAATCTAATAATAATAATAATAATAATAATAATAATAATAATAATAATAATAATAATAATAATAATAATAGTAATAATAATAATAATAATAATGAAAATATTAATGATAATAATAAGAATAATAATGATAAAGATGATGTTGTTGTTGTTGTTGTAAGTGGTAAAAAAAGTGGTGGTGGTGGATGGTTTAATCGATGTGATCAATGTAAGTTACATCATAGAATGTAACAAATTTTTTTTTTTATAATTTTTAATTTTTGTTTTTTAATTTTGATTTTGTTATTGTTTATTGTTTTGTTTATTGATTAGTTTTTAAAATTTTTGAATAAAATTTTTGATTTTGTTTC
>transcript_HQ_A_N_L_transcript13295/f2p0/397
ATTCTATTTTTTTTTATTCGCAAAACTTTTATACTTGGTTTTTGTCATCCTATGGTTTGTTGTTGTTGTTTGTCGATGTTTATTTGTTGTTTGTTTATTGATATTTGTTGTTTTCCTTTATTTTCATGTCATCAAATCAACAAAAAAAAAAAAAAAAAAATTTCATTTTTGTTTCAAACAAAACAAAAGACAATATTTTAAATGAATGAATGAATGAAAAAATAGATAATAATAACAACAGAATCATTATCAAAATTATACAACATGTCAACAAAGTTTCACATCAAAACATTTTAATTATAATAATGATAATGATAATGTTGACAACAACATTGACCACATTTTAATTGAAATTGAATTTGAATCCATTTGAAACAAAAAAAAAATATTtcattat
>transcript_HQ_A_N_L_transcript10316/f2p0/1245
CATCAACTCAGTCATCAACACAATCATCAAAAGATAATGTTAATCATTTTTCAGGATCAGGTTATACGAGCTTAATCGATACAACAACAGCAACTAATACACCGACTGATAAAATTAATTTAGCTGATGAAATAATAAACAACTCAACGACAACATCATCTTTATTATCATCAACAGTATCATTATCAACATTAGATCAATTACAAATTGCTGTTTTACCATTGCTTAATAATAATAATAATAATAATAATAATAATAATAATAATAATAATGATAATAATAATAATAATAATAATAATAATAATAATAATAATAATAATAATAATAATAATAATAATAATAATAATAATAATAATAATAATAATAATGCTATTACTAATGATAAATTAGTAATTAATAACAGCAACAACAATGTTGATGATGATCAATCAAATTTTGAATCTATCAATAATGCTTTAACCCTTTCAACAAATAATTTGAAAGATTTTAATAACGATGCTTTAATCCATTCATCAAATGAATTGAAAGATTTTAATTTTAATAATATCACTGTTGATAATAATAATAGAAAAGAACAATCAACAACAACAATATCAACAACAATAAAAATAATAAACAATAGCCAGCAATTGCAAAAAGACGATAATAAAACAAAATTACCCAAGGCAAATACGAAAAAAATTTCCAATGATAATCTGATCAATAAATTGAATAATAATAATAATAATAATAATAATAAATGTATTCGAACAATAACAACGACATCACCTAAAACAACATTAGCAAAACCAATTCCAACATATCGTTATGCGGGACATTTTACAGAAAAATTTTATCGTTCACAATCACAACCAAGTCTATTTCAACAGATGGATCAAATTGATGAAAAATTGAAAATGAAACGTAATAATAATGATAATAATTCATTATTAAAAGATGATGATAACAATAATAAAAATAAAAAATTGATAAAAATTACAACAACAACAACAACAACAACAACAAAATCAAATATACCGATATCATCAAATGGTAATAAATCACAATTGGATTTATTACCGTTTGTTGATGATGGTGGATCACCACCATCAAATAATAAAACATCATCATTAACACATGCACCATTTGCTCGTATTGATGATGTTTAATTTTTTTTTTTTTTTTACTTGATTTTTTTCTGTATCTATGTATTATTGTATAATCTGATGTTTTAATTGTTTTTTTTTAATTAAATTAAATTAAATT
>transcript_HQ_A_N_L_transcript13298/f2p0/366
GTTCATATAAAATAATATACATGATTATTGTAAAATTAAAAAAAAAAAACAAAACAAACAGCAACAAGCAATCAATAATTAAAATAAAAACAAAATTTCATCGTAAAAAAAATCGTAAACAGAATCAATTTGTTAATTATCTAAAAAATTTTTGTTTGATTATTATCATCATAATTATCATTATTATTAATATTATTTTAATTGTTTTTCCTTTTTTTTTTTCTTCATAAATTTGATTCATTCTTTCATTCATCTCAGCATACAAATTCACTCATTCATTCATGCATTATCTTCTTTCTTTCTTTCTTTCTTTTAATATTAATAAAATAATTATCTTTGTCTTTAATTATTTAATAAAAATTTAT
>transcript_HQ_A_N_L_transcript10317/f3p0/1261
ctagTGATTATTGATTATTGAATACCACACACAAAATATAATAATGTTAGTGTCTTTATAATTTCAAAAACATCAATTGAGAAAATACACTGCTTAGAGGAGTTAATCAATTAATTATAAATTTTATATAATTTAAAAAATCGCAAATGTATGTAACACAATTTATGAATGATTCATCAAACATTAGCAACAGCAACATTACATAATTTATGAAATGATTCATCAAGCAACAAAGAATTTCTCTAAAACAACAACAACAACAACAATAACTTAATTGGTGATAATTGTCATCTCGTTTTTTTTTTCTCATTTTTCTCATTTCATTTTTTTTGTTCACTTTATATTTTAAAATATATATTATATTATATTATTATTATTATTATTATTATTATTATTATTATTATATACAAAATACATATTATATAATCACTAAACAATTGTTTTTCATCATCATCATCATCATCATTATCATTTGTCATCATCAATTAATTCATTATCAATTCGAATTTAAAAAAAAGTGATATACAATAACATCGATACTATCGCGATCCATCGATTCACATACATCGCCCATCACATAAACACCACGTACATACATACATAGCAATATTATATAATTCTAAATTTTCTATAAAATTTATTCATTATTTAATCACACACACAATCACATTATTATCATCATTTTTGTCATTTGTCATCAGGCATAATATTCATAATCAAATCCAAAATTCAAAATTGAAAATTTAAAAAAAAAAAAAAAAAAACAACAACAAAAACTTGCAATAATTTTTGTTTCCGTTTCCCATAGATTTTCGTTTATTATCACATTTCCATACTACATACATAAACTAAGTCAAGTTACATATTAAATATTTTGATGATGATGATGACAATGTGATGATGAAGATAATGATGAAGAATCTTTTTTTTTTTTTAATTTTTAGATTATTTTCAAAATAAATTTTCAAAATAACATCCATACACTCACACACACACACACACACACAAATCATTTGTCTATCTCGCTTTTTATCAAATTAATTCATAAATAAATTCATAATTTTTGTTTCAATGAAAAAATAAAAAAAAATTTTTTTTTTTTTTTTTTGGAATAAAATTTTCACATCAAAATTATTTGTATCTATTGATATATTATTATTATTGATGATGATGATGATGATTTATTCAAATTGATTAATAAATAAATAAATAAATAAATAAATAATTAATTAATTAATTAATTTATAATAATAAATTAgg
>transcript_HQ_A_N_L_transcript12175/f2p0/834
GAATACATACACCCCAAATACTTTCTCATGATCTTTTTTTTTCTACTATTATTTTATTATTTTATTTTATTAAGGTAAACTGTTTTTTTTTCTGTTAATTTCAAATTATGTTTTTATGATAAAAATAATAATAATTATTAATTTTCATTTTAATTTTTTTTTGTTTTTATTTCATTTTTTTTTTAAATTTCAGAATCATCATTTTAAGAATCATTTTAAGAATTTTTAAACAAAACAACAGAATTGTATACCCAGAATTATATGTTTGGATTAAAAAAAAAATTTTGTAATTAATATTTTTATAATTTATACACATACACATCAAATTTAAAAAAAAATTGAGCTAAAAGGAAAAAAAAAGGACAACATAACAACTTAACAACAGTAAAAAACTTTGTTGCCTAAATGTAGCATTTAATTCAAGAATTCAATTCAAATTTTGTATTTTTTTTTTTTTTATAATTAAATTGAAAAATTTAACAAAAAAAAAAAAAAAAAAAATAAAAAATAACGGTAGTTTTAACATTGTTTCTCCATATCACACACTAATAATATAAAATTCTGTACATATTACAATGATGATGATCATAATTATTAATTATTATTTCAAAAATTTTATAATTTTCAAAAATATTCAACAACAACAAATTTTATATCTAAAAAACAATAATTTTTGTGATACAATCTGATTTCAATTGAAAAATTTGCACTAATATCCAATTTTATTATCCAACAAATAGAAATAGAATATAAATAAATAACAATAAAAAAAAATTTAAATTTAAATAAAATTTTTTTTTTATTAATAATTAATAAAAATTTTTATTTATTTAT
>transcript_HQ_A_N_L_transcript13313/f2p0/371
cgcaaaCGTTCAAAAGTGCATATTGAAGCAGAAGCATTATTGAATAAATCTTCCGGTATAACTGCTGAAAAATTAATATCACAATTGAATCGATGGGTAAAAATTGACAAACGTGTTCAAAATTTACTTTATTATTGTTAATGATAATGATAATAAGTGCAAAAAATTATTGGTATAGACAATATTTAAGAATATTTACGAAAATATATAATATTTACGAAAGTTTAAAAATTTTTATTTTTTTTATTTTTTATTTTTAAATTAAGTTTTTTATTTTTTATTTTTAAATTAAGTTTTTTATTTGAATTTAATAATAAAAATTATTTTTATTCATGTATATATATATATATATATTAATATTAACAATattg
>transcript_HQ_A_N_L_transcript12187/f3p0/835
gACAAATTATTATTTTTAAAAATTGTTTTTTTTTTTTTGTTTGAAAAATTTTTGATTAAAAAAAAATGTCAGGTAAGTTGCTGTAAATTTTCATTTGTAATTTATTTTCGTCAATTCTAATCAACTGTTTTTTTAATCATTAAAATTAACCAAAAAATAAAATTAATGAGAAATTAACCAAAAATTAATATTAAAAATTAATATTAAAAATATTAATTTAAAAAAAAAAATTAACCAAGTCAAAAGCCAGAAATAGAAATTATTTTTAGTAAAATTTTTTTTTTATTTTATTTTTTTTTTTCAATTTAAATTACTTATTACAACCAACCACACCATGATCATCATTTTTAATATAATTAGAATTGATAAATTGTTGTTGTTTTAATGACAATGACAACGATAATGATAATGATAATGATAATTATAAAAACAACAACAACAACAACAACTATAATTATGATGATAATAATGAAATTTTTGTTATAACAGGACAACCACCAGAACCAGGACAACAATATTTTGGTAATAATAACAATAATAATTATTCACCTCAAACAACACCATATGGTGCAAATTTTACGACAAATAATTGTAATAATATGGGTATGGGCTGTATTCCACCACCTATGAATCCAACAATTAATGTACCAATGGCTGGTGAACCAGAATATCATCGTCCTACTGCTTATAATTGTCCTACTGTTGATGATTCCAGCACTTATTTACCACCACCATAATGTTATAATGAAAATTTTAATTTTAAATTTAAATTTTTTTTTCCAACATAATTTAATTATTAAATAAATTTAATTAATATTAAAAAAAAATTTTTATT
>transcript_HQ_A_N_L_transcript13323/f5p0/341
GAACATGTAAAAAACAAAACACGTTGTCTGTTTTACACACAAAGTAAATCAAGAAATTTAACCAAAAATGCGAGCTAAGTGGCGTAAAAAACGTATGCGAAGATTGAAACGTAAACGTAGGAAGATGAGGGAAAGGTCCAAGTAAACAAAGATTGTGAAAAAAATTTGAAATAAAAATTATCAAGAATTTTCAAGAAGAACTTAATTGAAAATTATTTTCATTTAATTTTATTTTATTCGAATCGAAGATGGTTTTTATTTTAATTTTTTTTCATATATCTTATCAACTTTCTTTTTTTTTTTAAATTCAATAATATAAACAAAAAATAAAAAATTTTTTT
>transcript_HQ_A_N_L_transcript13324/f2p0/351
AATCATCATGAAAACATCGATCGTTTGGATGACAATCACCACAGCCTTAATGTCCATGTTGATGTTGGCAACAATTGGTCCATTTGGTGTGCAAGAAGTTCAATGTGGAGGCTATGGTCGTGGTTATTACGTGCGGCCTGTTTACGTTCAACCAGTTTATGCTCAAGGCAAATACAAATCGAAACTTAAAGTTAAATCAAAAGGAACATACTACTACGGCAAATGAGTTGCTAATTTGATTTAATTCAATTTATGGTTTGTTTTACCATATATAAATTAATAATTTTTTTAATAATTAAATAAAATTACTAATTGAATTAAAATTAAAATTGATTAAAATGTTTAAACATC
>transcript_HQ_A_N_L_transcript13333/f2p0/348
GATGTGGAAAAATTTTTAAAATTAAATCTTACAAATTATGATGATTTTAAATTTAATCCATCAATGAAAATAAATGGAAAAAAATTTCTTCAAATGGATCATAATCAATTTAATAATGAATTATTATTAGAGCCATCAATGTCATTGGCAATACAATTGAATGTATTAAAAGTTGGTCTTATCGAACATTTTAAATTAGATTTAAAGGATATTTTTGATAATGATACAAAATGAAATTTTTTTCGATTTTATTTCATTATGTAAATTTAATTATTTCATTATTATTAAAAAAAATTATTAATCAATTATTTAAAAATAAATTCAAATTTTTTTTTTTGTTGTCAACAt
>transcript_HQ_A_N_L_transcript13340/f2p0/344
GGTTCAAATAAATGATTTTTTTTTAATTTAAATAAAATTAAAATTAATTAATTAATAAAATATTTGTTGTCGTTTTTGATATTTTTTTTATTAAAAAAAATTTTGAAAATTTGTAAAACAATAAATAAAAATTCTTCCAAATTTATTATTATTATTTGAAACAAATAGAACCAGAATTTTTTTCTAAATAAAAAATTCAAAAACAAATCAAATATAAGCAGCACAATTCTTCACATTACAAAATATAATTAATCAGTAAGAAAATATTTTAAATGAAAAAAAAAATATTTTTATTAAATTAATTAATAATGATAATTAAAAAAAATTTTTGTTTTTACTAAATT
>transcript_HQ_A_N_L_transcript13342/f3p0/352
AAAAGACATCATTATTATTAACAAATAACAATAACAATAATAATAACCAATAATCTTAATGATCGTGAACGAGAAAGATTCGATCATCATCTGCATCAACAACAACAGCAACAAACGATGAAAAGAGATCAAGATAGTGTGGTATAAAATTAATTATGGTTAATGACCTACTGCCAACTATTTGTTGTTTTTATGTAATTTTGTTATTATGTAATTTTTTTTATAATAAATTTTTTTTTGTAAATAATTTTTATTATAATCAAAGAAACAAACAATTTTTTGTTTTATATACAAGATACATTTTTTTAATTTTTAATAAATATAATAATAATATCAATATTAATATCAATAT
>transcript_HQ_A_N_L_transcript13348/f2p0/355
GAAAAACGTAAAAATCGTACCGCACAACCACTACCACCAACACCACCATCAACTGCAAAAACAACAACACAATCGATTGCATTGTGAGATTAAAATTGGCACAAAATCATTAAATCATTAAATCATAAATTAAACGAACAAAAACTTTTGTTATGATAAGAACATATCCATTTAAATTTTTATCAACAACAACAACAACAATAACAATCTAAAAAATTTCGTTAACACAAAAAAAAAAAAAAAAAAATTCGAATGATTCGAACACGAATCCTGTAGAAAATATTTTTGGTTAAAAAAAAAAAATTATTTAATAAAATCATTAATAGATGGCGTTTGTTTATCATTTTATTTTAT
>transcript_HQ_A_N_L_transcript13356/f2p0/335
GTAATCAGGACTCTTTTGGTAAATGGTCTTTCTGATTGATTCCGGGGAAGTCTTCGACTTCTTCTTGGAACCATTCTCTCCCCCGCGGTGAGCCTTACGCTCAGTTGGATGACAAGTATTCATCACGCGGAGGATGGACGCGACATTTCGCATCGGGACACCTTTAAATAGGTTATCCTTCACGTTCACAGTTAAACGACCCCGCTGGTAAGCGAGGTTGCCAATAATGGCGAACTGCGATTCGAGGGATTCAGTCTCGAGGATCTTATTGATCTGCGATAAAATTTCGCACTCTCTTTCTGTCAGAACTCTCATCTCGTTTggcttttcaagtc
>transcript_HQ_A_N_L_transcript11296/f2p0/1063
AATAATGAATAAGACACACACACACATACACGATAGATTATTATCATCAAATCCATTACTCCATGTTTAATCATTATATTAAGAAATGAAATGAAATGAACAAGAAGAAGTTTCAAAATTCTATATTTGGTGTCAAGAATTTTTTCATCAAAATCAAAATGATTCGAATTTCCGGAAATATTTCTCAGTAGTATTAATCATCACTGACTTCTTATGTTAATCCAATTTTATGTTTTTTTTTGTAAATTAAAATAATAATCCTCATTATCAACATCTAAATTTAAAATTAAAATGGGCAATATTATTTTACGACAATGACATTATTTTTTCTTTTATAATACTATTTATTAATTCTCTAATCTTTAAATTCATTCATCATCATTATCAATATAAAAATAACATTAGTATAACGACATCCCTGACTTTATCAACACCACCAACAACAATAGAGTTTTTCCCGTTTTTATTTTCCCGTTTATTTTTTTTTAATTTAAAAAAAATTGGTGTCATTCATGTGTTTGTGTGTGTGTGTTTATGCATCTAAATCATTTTAATCAGCTTTTGAAAAAAAACTTCATCATCAAAAGGAATGATTTATTTAATTTTTACCAGTGGCTGTAATTTAATCTATATTAAATATTAGTTAATAAAATATGAATTATAATCATCGTCATCATTATCATCATATGAATTGTTTAATAACGACGATGATGATTATTATTATTAATGTGGTAGTATTAAATTACAAATATTTAAAATGTCACAAAAGATAACAACGAAAACATCAACAACAACAACTAAATCATCAATGAATAATCAAAATATTAATACCAATAATAATAATGATCGTTTATTACGATTAGCTGAATTACGTTCATCCACATCATCATCATCATCATCATCGAAATCATTGACATCAAAATTAAGAAATAAACATCAACAGAATAAAAATAATAGAAAATTACGAATACCATCATTATCATTAGATCGTAATAATAATCATGATGAGGATGATGATGATATAATTGATTTATCATTTACAAATAATATTGAGCATCTTGCT
>transcript_HQ_A_N_L_transcript13389/f2p0/328
AAGAAGGTGAATTCAGTGAAGCACGTGAAGATTTGGCTGCATTGGAAAAAGATTATGAAGAAGTTGGTTTGGATTCAACTGAAGCTGATGATACAGCTGGTGAAGAATATTAATTGAATTTGATTTAATCAGCCAACAACATGACCCCATCACCACCACCACCACTATTAATCCACATAATTTATTATTAACAAAAATTCTTTTTTTTCTCATTTAGTTTTTTATTTAAAAAAAATATGATCTTTTATTATTAAAATTATGATAGGTGTGTGTGTGTGTGTCATTAAATAAAATAAAATTTAAATTAAAAATTAAAAAAAGTTTTatt
>transcript_HQ_A_N_L_transcript13393/f2p0/358
AACGTACTAAATAATAATTGTTGTTGATGATTATAATTTTTTTTTTTTTTGATTAAGACAAAATTATCACAAAAACAAATAGTTGTTATTCACATTATATAAACAATTACTACATAAAAATAAATAATTAAAATTTTTAATAATGACAAGTTATTATATTAAATCAACTTTAACATCAAAAAAAAAAAAAAAATTATTTATAACACAAAAACAAAACAATCTTTTTGATTTTTTCTTTTACATTTTATTTTTGTTTTTTCTTAAATATTTATAAATTTTATTGATTAATTTGATTTTGATTATTATTTTATTTATAATTTTTATTATAATGTGAATAACAACTATTTGTTTTTGTGAT
>transcript_HQ_A_N_L_transcript11307/f2p0/1060
TAGAATTCCTTTATGTGAATTGATGAATTGAAAATTTTAAATAAAATTCAAATAAAAACATTATGTAATTACCAGATAGAATTTGTAATATGACAAAAAAATGATAATGAATGTATGTCGTAATAATAGGCTAAACCAATTGAATAATTAACGAAACCACTGAGTAACATACCCATTGCTAGAAAATATCTGATATTAGAACGTTCGACTAAAAAACCGGAAAAAAACATTCCTAAAAAGAAAAAATTGAATTAAAATATTGAAAAATAGAATTAAATAATAAATACCGAATGCATAGGCAAATAGAAATGCTGAATCTAATAATCCTAACAATGTTTCCGAATCATGTCGATTAAATGGTGACCAACCACAATTTTGATCATTTACATTGGTGTCATTTTCGTTTGAACAGCTAAGTGCATTTTTAACAATACTGAATGGTCGTCTACTTAGATGATAGCTGGAATATGCCAGATATGTTAATATTAATACAAGAGATCTATAAATGACTAAAGAACGAAAACGTTCAGGAATAAAACAAACGATTCCAATAGGAATTTGTGACATTTCATCTATATTTTGCATTATAGAATTATTAAATAATTGATTGTTTATCATCATCATCAGGTACTTACTTAATTAATTAAAATTGAATTAAAATTTATTATTTATTTAATTACAAAAACAACAATTATGTCATCGATGATTCCATGAACAATCAATAATCAATAAAATAAGTTAAATAGTGAATGCGTCACACAGATTAATGAAACAATAATCAATGGATAATGAATAACAAATATATTTAATCCAGAAAATTAATCAATCAATCGATCAATAATCAATTTCATCCATTACCATCATGATATTGTTGTTTATTTATTTATGATTGTATGACTTACAACATTGATGATTAATTTGAAAAATAAAAATTTTAATTCATCTGGATCGAACCAATTTAATTCAATGTATAAAAATCAATTAAACGATATTTTTTTGTTATATCAAATTTTAGATTAACTTTTATTATCAGAATAAAGATACGCACTATTTTTTATTT
>transcript_HQ_A_N_L_transcript1943/f2p0/2418
CCATCAAATTTTTTTTTTTAGTTTTATGTTAATATTTGTAATTGTATTTGTAAATGAAGAATGATAAACAAGAAGAATTGAATTTATTGAATGAATGTGTTTAAAAATATTTAAATGAAGAATTAAATCACATGAACATTTGCACAAATTTTTTTTTGTTCAATTTATTTTGTATTTTGGTCCAGAATTTTTGTTTTTTTAAATAGTAGTAGCTTTTAAAATGTTTTATTGTTTTTCTATTGATATAAAATATTGAATCAAGAATTTTTGTTTTATTATTGAATTAAAATGTCTTAAAATATTCTGATTTATTATTTATTTAAAATTTAATGTAAAATCATAGTCACCGTTTCATAACAATTTTATTAAAATTAAAATTTTATAAAAATTCATACAAGATCATTCAATTACATAATAAACAACAACAACAACAACATTTTAAACAGCGACCACTTTAATATCATTGATCTCATTATTACACAATTGATAATTATAAATAATTTATTTGATGATCTAAATTCAAATATTTTTGATAATTCAAGAGTTTACATTTTTAAAGTTTAAAAAAAATCGTCATCTAAAAATTATTGATTTCAGAGTTTCAAAATAATTCAAAATTTTTTTACAAAAACAAATTTTCGTCTGGATTTAATTTGTTCCAAATAAAGCTTCTTATATAGAATATATAAAATAACACAATGACAACGGGAATTGAATTCATACATTCATTCATTCTATACACATACAACACACATAAAGGCGTTTGTGAAGAAAAATTTGATTTGAAATTCACTTAGATTATTGTGATTTATTAATAAGAATTTATAATGTATTCAAATGGGTATTGATTTATTATCTCTCAATTAATAATAATAATGATGTTTCAATTAAAAAAAAAAATTTAACAAAATTTCTTTGATTTCATCTTATTTTGTTTATATTTTTTTAAATTAAAATTATTCAATTGAAAATAATATTGTATTTTTAACTTATTATATAATTCTCATGTCAAATTATTTATTGATTATTGATTTATCAAATATTTTACAAGAAGATTTATTTAAATTCCTCATTTGATTTTTTAATTTTTTTCGTTATTGAAAAATTGATTTTTTCAAAAATTTCAAAAAAAAAAAAAAAAAAGATTTAAAAAAATTTCAAAAAAAAAAAAAAAATTAAAATTATTGTTTTATTGTCATTGTTTTATTATTATACATTATTATTATGTTTTTGTATTGAAATTTATTTAAATTCATAGATTATATAGAAATGATAAATCTAAAAAAAAATTTTCAAGGAAAGCATCGTGAATCCACCAGAATAAATCACCTGAATTATTTAGCCTGAATTTTGAATTGAGCCTGAATAGATTATTATTAAAGAGAATACATTCATGAATGATAAATGAATGATAAACTAAAGCCAATAAAATTAAACCATACACAGGTTACGATATGATAATTTTTTTTACTTTAACAGAATTTCGTTTTTTTCTTTCTATTTTTTTATATTGATCTTTAAAAAAGCTATTGATTGATGATAATCGTTGAATGACAATTGAAATTGTCCAGTCAAAAAAAAAAAATTAAAATTCTAAAAAAAATCATGAAAAAGTCATGAAATGATCCAAAAACAAATTTAAAGCAAAAGCAAAAAGGTATCGTTTTTATAAAATTTTAATTTAATTTGGAAGTTTTTGTATCTTTACAGTATAATGAATCAAGAATAATGTTGTTGATGTTTTAGTCATTCACAACAAATTCAATTAAAATACAATTGTTTATAAAATTTAAATTGTCAAAAAATTAAATTCAAGGTATCGATTTAAATGTTTTTTATTGAATAATTTAAATATTTTTCAGATTTGAAAAAAAAATTATCGAGATCTAAAAATGAAAATTTTCCAATTTCACAAATGAAGTATTGTTATCCGGTTTGATTTTTTTTTCAATGATTTAATTTTTGTTTAAAAATTTAATTTAATTTAAAATTTAAAAACATTTTACAATTACATGAAACAAAAAAATTTTTTCTATTTTTTTTTCAGAAAATGTTCCATTTCATCATTTTTTAGAGAAATATTTTTAAAATTAAAATATCCAGAAACAAAATTTAATATTGATGCTGTGATTGATATGATGCTGTGTCGAAGAATTATTCCAAAAAAAAAAAAAAAAAAATTATAATTCTTCGGCGGGTGGTGGAATAAAGTTACACATAGACTAACATACACCAACAGCAGATACATCCTTGGATGAAGAATAAATTTTTAATACTACATCTTTTAATTAATTCTTGGTGGTGTAACTTTTGGGACAACATCAATCAATCAATTTTTGAAATTTTTTTTTTAAATTTTACAAAGGATTTAATTTTACAGGTTTTTACACAAAATCAAATGTTTTATTTTCAAATTAT
>transcript_HQ_A_N_L_transcript13407/f3p0/341
AACGAAGAGGTGAATTAGGTCCAACAGCAATTGCTGGAATAACAATTGGTGCTGTAGCTGTTTTCGTTGCATTATTAGTGACAGTTTATCTTTGTCATTATACAATCAAAAATTCTAATGATGATTCTATGCATTATTCTAAACAAAATATTCCACGACAAATTAAATCACAACAAACATTTCCAAATACGAATTATCAAAGAGCATCTAATCAGCAGGAATAAATTTTTTTAAATAATTTTTTTATATCATTTTTCATCATAAGAATTTTAAATGTTAATTATTTAATTTTTTTTTTCAAATCATTTCTTAATTCATAAATAAAAAAAAATTTTAAATGt
>transcript_HQ_A_N_L_transcript13413/f2p0/328
ATTTTTTTTAATCACATTTGTTGTGTATCATCAATCAATGATAAATCCAAAACAATTCCAAAAATTAATGGATCAATTATAAAATATTTATATAAAACAACAACAACATTAAAATGACAAATTACACACACCATACACACATAATCACATGATTTCATTTTTTCAAAAAATTGATCATCTCATTCATTATAATTAATAATTAAACATTTTATTTTAATAAAAAATTTCTTATTTTTTTTTTTCATTTATAAATAACAACATTGAAATGATTTTGTATTAGAAATTTTTTTTTTCTTTTAAATTTAATAAAAAAAAATTTTTTTAAATT
>transcript_HQ_A_N_L_transcript13414/f2p0/322
tACAGAAACGAATGCAAGAATTGATAAAGAATTTCCTTTTAATTTCAAGTTCAAATATTTTTAAGAAAATTTAAAGAGGCGAAAATTTACCACCAAAAGAATAAAACCAGAAACACGTACGAACACAATTAAATCTTTTTTTAAACAACCACACAAATAAACACAATTTATATTTACAAATTTGTGCCAATAATAAATTTTTATATTTTTGGTTTTCAAAATCATAAACACATTTTTTATTTTAATACGAAAAAAAAAACCGAAAAAATTAAAAGATGTTTACAAATTATTTGAAAATTAAATTGATTTTCTATTTTTATTt
>transcript_HQ_A_N_L_transcript13417/f63p0/300
ATTCATTCATTCATTCATTCAACATTCGAATTCGAACATTCAACCAACGACCAGAAATGCAACAAAACGACAACAACAAAAAACGATTACAATGTAAAGATTGTAATTGTGGCTGTAATTGTACGGCTGATAAATGTAATTGCAGTGGCTGTAAAGGATGTAAATAACTGGGTGAAAATAGAATGAATGGTGATCCTGGTGATGTTAAAATAGAAAATTCGAATTTTTTTTTTTTAAATTTTCAAAATTTTTTAATTTTAAAATTTTTTTTTTTCAAAATCAATAAAATCAATAAATATT
>transcript_HQ_A_N_L_transcript12229/f3p0/817
attGATTTGGTTGGCACAGTGGTTTTTGCCATTAATATTCAATGGGCAAGCATTGGTTGTGCGTTCGAATCCCATCGAGCGCCACTTTTGTAGTCTATCACATTTATGATAGAAAAAAAATCAATATTTAAATTTTAAAAATAGTTTATTTATATGTTTATAAATTGAAGAAGAAAAAAAAGATTATTAAAAAATATATTTGTTAAAAAATTATAAATAATAATGATTGATGTAATTTTAATAATAACAATAAAAAAAAATTAACACTTGTTTATAAAAAATAAAATAAATTTAATGTCTTTGACAGTCTGGTCTATTGGTTGACTAATTCGATTATGATGACGACATTATTCACGTATTTTCGGTAATGTTCGTCGAAATGATGATGATTGCGGTGACCATACGTAATTCTTCGTGGTACCCAACATAACATAAAAAACATATCACATAACATAATCATAACATTAACATAAACATAAAATATAAGATGTTTACCGTGCTTTCACATGCTTGTGCATGAATGAATAGCCAATTTCTCCATCACCATGGTAATCAATCAATAAAGCTTAACGGCCTATAATTTAGTGCTTGGTTGAGCAAACCATCATCTCGTAACACGTGTCCAAGCCATTCAATCCTCTTCGCCCTTATAAGTCCTAATACACTGGTATGTTGAAATCTAACATATAAATCCATACCATCACTAAGTCTAGTTCGTTTGTCAATGTTGTCAATATGTTAATATTGATAATATGATGATGGTTTTATTCAGCTCTAATTTTAGAGTTGCTCTTCACACTCAAAATAAACAATATATCAc
>transcript_HQ_A_N_L_transcript13419/f2p0/336
AACTTGTTCCAGTTGGAACTCATGTATCAATTTCCGTTGCACATGGAGCACCATTAGCTTTACCATTAGCTCATGGTTATGGATATGCTGCCCCATACGCCGCATTAGGATATGGTTATGGTAAAGTTTTAGGTGCAGCACCTTTAGCTTTAGGACATGGTGGTTATGCTCCATTAGCTTATGGTTATGGTTATGGTCATGCTTATGGTCATGGTTATTAAATCTAATTACTTACCTTGATGATTATCATGATTTAAATTATAAAATTTTTGTATAAATTTATAAAAATCGTTTAAAATCAATAAATATTTAAACTAAGATCAAAGTTTATTTC
>transcript_HQ_A_N_L_transcript13425/f2p0/316
CAACAAAAACAGCAACAACAACAGCAACCATTCAAAAACGAACATTATATCCACATTATGTTCGTTATATGGCTGTAAGACTTGGTCCACCAATTAGTTTTCCCGAAAAAGTTATTGTTTATCTTGGATTTTTATTCGGAATTCTTGGACCACCAACATTTATTATGTATGATGTTGGAAAAAAACGTCCAGATAATAAACAATAAAATGAATTGTTTTTTTTTTTATTAATTAAAAAAATTTGAACATGTTTTAATAATCAAAAAAATTTAGAATTTTCATTAAATTATAATTAATAAAATTTGTATTAATTACg
>transcript_HQ_A_N_L_transcript13427/f2p0/313
gatTTTCATTTGATGAATCCAAACTACCTGTTTCAATATAAAATTATATTGCTGTTGTTGTTGTTTACATGGTAATTGTGTGTGTGTGTCTGTTTCATTGTGTTATTATTATTATTATTATTGTTGTTGTTGTTGTTATTATTATTGTCGTTTTCTTTAATTTCTATTAACAACAACATCAACATTGGTTAACTGTGTTCATTTTTTATTTTGGGTTTGGTTGTCGTCAAACAAAAAAAAAAATTTTTTTCCTATTTATATGTTAATGATCATTTTTTTTTTATTTTTTTTGAAAATTTAAAAATTTTAAATT
>transcript_HQ_A_N_L_transcript13430/f3p0/306
gATTCTATTTTTATTTCATCATCAAACAAAAATGAATTTTCGCATTATAATATTTATTGTTGCAATGATATTGACAATCGGTATGTTTGCAACAACAACATCAGCCAATAAACGTAGATATCGTGGTAAAGGTGGTTATGGTCATTACGGTGGTTATGGTGGTGGTTATGGTGGAAAATGGGGACGTCGCGGATAATTAATCTGATCTAATATTCTGTTTATTGTTTTGTTATTATTAAAATTATTTTATTCAAAATTAATATATTCCAAATTCAAAAATAAAATTTAATTTTTCTCGGGTAAATT
>transcript_HQ_A_N_L_transcript13436/f2p0/312
TGTTTTCTTTATTAATTACTTTATTATTAGGATTTGTGTTTACTTGCCTTCAGGTTTTTGAATATTATATTTCTAATTTTACTTTTTCTTGTTCTTCTTATTCTTCTATTTATTTTATAGGAACTGGTTTTCATGGTTTTCATGTGATTGTTGGTAGTTTTTTGTTGTTGATTTGTTTAGTACGTTTTTTTTTTTTTTCATACGAGACCTAATCATAGTGTAGGTTTTGAGTGTTCTGTGTGGTATTGGCATTTTGTTGATGTGGTTTGATTTTGTTTATATTTGGTTTTTTATTGGTGGGGAGTATAATct
>transcript_HQ_A_N_L_transcript13441/f3p0/305
ATCGTGATTGGAAAATTGTACCAAACTTACAATGGGATGATTTTGCTAAATCACGCATTAAAATAACAGCCGATGAATTGTTGGCTGAAAAACAGGAAGCATTACAAGAAACAGAGAATGCTTAATCTGAATTGAATTCAATAATAATTAATGATTGAATCACAGACCAAATTCTGTTAAATTATTATTATTATTATTATTATTATTATCATTAATTATATTAATTTGTTTTATTTAAAAAAAAATAATTCTTTATTTTATTAAATTGATTAAAATTATTAATTAATTAAATGTTTTGTTGTTGT
>transcript_HQ_A_N_L_transcript13443/f2p0/306
TTTGTAATAATTATTTATCAATGACAACAAATTCAATTATTATTCAAACAACAACGAATTCCAGACAAAAAAAAATTTCTGACAACAAAAGATTCGAATTTATTTTTCCTTTTCCTATATATTTACATATGAATAGAATTGTATGCAAATCATTATCATCATCTTCATCTTCATTAAAATAATATTTCTTCCTTTTTCTCTTCTCATTCAACAAAAGAAAATATAGATATCCATTTATTATTATTAAATTATAATCACAACATTTTTTTAAAATTAATAAAATATTTATTATTATTCGAATATTCG
>transcript_HQ_A_N_L_transcript13445/f2p0/305
aacgcagagtacatggGGCAAGAAGACGTCGTGAAGATATAGAAGATGAAATTGAAATTGAAAAAGAAAAAGAACTTGAAGCTAAAACTGAAAAAGAAAAAGAAGAATCAAAAAATAAATTAAAAAAATTAAATATGGCATTTAAACAAATGGATGAAATTTCAAAAACAAAATTGAATTCATTAAGAGATCGTGTTAAAAATAAACGTGCTAATCGTAAATCCTTATTAAATAGAAGAAAATCAGTTGAAAAAGAGAATAAAACCGATGATGAAACAGTTACTGAACGTTCAAAACGTGCATCC
>transcript_HQ_A_N_L_transcript13453/f2p0/302
GTTCAAGCGGTGGTGGAGGTGGTGGATATGGCGGTATGGGCGGTGGTAGCGGCGGCTATGGCGGTTCAAGCGGCGGCGGTGGTGGATACGGCGGTTCAAGCGGTGGTGGTGGTGGATATGGTGGTATGGGTGGTGGTGGAGGTGGTGGATATGGTGGTTCTAGCGGCGGTGGTGGTGGTTCATATTAAAACAATTAAAAACCATCAAAAAAAACCAAACCCATATCAACACTACAATAATAAATCATCACCAAATATATTCTCCACACCAAAACCTCTTATCTATCAACTAATCAACAAGCC
>transcript_HQ_A_N_L_transcript11333/f2p0/1052
AAGGAATATTTCAAAATTTATCCAGTATTAAATTACGTCGTCGTGCAGTATTAATTGATACTGGTTTTTTCATTAGTATGGGCAATATTATTTTTAATTGTATTCGGTTATTTAGGTATTGCATGGGGTAAATCGGATTATCCATATTTAGGCAATGGTATTAATAATTGTCGTGCTGCAATTGTATTTTCATTTTTTTCAATAGCATCATGGGGTGGTTGTGCTTATTTTGCGTATATACGTTGGCAACAAGGTGCAGATATGACCGAATTTACTAGTGGTTTCGATCCATCCGTACTAAATCCACAACAACAACAAAGTGGTGGTGATTATGGACAACAGCAACAAACAACAACAAATGATATGAATAATTATCAACAATATACAACAGCAAATGATGATGATACAAATTATTATTCAAATCCATTTACGGCAATGGCACAACAAGAATCCAATGTTAATTATCAACAGCCATCATATTGAATTATAATAAAAAACAAAAACCAAAAAAAAAAATTAATAAATTTTAGAGTTTATTATTATCATCAATTATAATTAATCTACATTAATTAATTAGTTAATGTTATTTATTTTTCGTTAGTTCATCATTAATATTATTATTACACCATTATTTTTTTATTTATATTTATTGTAACATCATAAATATTATTTATAAATTTACCCAAATAAATACACACATATACACTTGTTTGAATTTTTTCATTTATTCTTTTCTTGAAATTTTTAAATATTTCCGAACAAATAACACTAAACATAGGCATGGTATGTTCCATATCATCATTATCATCATCAACATAAATCATTATTTAATATAATCATCATCATCATCATCATCATTATAATCATAAATAATTAATTAATTGTTTCATATTAATTAATAGTTTCGTTTACTTTTATGATTATCACATATCTTTATTATTATCTATTATAAATATGATATACATACATACAAAATAATGTCATGCAATAAATTTTTTCCCCAGTTTTTTTAATTTAATTAAGTAGCATAATCTAAATTAAAAAGTGTGCCT
>transcript_HQ_A_N_L_transcript13454/f2p0/303
AACAAACATATAAAGAATATCAAGATTTTTTAAAATTATTAGTTGAAAATGAAAAAAGAAAAAAATTTGAACAAAAATTTAATAATAATAATGCCGAAGTTGGATTATTATATCAATGTTTTATTTGTAAAAAATTGAATAAATTATTGGGAAAGAAAACATTTTTTTCGACAAAATTGGAATTTTTTCGACATATGAAAAGTTATCATCAAGAATTTCGAAAAAAAAGAGCACCGAAAAAAAACAATTCGAAAACGAATGAATTAAAAATTGATAACAACAGCAACAACAACAATAATGGCG
>transcript_HQ_A_N_L_transcript13457/f2p0/294
gGTTGTTGTTTTTGTTGATAATGTGTTTATAACATTTTTTTTTTTTTTTTTTTTTTTTTTTTTTTTTTTTTTTTTTTTTTTTTTTTTTTTTTTTTTTTTTTTTTTTTTTTTTTTTATTAAAAAAAAAAAAAATGTGTAAAATTTTTAAgcatctgataatgttgtgtttttttaattaattttaagttttatataaaaaaaaatcgtctaaattattaagaaataaatttataaattaataaagataataattaagataattaagagattcttcaattttagtttattttatatt
>transcript_HQ_A_N_L_transcript13465/f2p0/296
aagcaGTGGTGGTTTCGGTGGCGGTTATGGTGGTGGTTACGGTGGCGGTTATGGTGGTATGGGAGGTGGTTACGGTGGTGATTATTAAATTTAATTTAAAAAAATCTAAAACAACAATCAAACAATATTGCCATCAACAAATATATAGTTCAACAAATCTCAATTTTTTTTTTCACAAAAGAAATGCTTTAAAAAAATCTTTCAATTCTATTTATTTATTTATTTCATTATTTAAATTATTATTTTTTTTTTATTAAAATAATCAATTAATTATGATTGATTATAAATCGATTTTT
>transcript_HQ_A_N_L_transcript13479/f2p0/294
gAATTAATTCATTTATTGATTCATTCTTTCATTCATTCATTCATTCATTCATTAATTAATTCATTTATTGATTCATTCATTCATTCATTCATTCATTCATTCATTCATTCATTCATTCATTCATTCATTCATTCATTCATTCATTCATTCATTCATTCATTCATTCATTCGATTCATTCGATTCATTCGATTCATTCAATTTATTTATCACTTTTTATCAATCACACACACATACCCATACACATTTATATTCACAGAATATTCTTTTATCATTAAATTTTTTTTTGAAACTGT
>transcript_HQ_A_N_L_transcript13480/f2p0/289
ggAGTTATCGTCAAGAATTCAATCAGAACCAGTTTGTTTGTTGTTTGTTGTTAATTTTTAAATTTTCTTAAATTTATTTTTTTCGACCTTTTTGTCTTTTAATTTTTAATTTTTAATTTTTAAATTAAATAAAAAAAAAACCAGCATCATGTCTGACGAAGAAGAATACAGTGAAGAAGAAATTGAAGAACCAGAACCAGAAGTAAAAAAGCCACAACCACCAAAACAGGTGGAAAAACCGGCTGAAGCACAAAGTGAAGCTGAAGCAGCAATGGATGAAAAAATTCGT
>transcript_HQ_A_N_L_transcript13481/f2p0/294
GGAAAAATATGAAAGTAAATATTATTATTGGTATTGTTGTTGCCATTATCATTACAATTATAATTGTATCATTAACTTCCAGATAATCTTCATGAATTATAATAATCGTATAATTAAAAAAAGTGATCAAAATTAATTAATAATTTATTATAATCAATAATCAATAATAATAATAATAAATGACTGTATTATTGTTTATATATAACACAATTTTGTAATTAAAAAAAAATTTTATTTGTCAAACATTGTTTTTATAATTTGTTCCTAGAGATAAATAAACAAGATAAAATcgag
>transcript_HQ_A_N_L_transcript13487/f2p0/292
TGGTATTATAAGCTTGAATCTTGTATGTATTTTTTGTTTTTTTTATACAAATTTTTAATTTTACAATTAAAATTTAGATCAAATCCGAAGAACCGAAAACCGAACCAACAAAAACAACAACAACTTCATGGCGTAGTTATTTTCGTGCATTTGGACATGGTTATGTATTTGCTAAACTTATTGGATAAATCAATGGATTGAATTTACTCTTTAAAAAATCTCTTCTTTTAATCACATCCTTAATTTAATTTAATTTTAATTTAATTATTAAATAAAATTTATTTAATAAtt
>transcript_HQ_A_N_L_transcript12269/f3p0/821
ACAATGGAAAATAACTCATCAACAACAACAACAACAAATCAATTAATAAATCAAAAATTAAGGCAATTGGTTAATTTTTATGAAATATCTGCATGAAGATCTCGTTGAATTTTTTTTTTTCGTTTTCATCAATAATTGGTTCCAAATAAACAATTTCAAACACCTAGTCTATTTATCATCATCATCAACAACAACAACAACAACAACAACAACATCATCATCATCATCAACATCATCATCATCATCATCATCATCAACATCAACATCACCAGCATCATCATTATCATCATAATCATCAATAACCATTTAATAAGAAGACATTGTACATAATGCAATTATCATCATCAATATCATTGACCCCTTTTCATACAAATTCATTCATCTCATTCAAAATTTACATTAAAATTTTAATTTTTGTTGTAATAATTAAAAGATGGACATTTTATCATCACATCCACACACATATACAATTAATTTATTGTAATAGATTAAGCCATGTACATTACATACACACACACACACCTACACATTACAATTTTTTTTTTTTTTAATATAATTCGCAATCATTTGGTTTTACACATGTTTTATCATTTTTTAAAACAATTAGAGCAATTTGGTAAAGTTTCTGGAAATTTTATTAAAGTTTCTAGAAATTATTTTTAAAGAAAATTTCTGGAAATTTTTTAAAATGTGTGTGGTAGATATTTATAAATATATAAAAGATGTCTATAATAATTTTTATTGTCACCGATTTTATTTCATTTTTTTTTTTTTTGTAAATATTTTATTATAAATATTAATTATTAAATAAATAAATTATT
>transcript_HQ_A_N_L_transcript12273/f3p0/801
TGATATAAGTAATAATAATAGTCAAATTACAACACCTAAACATCAACAACAACAACAACAACAATTAAAGGAACAACAGGAAGAAAATTTTACGAAAAAAAATCAACAACAAATTCAAACAATTTTAGTTAAAAATGAAAATAATAATAATAATGTTAATGTTAATAACAATAACAAAGTTGAACCGGGACAAATTGAAGTACAGCATGGAATTATTGTTTCATCATCAAATAATAATCAAAATCAAAACAATAAAATTACTGTTGAAGAGATAAATTTAAAAAAGAAACGTAAATGTTGTTCATTAATTTAATTTAATTTTTTTCAAAAAAATACGACAACATCATGATAACAACAAAATTATACAACGCCCTGTGACAACCTTTAAAAATAAATAAGAAATCGGAGCTTTTGTCAACATTTAATAAATAAATGAATAATTTTGTGTAAAATGAATCCTTAATTGATAAGCATATAATAATAATGATGTCCATGTAATAAGCCAAATTGTTTTTATTGTTGCTACATTGTGTTATCTTTGATCCACCATCATCATTTGATTTATTATTCGTATTTTAAACATTTTTAAAACAACTGATATTTATATTTTTAATTAATTAATTAATTATAATTTTACAAGTCATGCATTTTTTTCTGTTCGTGTGATTATTGATATTAATTTTAGTTTTTTTTTTTTCGTTCATTTAATTTTTTTTCAAATTTTTTTTAAATTTTATTTAAATTAAGTAATTTCACAATTAAACAATATATTAAATCTAAAACTAATTTTTTTGTTCGTTC
>transcript_HQ_A_N_L_transcript12274/f2p0/802
ATTAATATCGGATTTAAACTGTAAAATTTTAATAAAATTTTTAACCAATATTTTCGATGATAATTCATCATTATCATCATCATCATCATTATTATTGTTTGATGATAAAAAAATTGATGTTAAAAAAAAATTATTAGATGATAAAAAATTATCTGATGAAAAAAATTTAATAAAAACAACAACAACAATATCGATTGATGAAAATATTGGTGATGATAATTTTAATCAACAACAATTAAAAATTGATTTTAATAATAAAAAATTTATTACAATTACAAAATCATTAAAATCGAAAAAAAAGTTATTAAAATCGAAAAAAAAATCAAAAAAATCATTAATTATTAAAAAATTTATTAAAATTAATTCACATCAGCAACAACAACAACAACAACAAGAATCGTTGAACAAATTGGATGAACAAAATAATAAATCAAAAGATACAACATCGATTATTGAAATTGAATTAAATAGAAAAAATGAACAACAACAACCATTATTAGTGATGAAATTAAAAAAACCAAAATCAAAAAATGAATTATTTAAATCAATATCATCATCATCATCATATTCGTCGGAATCTTCATCATCAATGGAAAAAAAATCGAATTAAATTCCAAAAATTAATAAATTAATAAAAGCAAAAATATTTTATTTAAAAAAAAGGAATTTTTTTCGTTTGTTTTTCACTATTGTGTCCAATAATAATATAAGTCGTACATATTAAAAAAAAAATATTCGATGGACAACAAAGTTATTCCGAGAAAAAAAAATCTTAACAACAATTTTGTTGCTCATCTATTATT
>transcript_HQ_A_N_L_transcript13504/f2p0/287
GGACACTTAAGAAGTATTTTGAAGAAAACAGCATCACCAATTGTATCAAAGAGATCTTTTAATGATAATAATCAACATGATCAAAAATATTTTTGATAAACAAATAAATCATAAAAAACTCAATACATACCATTTTTACTTATTTATAAATTCATTGTGATTTTTCTAAATTAAATACATTTTTAATTGTGATAAAAATTATTTTTTTAAATATCAATTCTAAAAAAATAAATTTTTAATTTTAATTTTTTAATTTTCAAATAATCAATTAAAAAATTTTAAATCG
>transcript_HQ_A_N_L_transcript13505/f2p0/287
aagcagtggtatcaacgcAGTGCACATTTTTTTTTTTTTATTAAATGAAAATTTCTTTGATAAATATTCAATTTTTTTTTTCAATTTTATTATTTGCAATTTGTTTCGGTCTATCGATTATTTAATTTTTTTTTTTTTTAAATTAAGCTAATTATTTAACAAATTTTTTTTTTGATTTTTTTTTTGTTAAAAAATTTTTTATTAAAAAAAAAAAAAATATTACATTTATCATGTCGACGATAGATGGCATAATTAAAATGAATAAAAGATTTCCGATTTTTTACTTT
>transcript_HQ_A_N_L_transcript10374/f2p0/1218
gTCCATCCAATTCATCAATCAATCAATCAAAATATTTATTTATTATTCATCATTTAATCTATTCTAATATTTTTGGTGATCTCATTATAAATTATATTTTTTAAAAATTATTCGGATGGAATTTACATGGATTTAATGGGTTTTTATTATTTACTTGTGGTGGGAATCTTTTTTTTTCATTTCATTTCATTTAATCATTCATCAATGTGAACAACAACAACAAGATATTAATTAAAGAAAAACAACAAGAACCAAAAAACATTCAAACAAACAAAAAACTGAAACTGAACAAAAAGGCCATTACTTATTTGCACCATTTTATTTTATTTTTTTTTTTTTTCATTAATTTGAATTAATTTGAAATTTGAATAAATTTGAAATTCATCATCACACAGAATTCACATACAGAATACATAGTCACATAATGTTTTTAATTAATTAAAAAAAAATCAAAAAATTTGTGATAATCTACACACAATTATTTTTTGGAATTGATTTTAATGAAAAAAATTTTAACAAAATGATAATTGTACTCAACATTATATGGATTGCTCATTGATTTTATCATTATTTTTAATTTTTATTATTCATTATTAATTAAATGAATGAATTGTTTATTAATAAATTTATTAATATTAATAAATTTTTTAATTTATTTCAAATTAAACATTGATGTAATTAATATTTTTTATCAGGCCCACTGTTCAATTGATTTTTTAAAATTTAAATTTAATTAAATTTTTTGGGGATCTGAAATTGCATTAACTGAGCATCAACGAATTTTTAACGAATTGTTAACAAGTTATTGACAAAAAAGCAAAAAAAAAAAAAAATAATAAAATAAAATAAAATAAAATAAAAACAAAAAATTGTTTATCAAAAACAAATTATTTCATCAATCGATGATAATAATAACAATCGGTAATTTTTTTCCAGTTTTATTGCATGTATGGATTTTTTTTTTTTTTTGTTTTTGTTTTTGTGTGTTTAGAATATTACAATACCGAAAACAATAAACAACAACAATAAAAAATGATAAACAATAACAAGAATATTGCAAGAAATTATTTTGCAATTCAAATTATTATTATTATTATTATTATTATTATTATTATTAGGAAATATTTTATTGGATcataaaaatttttttggtcataaattttatttattccattatacaattctttgatttaatttgcatattattaacatttattt
>transcript_HQ_A_N_L_transcript13510/f2p0/283
GTAATAATAAACAAAACGATGATTTCAAATTTAAACAAAATACATTCATCGAAAAAAAGAAACGTAAAATTCATCAAAATAAAAAAATGAAAGGACGTACCAAAAAAATAATTTTTGATGATTTAGATATTGATGAATTAAATTCAGATGCCAGAATGATAAAAAAATTGAAAAAAAATAAAATAACTAACCAAGAGTTTGATAGTTATTTTGGCATATCAAAAAAATGATTTTTTTTTACATTTATGATTACCATAAAATTAATAAAATTCATTATTTTTTT
>transcript_HQ_A_N_L_transcript13517/f3p0/280
AAGAATTTAAACAAATAAGTGCAGCATTTTATCCTGGACAACGTATTGATAATATTATTAACAATGAATTCATTAAATTAGATAAAAATAATGATAATTTAATTCAAATCGAAGAAATCGATAAAGATTTGAAGTTTTAAAACACACAAATGTTAAACATTTGTATTAAAAATTTTAAATTGCATAAATAATCGCGATGATAATGAAATTTAATTTCATAAAATTCATTTAAATTCATTTTAATAAAATTCAATAAAAGAAATTTCTTTTTCATTAATAt
>transcript_HQ_A_N_L_transcript13518/f2p0/284
GGAGCTGCCGTAAAACATCCACGTTATTATTATGAACAAGTAGTACGACCATTACAATCATCGAATCGTCAATTTAATTATTATTATAACAATAATCAATCAACAAATGATGCTTATAATAAAGGTGGTTATTATTATCCAGTTGGTGGTCAACAACAACGATCATTTCTTTCACGATTATTTGAACATAATAATTAAATTAAATTAAATTATATTAAATGAATTCTATTTTTTTTTTAGATAATTGTTAATTGAAATAAATAATTTATAAATTTTAACCATAT
>transcript_HQ_A_N_L_transcript13519/f2p0/287
aagcagtgggtatcaacgcagagtacatGGGTATTAACTGTTATGAATCAAACGCAGAAAGAAAATTTACGTCGTGTTTATCGTGGAAAAAAATATAAACCATTAGATTTACGACCAAAATTAACACGTGCTAAACGTCGTGAATTGACACCGAATGAACGATCGACTAAAACACGTAAACAATTACGTCGTGAACGTTTATGGCCACAAAGAAAATATGCATTAAAAGTTTAAAAAAAATTTTTATATGGATTTAAAAATAAAATATTAATTTTAATTTTTATTT
>transcript_HQ_A_N_L_transcript13522/f2p0/287
ATCTTTTTTTTTCAGTAATATCATTTGTATCATCGTTATAAGTATACATAGCCTTTGTCATTAAAAAATCTAAAAAAAAAATCTCAAAAAAAAAAAAAAAAAAAAACAAAAACTAAAAAAAAAATCTCAAAAAAAAAAAAAAAAAAATAAAATAAAATAAAATAAAAAAATAATAAATAAAAAAATACAAATGATCCATAAAAAAAATGTATATGTTTGAATCTCACATATATTTCTTAATCATAATATTTTAATAATTAATAAAAATTGATTTTTTTTTCTTGag
>transcript_HQ_A_N_L_transcript13526/f2p0/277
TTATTGATCAATTTTTATTTTGATTGTATTTAACAAATATTAAAAAACATCAACAACAACAACAACAACAATGGAAGAATTTCTTAAACAATGGGATAACGATATTGATAATCCAGAAACAAATCGTAATGAATTATATGAAAAAATGTTGAAATTATTTAATGAAAATTATAATGAAAATGATAATAATAATATTCCTGATGATAAGAAAAAATTATGTGCAGAATATTGTTGGCGTTTAATCTATATTTGTTTAATATTATCGGATTTAGAATTG
>transcript_HQ_A_N_L_transcript13528/f2p0/285
CAGCAATCAATACTTATTTCATGGAAAAAGAACATTTTACCCATTATCATCGTCCTGAATTTATTCCTTATGAACATCTTCGTATTCGTACACGACGATTTCCATGGGGCGATGGTAATCATTCATTGTTTCATAATCCTAAATTTAATCCACTTCCAGAAGGATGGGAAGATGAAATTGAACATTAGATGATGATAATCAATGAATTATTTAAAAATATTGTATCTGCTTAGATTTATTTGTTTAATTTTTTAAAGAAAGAAAAGAGTGAAATTAAATAAATGT
>transcript_HQ_A_N_L_transcript13529/f2p0/282
CTTTATCATCTTGGATTAGGACTACATCTTGATAATGAACAAATTTAAACTGTTTTAAATGTTGAAATCATCTCCAGAAAAATATTTTTTTCATTAAGAGCTATTTTATCGAAATAAAAAAAATTAATTTTTTGTTCATTTAAATTTTTAATTATAGACATACAAAATAAACATCAATTATCAAAAAACGATGATTATGGAACATCACTTAATTTAATTAGTTAAAATTTAATTATATTAAAATTTAATTTTTATTTTACAATTAAAAAAAGATTTATTTTG
>transcript_HQ_A_N_L_transcript13531/f2p0/279
TTAGGTGTCAAAATATTAATAAATAAAATTTAAAAGAAAAAATTATATATATTGATTAATTTAATATTTTCTTAAAATCTAAATCAATTTGAGAACGATTTAAAAAAAATCAATAATCGAATCAAATCAAATCAATTAATAACAACAACAACAATAATAATATTTTCTCACTTTCTCATTATAAATTTTTTTAAAATCTCTTTTTTGTATTTTTATTAATTGTCATCATCATTTTTTTATTATTTTTTTATTTTTATTTTATTTTTAATTATTATTATT
>transcript_HQ_A_N_L_transcript13545/f2p0/271
TAATGAAACAACAACAACAACATCGATAATACCGACATAAAACAAAATTTATTGGATATTTTAAATATAATTAAGTTAAATAAAAATATAAAATCAAATTTTTAATAAAAATGTAAATTAAAAAAAAAAATAAATACTAAAGATTAGTAATCACATCATCTTGAAAAGAAATCGGTGCATCCACTCTGATTGGTGATGATCCACGACTAAAAATTGAATGTTCTATATCATCATGTTCAGTCATATCTATTGAAGTATCTATTATTTTATG
>transcript_HQ_A_N_L_transcript13548/f2p0/259
ATCCACAATATGTACGTTTATTTCAATTAATGGTGTGATCATTGTGCTGGACCAACAGCACAATGTTTACGTTCAAAAAATGTTGTAGGATGTATTGAATTGATATCATGTGGTGGTAAATCTGCAAGAGATTGTTCACATAATTTAAAATAAATATTTACAACAACAACAACAATTAATTAATTTAATTTAATAATAATTATTATTATTAAATTAAATTAAAATTTTAAATTTTTTGATTTTTTCAAAAAtgagccat
>transcript_HQ_A_N_L_transcript13554/f2p0/276
GAGATTAAGAAATTATAAGATTAAGAATTAAAAATTTTGCGCAAATTAACATTTTCTTCAAAAATTTCAACAGAATTAAGATTAGAGAAAACAGGAAACGGATGCATGCATTTTTTTTTTAATTTTTTTTAAATTTTTTATTTTTTTTCAAATTCAAAATTTATCAAGAAGGTAAGTTGAATTTAAAAAAAAAAAAAAAAAACTTCAGGAATAATTAAACATCCAGGTAAGTTTTATTTTTATAATAAAAAAAATTTTAAAATTTATTAAAATTAC
>transcript_HQ_A_N_L_transcript13555/f2p0/244
caacaggtggtttTTTTTGCCATTAATATTCAATGGGCAAGCATTGGTTGTGCGTTCGAATCCTATCGAGCACCACTTTTGTAATCTATCACATTTATGATAGAAAAAAAGTCAATATTTAAATTTTAAAAATAGTTTATTTATATGTTTATAAATTGAAAAAGAAAAAAAAGATTATTAAAAAATATATTTGTTAAAAAATTATAAATAATAATGATTGATGTAATTTTAATAATAACAATT
>transcript_HQ_A_N_L_transcript13559/f2p0/270
GCCGAATCATCGCGATTATCGCATTACAACAAACGAACAACAATTACGTCAAGAGAAGTCCAAACTGCAGTACGTTTGTTGTTGCCTGGAGAATTGGCTAAGCACGCTGTTTCCGAAGGAACTAAAGCTGTCACCAAATACACATCAAGCAAATAATTTTACCATTTTGTTTATATCATTCATTTTTTTTTTTTAATAATTTAATCATTAATATAAACGGTCCTTTTTAGGACCACAAATTTAAATAAAGGAGTAATTTTTTTTTTGTAT
>transcript_HQ_A_N_L_transcript12303/f2p0/783
GGTTGTTGTTGTTGTTGATTTGTTTATTTTTTTAATAATTTTTCAATTTAAAATATTTATAATTTATTTATATAATAAATGTGGTTTGTGTTTCAAATTAAATGATTATTTAAAAACACAAAAATTATTAAAAATTATCCACGACGATAAACATAACTCATATCATCATCAATATATTTAAAATCTTTAATTTTATCATCAAAATCTGTACGTTTTTGTTGAGAATAATTATTATTATTATTATTATTATTGACTTTTTTATGATATAATGGTATATTTGGATCATCTAATTCATCATCATCATCATCATCATTAATTGATCTTAACATACGATGATCATTATTAACATTATTATTATTATTATTATTATTATTATTAGTGCCATTAGTACCATTACGTTTTTGTTGTCGTTGACCACGTTTACATTGTTCATATGCAATTAAACTAAATAATAATATTAATAATAATGATAATAATGCATAAATACAGATTAATATTGCAACACCAATAAATAATGGCCAACCATCTGTTAATATAATACCAGATTTATATATGATTGTAAATATTATTAATAATATTGCTAATGCTAAATAAATTATAGCCATTGTAATTATTGGACAAAGCCATAATCTACAGACAGCAATTAATGTTATAAATGTTAATATAAATGGTATTATTGATCCAATTGCAAGATACCAAAATGAGTCACCTATATTTATATTGAATAAATAAATGAATTAATAAATTTTTTTTCAATAAATTTTTAATATGTAATTTTATCTAT
>transcript_HQ_A_N_L_transcript12307/f2p0/784
gaacaagagcagcAAAAAAAAAACAAATTATTTATTTATAATCTAAATAATTTAGGATGGAAATTTAAAATTTTACAATATATTGATACATATTTTTTTAATAATAATAATAATCCCAGACACATAATAATAATGATAATGATGATCATTATAAAAGTTATTTAATTTTAATTTCATTTAATAATGAATAAAAAAAAACGTGTACAATAAACAGCAATATCCAGATTCATGATAAAAATATAATAATTTTTAAAAAATTTTTATGTGAAATAATTTATTTACACAAAATAAATAAATAAATAAAAAAATGGAATGCAATGAATAAATATAATAATGAATAAACGAAATTCTTTTATTTATTTTTTTTTACTTGAATTAATTTATTGGCTATTAAAATCGACAATAACCATAATAATAATAATAATAATAATGGTAATAATGAAAATGGATAATGGATAATGGATAATGCATAATAATAACAATAATAATTTTAATGGAAAAAAAATATAACACACACTTTATGATTTCACAATGATAATTTATTTTCATTGATTCATTGTTTCATTTCATTAAGTTTTAAATTTTGTATTTTTTTCAATTATAATTTATCAATACAATACAATACAATGTTTTAATTATTATCATCATTATTATTATTTTGTAAAAATAAATAAATATATAACATAATCAAATTTATAAAAAAAATCCATTAAATGTATCATAGATAAATTTTTATTTTAACATTATAAATAAATAAATTGATTATTTTGTGTTTATTttat
>transcript_HQ_A_N_L_transcript12314/f2p0/784
gATTCATTATCCAACCAACATTCAATTTGTACAAATTTTTATTTTTTATAATTTTGTTTGTAGCTTTTATTTTTTGAATTTTAATTGAAAAATTTGATTTTCATCTGAATTTCATTTTACTTTTATTTTTACCTGAATTTTTAATTTAATTTTCTTTAGTTTTTAATTTAAAAAAAATTTCAAAAAACTAAAAATGGACAACACTGAACGTGAACTTAATCAATTAATTACGCAAGCTAAACGTATGCCATGCGAAGTTTTAGAATCATGTAAAGATTGGACAAAAGAAGAAATCGCTCGTGCCAAAAAATTGTATCAAAAAATTGATCGTCTTCAATCATCACCAAAAATATCATCAAAATTGTTTAATGAAGCCCGTGATTCCTGTACATTATTGGGAGAATATATCCGTAAATTAGAATTACATTTGGTATCATCAAATTCAATTGTTGTCAATTCATTAATCGAACTTGGACAGGTTAATAGAGCACCAACAATTTGTTAAATTATACAAAAAAAATCAAAATTAATATTTTAAAAATTTAATGAATTTAATAAATAAAATAAAGAATAATATTTAAAAATAAAGATGTTTAAATAAATGAAAAATAAATAAGATAAAATCATTTGATTGCATTGAAATTAAATTTAATAAACCAAAGATTATAAAAACATGTTTTTCTAAAAACATGTTTAAATGATATTAAACATTTATCATTAAAATATTTAATAAAATTTATTCTTATGATTTTTTATAAATAAAATAAATTTTTTCTTTTTAAct
>transcript_HQ_A_N_L_transcript13561/f2p0/269
GGTGCCGTTGGTGGAATAGTCTGTTCATTGATTCTTGTTGAGATTGGCTCATTGGTATTTGCATTTTTATTTGTATTACAAAGGGATCAATATAAAAAGGATAATAATATCAACAAACGTTATTAATACTATTATTATTATTATATCATTATTCATTCATTCATTCATTCCATTCATTTATCCATTCCATTTATTATTCATTTCATTTAATAATGACAAAAACATTTTTGATAAATAAATGATTTTTAAATGATGATTTTATAATATcc
>transcript_HQ_A_N_L_transcript11397/f2p0/1034
gattattatcattgatattCTTTTGAATTCAAGTATCATCTATTTATTATTAAAAATTTCAATTTAACAATTAAAAATTATTCAACTTGTAAAAATTATAAATAATTTAAATAGTAGAATTGATTATTATTATTATTATTATTATTATTTTTTTTTAGAAAAAAGGTTAAAATCAAATCAAATAGCAATGGATTTAAAAAATGGTCAATTTTATTTATTGTTATCTGTTTTCATCATAATCTATTATTGTACAACAACATCGATGATGATTGCTGTTGATGCGTATCCAACGAATTTAATGTTAACAAGAAAATATCCTGTTAATGTTGAAGTGGAAAATCCCGAAGAATTAATCAGTACATTGGATAATTTGATACAAAATATACTGGTTGGTATTGATTCATCACATAATACAAACAATAATAATAATAATAATAATTTACAATTGAATGATAAAAGTTCATCAACAAATAAACGTGGTATCGATTTAGGTTTATCACGTGGATTTTCCGGAAGTCAAGCAGCAAAACATTTAATGGGAATGTCGGCAGCAAGTTTTGCTAATGGACCAGGTCGTAGACGTTAAATTAAAATATTTAATTAAAAGTCAAAAAATTAACCGTTTGACTGCTAAAGAGCGAAAAATTGGCTTTGACGTGTTATTAAATTTCAATAATAATAATTATAAAAGCTTAGCAGCCAAACGGTTAAACAACAAATTTTTAATTAAATTGTTTGTTATTTTATTTATTTAATTTTACTTTTTTTTTTTTTGAATTATTATTATTATAAACATATAATTCAGTAGTAATTACTTTACTTAATAATCAAAAGATCATCATCATCATCATCATTGATTGTCGTTGTCATTACATTTTTAACATCATCAATTATCAATAACAAAATGATGAACACAATTATTATAGCTAATTATTATTATTAGTTAAATAAAATATTTTATTCATTTAAATTTTTAATTTTTAAATTTAATCTTTAATAAAAAAAATTTAATGATAATTAAAATATTTGAATTG
>transcript_HQ_A_N_L_transcript13569/f2p0/269
TAAAAATTTTGTATTTAAATTACAATTTAAAAAACATGTATATTTTTTTCGTGCGGAAAGTGAATATGCATTTAATAAATGGATGGAAGTGATAAAAAATTCAACAAGTACAACAACCTGAATTTTTTTTTAATGAAATTCTGTAAAAAAAAAATTTTAATAAATTTAATTTTTTGTAAATTTTTGTTAAATATTTGTTATAACTTATTATTATTTATTCTTTAGATTTAATTTTTGATAAAATAAAATTATCGAATTTTTATTGAATG
>transcript_HQ_A_N_L_transcript13573/f2p0/256
gcAAATATTGTGGTATATTTTTGAAATGTTAAAAAAAATGATGCATATTCAAGATATTTACAGTATTATTTATGAACATTATTGAACAAAAATATTTTGTCTTTATTTTTGCTTATCTATCAAAATTATGTTTTTGGATCTATTTTTTTTTTTTTTTGGCGTTAAATTTGTTAAATGAATTAATTATGTAAAAAAATATTTTTTTTATAAATCTTTAAAATTCTATTAAAATTTATAATAAAAAAATTTTTTTTTTGTTT
>transcript_HQ_A_N_L_transcript13574/f3p0/270
ACAACAACAACAACAACAAAAGAACCACCAACAACAACAACAAATAACAACAACAACAACAAATTCAACAACAACAACAACAAATTCAACAACAACAACAACAAATTCAACAACAACAACAACAACAACAACAACAACAACAACACAAAAACCAAATGGATCATCATTAATTTTGTCATCATATTTAACAACATTATTTATGTTATTAATAACATTTTTATTAATTAAAAATTATTAAATATAAAATTATTAAATAAAAATTAATTATTAT
>transcript_HQ_A_N_L_transcript11405/f2p0/1046
GTACTTTATTATTCTTGGTGCGCATCAACAGTGTTTGATCAACCATTATTATTATTCTTAAATAATATCCGATAATTTGATATTAATCATCAATCAATTTATTTCATTTAATTGAAATTCTTTCAAAGAAATTTGAAAAAAAAAATTAAAATAAAAAAAAAATGGCAGAATCAACAACTCAAACTTCAATGGTACGACAAAATTTCCATAAAGAATGTGAAGCTGGTATCAATAAACAAATCAATTTGGAATTGTATGCATCGTATGTTTATCAACAAATGGTAAATATTTAAAATTTATTGTTAGTCATTAATCAAGGATCAGGATATAATTTAATCATGCACAAAATAATCATAATATAAGATCAAATTTTGTGATTGCATCATATTACATAATGAATCATAATCAATATTCACAAATTTAAAACAAAACAAAGAAATTAGAACTAAATTGTTCCAAGTCATTCCATTTTGACCGTGAAGATGTTGCATTGCCTGGATTTCGTAAATTTTTTCATGAATCAAGTGATGAAGAACGTGAACATGCTGAAAAATTGATGAAATTACAGAATCAACGTGGTGGTCGTATTGTTATGCACGATATACCAAAACCAGTGAAACAAGATTGGACAACAGGTTTAGAAGCAATGGAAGCTGCATTAGAATTGGAAAAAAACTGTTAATCAATCATTGTTGGATTTACATTCGGTTGCATCGAAAAATAATGATCCACAATTTGCTGATTTCTTGGAAACACATTTTCTTACTGAACAAGTTGAAGCAATTAAAAAATTGGCTGATTATGTAACACAATTACGTCGTTGTGGTTCAGGTTTAGGTGAATATCTTTTCGATAAACATACATTGCAATCATAAACAGCTAAAATCGAAAAAGAATCGATTAATTACAACAATGATCCACACGATATCATTGTCAACAAAAAAAAAATTATCAAAAAAAACACAAAACAATCAATCAATCAATCAATGGATAGAAAATAAAAAATTTCGTTATTGAATTTCTTTAATTGAAATTAATTAGTTGAT
>transcript_HQ_A_N_L_transcript12330/f2p0/776
AGATAAAATTGATAAAAAAGTAACAAAAAAACATCGTAATCGTAAAACATTATCCGAAAGACGTAAAGAACGTCGTGAAAAACATAAACAACGTAGATTAGAAAGAAAACAAAAACATCGTGAACGACGTGAACGTAGACAAACAAAAAAATATTTAGATTTATTAAGTCATCAAATTGAACGTGCCGAAAATAATACTGAACGAGAATCGATGAAAAAATTATGGTCACGTTTAGGTAAAATAATTGATTTAATGAAAAAAAAATTTATTAAAAAATCCGAATAATGGTAGAAATGAAAATGATAAAAAATTAATTAATGAAATTGATAAAATTCAAAAACATTTTAATGAATTAGATGATTATGATGATGATTTAAATGATTTAAGTGAACAGGTTTAATAAAAAATTTAATATATAAAAAAATAAATTTAAAGATTTAAATTTGATTTATCAATTGAATTATCATCATTGTTTAATAATACAAAATTCATACCATCATTATTATTATTATTATTATTGTTATTATTTTGATATAAATAATAAATTAATTTTAATAATTCATAACTATTAATTGGATCAATATTTTTCATTAATAAATTCAATAATAACCATTCATCTAATGTAAAATTATTGATTAAATAATTAAAATTATCATTTGAATTAAAATTTTTATTAATTTTTAGATAATTAATTTTACGATATAAACAATAATTACGAAATTTTCTATTAAATATTATAATTAAACGATATACGATTAATATAATTGTCATTGAT
>transcript_HQ_A_N_L_transcript12331/f2p0/783
AGAACTCTCTCTCTCTCTCTCTCTCTCTCTAGGAAGAAACTCTAAGTGTGTGTGTGTGTAATATAAATAATCAATAATAATAATAATAATAACAGAATAACAACAGAATACGGAATATACAGAATATTCTAATTATATACAAAATTATACAACAACAGCAACAATAACAATTTATTCATTCATTTGAATTATTATCATTATCACATTATTATCATTACATTATCATTCGTCATCATCATTATTATTATTATTATTATTATTATTATCATCACATTATCATCATCATCATCATCATCATCATCGTTTATTAAATTATATTACTTACCATTATACCATTTATTACCATTAAACCATTACACCATTATCATTACAATTAATTATTATTATTATTATTATTATATAATCATTTTATATACATTATTATTAATATTAAATATTATTTTACACATACACACACACACACACACACACACACACACATATTGATTACACAAAAACATTGAACATTACCATTACCATTATTATTATATATTATTTGGATTTTAAATGGACCACATACACACATTATACATATATGTTATATATATATATATATATATATATCCATGATTACAATTAAAAATAAAAATATTAAAAAAAATAAAAAATAAAAAAAAAATATTAATCAAATAGAAAAATACCAAGAAACTATAAAAACAAAACATATAAACACACACGTACCTTTTTTTTCTTTTTTTTTTTCTTAAAACCTTTAAATAATAAATAAATAATTGATTAATTTAT
>transcript_HQ_A_N_L_transcript13595/f2p0/260
GGCTGTAATGTTTACCGCTGCTGGTTTCTATCAAATGGCAATATGGGCATTAGGTAAACATCGTAATTATAAAAAAGAATTTCCAAATTATCCTAAACGTCGTAAAGCAATTGTTCCATTTTTACTTTAAATTATCACATATTTTTAAACAAAAAAAAAAAAAATATTTAATTTTCATAAAATCTTTGAAAATTATTATTAATTTTTATATTAAAAATAAAATAAATTAATTTTTTTAAGAGAATTTTTTTTTACTTTTT
>transcript_HQ_A_N_L_transcript13596/f2p0/266
ATCAAAAAAAAAAATTAATTTTATTATCCCATAATAATAATAAACCAGAAATGATCCAGAAACATCCGTACATCTATCTATTTGTAATAATAATGATAATAATTACATCGATACAATTACAATTTAAAAATTTTCATAAAATAATAGAGATATACTTATGTTATATATATATATATATACACACACACACAATAATGATAATGATGATAATACAATCTAATTAAGTTGAAAAAAAAATCAATAAAATTAATGTTTGTATACAATGT
>transcript_HQ_A_N_L_transcript13598/f2p0/260
TGTGTGTGTGTTCCAAAATTATTCTTTATTTTATTTTTATTTTTGTTTTTTCCGGTCAAATAATTTTAACTTTTTTTAAATAATATTCCTTGCTGAGCTTTTTGTGGAATGACTATCATCGAATTATTATCAAATTATTATTTAAAAATTAAAAGCTCTAGCAAATTGTTGCAATTAGAATGTTTTAACCCAAATTTTCGATATTATAAATTAATTTTTGATTTTTAATTAATTGATTGATAAATAAAAAATTTTCTTTT
>transcript_HQ_A_N_L_transcript13600/f2p0/259
ATTTGGTAAAGGTGGAAATCGTGGCAGAAATGATAATAATAATAAAGGAAAAAGTTTTGGTGGAGGAAATCGTGGTAGTTTTGGTCGTGGTGGTGGTGGTGGAAATCGCAGTGGCGGCTTTAGAGGTGGATTTCGCGGTGGAAAACGTTAAACATTTTGTAACATTTCATTTTTCATTTTTTATAAATGTTATCATAAATCATATATCATAAATTTTTTTATTAAACAAAAAAATAATTTTTTATTAAAAAAAATTTTT
>transcript_HQ_A_N_L_transcript13602/f2p0/250
gAAGCAGTGGTATCAACGCAGAGTACTTTTTTTTTTTTTTTTTTTTTTTTTTTTTTTGCGAATTGATAAAAAAAAATTTTTTTTTTCATTAATAATAATAATAATAATGATGAAAAATTCAGGAATTATTTTAAATGAATTGTTACAATTATAATTATAATAATAAAAATGGGGACCATTTATCAATAATCAATAATATTAATATAGAGATGTGTACATCAAGAAAAAATTTTTTTTTATCAATTCGC
>transcript_HQ_A_N_L_transcript13612/f3p0/258
aagcagtggtatcaacGCAGCCATCGTTCACAGAAAATGTTTCTAAATTATTATTATTATTTTTTTTTTTGTACTATCAAATATTTATTTATTACTTATTATTAATAATATAAAAATTACAACAGCAACAACAACAACAATAATAATTACACACAATCAATCACAGCCTATTGTCATAAACAACAATTAATATTGCAATTATTATCTATTATCTATTATATAAACACCTGGATACTTAATAAATAAAATTTTAAATTT
>transcript_HQ_A_N_L_transcript13613/f2p0/252
AAATTGTTTAAAATTAAAAAAAAAATTAAATACAATACAATTAAATCTAGTCAGCAAATTCATTATAATTTAAAAAGAAAATGTTAAAATTTAATTTTATTTACAAATTAAAAAAAAATAAAATTTGTTTTAAATAAATAATTTTTAATTTTTTTTGTTTATATAATACACATTTTGTTATTAAATTTTTTAATAATTAATAAATTTAATAATAATAATAATTATAGATGATAATAAATTAAAATAATTATT
>transcript_HQ_A_N_L_transcript13624/f2p0/257
ACGACTGTCACATGAAGTTGGTTGGAAATATCAAAAAGTTATTGAAACATTAGAAATGAAACGTAAAGCAAAAGCCGCCTTACATTATAAACGTAAACGATTGGATGCAAAATTACGTTTAGAGGCGAAAAAACAAGTAGCAGATAAAACCAAGGAATTACGTCAAATAATACAATCATATGGTTATGATGTTTAAATTGATTTTTTGAATTTTTAAATTTTTTTTTTTGACAAATAAAACATCTTTATTTTATTTG
>transcript_HQ_A_N_L_transcript11422/f2p0/1035
gGCACATGGATATCTGTGTGTGTGTTGAAGTGTGTGAATCTTGTTTTTTGTTCGTAATAATAATGTTAAATAATAACAACAAAAGAATGTGTCTGTTTTTATTTATTAATATGTGAATTACGTTCGTATATGGATGTAGTTTTTTACAAAAAAAAAAAAAAAAAAAAAAACTAAACAAATTTTTAGTTTTGGTGTTATTAAATTGTCATCAAATTATTGTTTTAAGATTTAAACCAATAAGATTTAAATTAAATAAAAATGACAAAATATGAATCATATAATAGAGGTTATAATGATGATGTCAAATCATCATTATCATCATCATCTACATCATCAAATAAAAAATTTAATCAAATAGAATCAGCAGCGAATAAATCTAAATTTCTATTCAATAATTCAACTAATAAATCAAAAAATTGTGATAATTGTAATAAACAAAATACCTGTCTGAAAAATACAAAACAGAAGTGCGATAATAATAAATATGATTGGTGATTGGTAACTTGACAATAATTGTTTTCCTTGTTTGTTTTTTTCAAACTTTGATATAATAAATTTTTTTAATAATTACCTGTTTTGCAACATATGATATTTCAACGGCAGCATCACCGCCAGAATTACCAATACCAACAACAACAACATTTTCATCATCAAAACCTTTTGAATCTTTTAATGAATGTGTATGCATAATACGACCTTTAAAATTTTCTTGTCCAGGAAATTTTGGCATTTGTATTGTACCATGATGCCCAGTACAAACCATAACACCATCATAAATATCCGTAAATATTTCATTTGTATCAAGATTACGTGCAATTAATTTCCAACGACCAGTTTCATCATAATCATTCGCAAATTCTAATGTTATTACTTCATGTCGAAAACGTACATAATTAATGAAATTAAATTTTTCAGCATACATATCAAAATAAGCAACCTGTTTATTTGATTATTATTATTGTATTTATGTATAATTATTTTGTTGTTTATATTATAATAATTTTTTAATAAATTTTTAATTATTAAAAAAATTTT
>transcript_HQ_A_N_L_transcript12392/f2p0/753
TGATATTTTTTTTTTTTAAATAAAAATTTTTGATAATGTTATCTGTTGTCGATAATTTTTTATCAATTTTTTTGATTATAAAAATGATAATTATTAATTAAAAAAAATTAATCAAAAATAAAAAAAAAATTGAATTAAcagctttatttttaattaatttgttgttattgttatCATTTATAATTTTTCAATTTAAAAATACAACAGCTTCATTTTTTTTCTTAAATTTTTTAATTATTGAAACAAAAAAAAAAAAAAAAATAATATTTACCGTTATCCTAAACATTAGATTAGATTTATTAAAATAATAAACTGATTGAGTTTAATATTTGCCGAAATTATTAGAAATTAATCTATAATTTATAATTTTTAACACATTATTATTATTATTATTATTAAAAACATAAAGGTTTGTTGTTTATCTCTTTATTTTTTTTTAAATTTTATTTTCCTCGTTTACTAAAAAAAATTGTGTTGTGTATGATGTATGTACACATCTATGTACGTACACAATAATAACAATGTGTGTTTGTATGTTGTGTGTGTGTGTGTGTGTATGTATGTTGTGGTGTACGTGCGTTTTACGACCTTTAATTAATTGAAATTTTTTTTTTGTTTTTGTTTTTGATATAGATTTTTTTTTTGATTTTATGGGTTTTTATTTTGATCTTTGATTGTCTTTTATAAATAAATATACGAAATCATTTAATTAATTATCTACAAGATTTTTTGACAAACTTAAACATATATTAC
>transcript_HQ_A_N_L_transcript10449/f2p0/1240
GATGATGATTTAAATACTGATGGTGATGACGATGACGATGATGATGATGATGATGATGATGATGATGATGATGATGATGATCAGGATGAAGATTTAGATATTGATAATGATATTGATAATGAAGATTTGGTCACTGATAATAATTTTGTTGTTGGTGATAATTATCAAATTTATAGAAAAGATAATGATGATGGTTTAATTGAAAAAACGACAATAATCAACAACAACAAGAGCAACAAATTTTAATAATAATGGTGGTGGTTTATATCTGGTATTTTTTTTTTAATTTTTTTAGTACATTCTATCTATCTATCTATTTAAATAAATGTTGATAGCAACAAAATGTGTTTATTATTGTGAAATTTTTTTAATTCAATTGACTATTTTCAATAGAATTTATAAGAAATTTTTTGACAACAACAATAACCGTTTGATGCCGTTCCAATATCTTGTTTTTTTTTCTTTCAATAAAATAAATTTTGTAAACCCCTTTTTTGAATTTTTTCTTTGAATTTCTTTAAATTTCTTTAATTTTTTTTTAAATAAATAAAATTTTGTCTGAATTTTTTTTTAAcTTTTTATTAATAATTTAATAATTCAATAATCACAAAATCATTTATCATTTTATCATCAAAAAATAAATTTAAAAAAAATCATCTGATAAAATGAATTCATGATGATGATGATTTGATAAATTATATTCTTGTCAAAAAATATTTAATAATAATAATATTCATACACAAATCATCATTTATCATTATTTATTAAAAAACGAAAACAAAAACAAAAAAGTTTTTATTCCCAAAACGACAAAATTATTTCTTTATTGAATTATACTAGAACTTTGTATTAATAATAAAATGTCAAACAAAAAAATAAATAAATAAATAATGATGGGCAAAGTTATTAAATTTTTTATCAAGAAAAAAAATTCAACAATAATTTTGTTGTCCACCAAATATTTTTATTTTATTTTTTATTTTTTATTTTTTTGATTGATTCAAAACAGATCCATTTTCATCATATTTATAAATTATATTTCTACATCAATgaaCATCATTATTATTTTTGTTTTTTTTTAAATAATTATTTATTTATTTgCACTTGATCATTATTATTATTATAATTATTATTATTATTATTATTATTATTATTATTATTATTATTATTATGAAGAAAAAAATTTTTAAACGAAAAAAAAAATTTCccatcaaataaaatttaaatgtttaataataatc
>transcript_HQ_A_N_L_transcript12404/f8p0/677
AAGTGCTATTGAACGTGAAAGTGATATAAATGTTCCAACAAAAGAAAGTACTGTAATAGCACAAGGTGATGATGCTGATGATGTTCATCGTACCGTAAAAGATTTTAGTAATGAAATTGCAACAAATGAAAAAGGTGGTAAAGATTTTTTTGAATTTGATTATAATCCACGTAAAGATTTATTTAAATTTTCCGGTCATGTACCGCAATTATTTTCTGGTAATCGTCATTTACAAATGTTTGAACAAATGATGCAACAAATGTTAGAACATACACAGCATATGTTTCAACATTTTCCAATGACAAATTTTAATAATTTTCCCGAAAATTATAATGGTACCAGCGAAACAGAAGTCACTATTGGTGGACGTAGATTCCGTAAAAAAGAACGAATCATTAATCAAGCTGGTGATGGAACACAATTAAGTATCGTATCAACAATTTATGAACCAATCGAAGAAGATGATATAACAACATTAACACCCAATAAAGATGGTGTTACCGAAGGACCAGTCATATCATATTAAAATTTTAAAAAATTTTTTTAAATAAAATCTTTTTAAAAAATGATTATGACTGAAAATTTATATTTTTTTTTTAATATCTCTGTATAATATAAAACATTCAATCAATTGAATAATTTTTTTCAATAAAAATAAAAAATTTAGTTCAAATTTT
>transcript_HQ_A_N_L_transcript10462/f2p0/1212
gGATGTGTGTTGTATTCGTAGTGATGTTTGGTGTGTTTTATAATCCAAAAAAAAAAATGTGTATTATTATTTGGAATTAATGATTAAGGATTAACGAAAAAAAAAAAAAAAAAAGAAAAAAGAAAATTCTTTGGAACAACAGAATTTGTAAGAAGAAAATTTTTAAGAAAAAAAAAATGTAAAATTTTTCTTTTTTTTTTTTTTTTTTTTTTGTGAATAAAATTCATCTTTATTTTTTTAAAATTTCTTTAAAAATTATAAAAAAATTCATCTTTAAAATAAATTACTAAGAATAGAATGATGATGGTAAATCATCAGATTCCGATGAAATCTTTATTCATCAACATCATCAACAACAACATCATGATTAATTTGATAAATTTAAAAATTTTTAAAAAATTTTTTTACAAAATTATAAGTGTTGTGTAAATAATAAATAATTTAATTTAATTATTTAATCAACATTATAAATAAATCAAAATAAATCATGTCTTCATCAATTCATCATAATGAAATTGTTGTTGTTGCTGTTGATCATCATCAAAAAGAACAATTATTATTTAATAATAATAATAATAATATATTATCCGGTGATAATGATAATAATCAACAACAACAGACAACAGCGACATCTACAAATTTGAATCAATTTAATAATTTTGATGATTTATCAACACCGATGATATTTCGTTCAATGTCTGATGCATCAGCTATTCGTCGTAATCAAATGCAGCAACATCAGCAACAATTAAATAATCCTTTATCATCATATCATCAACGACAATTAAATAATTTATATACTGGACAACAACAGCAACAATCACCTTGGTCAACAGCTAATCAACAACAACAGCAACAACAATATTTAGATTTAATGACAATAATTAGTCCTGTAAATTCTTCATTATCTACTAGTGGTGGCGTTGGTGGTGGTGGTAGTGGTTGTGGATCACGTATGATGTCATTAATGAATAGAAATTCATTCCTAAATGATACAACAACAACAACATCAGCATCAGACTGTGATGAATTATTTAATAATGAAAATAATCAAAAAATTAATAAAACAATGATCAATGGTTTTACTACAACAACAACAACAATTGATCAACAGCAACAGATAATACCATCATCAACATCATCAACAACATCATCGACAACAACAGCAACAACAACATTAATGATGAATGGACAACAATTATCAACAAGATC
>transcript_HQ_A_N_L_transcript12437/f2p0/739
GGCGTTTTGTTTGTTTGTTGTTTTTGTTTTCTTGTTTTCACAATTCGAATTCGAATTTTTTATAATCAAGTGTTAAATTAATTCAATTCTCATTTATCATCAAAATATTAAATTGTCATCAATTTATTAAAAATGGCTAGTCAAACACAAGGTATTCAACAACTATTGTTGGCCGAAAAAAAAAGCATCCGAAAAGGTACAAGAAGCAAGAAAAAAGAAAGCCCGTCGTCTTAAACAAGCGAAAGAGGAAGCATTAGTTGAAATTGATCGATTTCGTAGCGAACGTGAAAATGCATTCCGTGAATATGAATCCAAACATATGGGTTCAATGGACACAATAAAAGGATCAATCGAACAGGATACATTAGTAAAATTGGAACAAATGTCAAAAACAGTAACTGGTGCAAAAGAAATTGTCATTAAAGATCTATTGACACGTGTCATATGCGATGTACAACCAAAATTACATACAAATCTACGTTTATCTGAAATTTAATTTCAATTATTCATTCATTCATTTGTTGTTTGTAATTTATTATTATCATTGATCATCATTATTATTATTTCATTTATCTCTAATTATTCTCAAAACAATAATCAGGATAAAATGAATTTTTTTTTCTTTCTTTAATCCTGATTTATTAATTTAATTATATTAATTATTCTGTAGCAGCCAATTTTAATAATCAAGATTAGTGGTGTGTTTGTTTGTTAAATTTTATTGAAATAAATTTTAATT
>transcript_HQ_A_N_L_transcript12445/f2p0/751
aAAATAATCCTTAATAATAATTATTTATTTATTTATTTTTTTAATTAGAACAATATGAAATTAATATTAACATTATCGTTATTTTTAATTTTTAATTTTTTAATTTTGGTTTCAACTAATCCATTGGATCATCGTGATGAATATATAAAACAAACCGAAGATTTAATTGAAAAAGGTGAAAATATATTGAAAAAATTATCAGATAATGAATTACGAAAAAAAATTTCTGAACAACTAGAACAATTAAAATATTATGAAAAAGAATTGAAAATTAAAGATGATCCAGTTGAAGTGGAACATTTAATTTTAATTTTATAAAAATTTCAAATTTTTAAATCTTTATTAAATGAAGCTAATGAATTTATTAAAAATTTATCTTTAACAACAACAACATCAACAAGAACGACAACAACAGAATTGACGAAAATAACATCAAATCCTAAAACATCAACAACAATTAATGATAATAACAATGATAATATTAATGAAGATGATCTTATTAAACATGCAAAAGAATTAATTGAAAAGGGTAAAAAATTATTACAACAATTAAATAATGATAATAATTTAAAGGAAAAAATTTCAAATGATCTAAATGAATTGATACATTATTTAAATGTTTATGAACATTCAAATAATCCAATAAAAATTTATTTTAAATCTCAATAAATAAAAATTGTTAATAAATTTGAACCTGAAATTAATAAAAAAGAATTTCAATAAAATATGATAAAAATCctatttatgaatt
>transcript_HQ_A_N_L_transcript12460/f13p0/696
gATTCATAATTTATAATTTGATTTGAAATCAACAATTGTTAACCAATATTACCAAATTCTTTAATTTTGTTAATTTTCTGTTTTTATTTTTATTTAATTTAATAATTAAAAAAATCATTCATCATGTCTTCAACGGAACAAGCAACACCAGCCGCTACACCAGCAGCAGCAGATGAAACTAAACAACAAACACCAGCAACAACACCAGCAGATCAAACTGATTGTGCAAAAGGAACATGCGAACAAAAAGATGGTGCATGTGAAGCCGGTAAAACATGTACAAAAGATTCTGGTGCCGCAAAAGAAGCTGAAGCTCCAAAAGCTTAAATTATTTTTTTTTATTTTTATTTTTTTTATTATAATTTTTTTTTTAATTTAATATTTTAGATAATAAATTGTCAAACATAAAATTAACTATTACAAAAATATTTTGATCTTTGATTTTATTAATTTTTTACATAATTTTTTTACAAAAAAAAACTTAAACAACCCTTTTGTTATAATTTCAATATATTTAATCACAAAAATTTTGTTTGTTTGTGTTTGTATCTATGTTATTATAACAACAACATCATTTGTAAGTGAAATTTTTTTTTAATTTTTGAAAAAAATTATTTCAAAAAAAAAAAAAAAAAACATCTGTACCACACAATCAATTAATTTTATTTTTTTGAGATTAAATAAAAATTGAAATTT
>transcript_HQ_A_N_L_transcript10494/f2p0/1235
GTGTTCGTTGAGCCAATTACAACAACAAAATTTTTTTTTTCGCTTTCTTTAGTTTTCCTTTATCTATTAAATAGAAAAATTTTTAAATTATTAACAAATAAAAAGGGGAATGATCAATTTTGTTTTTTTTTATTTAATTACGTTTTTTTCATGAATAATTTTTCTTGATTTTTTTACTTTTTATATAAATTTTAAAATTATAATAATAATAATAATAATAATGATGATGATGATGATGATGATGAAATGCGGTATGTTTGAAATTATTATTCAATAAATTTTTTTATTTTCATAATGGATCAATTTTTTAATAATCAATATTTTTTATAGCAAAATTGAATTTTTTTCTTTATTTTGAATTTTGAAATAGAAATTATTAAAAATACAAAAAACATATACAATGGGCATTGGCCTGTTCCTCTGTCCCTGAGACCTTAGCTTGTGGTCGAAAAAAATGATTCTGTTTTGTTTCAAAAATCATTTTTTATTTAAAATATGATTATTAAAAAAAAATTTATTAAAATAAACACACGAGTTAATGTCTCAGGTGACCTAGTGACAGGAAACATCAATTTTTGTTTCATTATAATGCATGTTAATCTTGCATTAGGTAATCATTTATTTGAAATACATTGTTTATTTTATTTTAATTTAATTTAATTTAATAATAATAATTAAAATAAATGACATTGACCAACGATTAAAACAATAACTTTGTTGATGATAATTGATGATAATACGAAAATAATGATTTAAGAATTTATTTATTTAAAAAAAAAATCATTAATCATATTGACAAACATTATTGATGAATAATTAAAGAATTAAAAAATAAAAAATTGAAAAGATGCATGATTTTTATTTTAATATTTGTGTAGAAATTTTGTAAATGTAGAAAAAATGTAGAAATTTTTTTTCTTGTTAATGAATTTTTTTTACTGCAAAAGAAAAAATTTTTAAATTTAGGCACACTAATTAATGGCAATAATAACAACGAAAAAAAAAAATAAAAGATTTTAAATTATTGGTTTTTATTGGAAAATTTTTCTTTGCAGTAATAAATGGGCTGTTACAATTATCATTATTTTCAAGAGACCAAAGGGATTTTTTTTCTTGTCGTCTACAAAATATAAGAAAAAGTTACAAAAGGCTTGAATGAACCGCCCAAAATAATATTATTATATAATAAAAAAACTGTTATTTTGTCCTAATTTTTTTTAAATATATTTTATTGT
>transcript_HQ_A_N_L_transcript10497/f2p0/1211
gGTATGTATGTGTGTTCGTAGAAAATATTGTCGCATTCTTCATATGAATTTAATATTAAAAAAAAATTAATGATCAACTAGTGGTTTAAAATGATAAATTGAAAGTAAATTATTCTTTAATAATATTTAATATTATTTTGTTTATTACTTGTTTCTATATTTAATCGATAAAAAAAAATAAATAAATCAATTAATCAATATCATTAGAATTTATTTATTTTGATTTATTTAATGATTATTATTATTTTATTATGTATATTTGTGTGTGTGAAAGAAACAAAAAATTGTGCCATTTAAATAAATCAATAATTTATAATCAATGATAATGATTTTCCCATCAAATACTGATTTTGATAAAAAAAATATCCTAATCAATAAAAAATCAAAAAAAAAAAAAAAAAAAAAAATTAACATTTGTGATAAATGATGACGACAACAACATTGACATATATATATATATATAAAAATATAAAATCATCATATCTAATGCGAAAAAAGAATCCATGTGCACCTATAGAGTAAAATTGAAAAGAATTTCTATATAAAAAATTTTTCTTTCCGTACTCATACACATTGTGAAACAATTAACTAAACAACCAACATTTATTAATTAAAATTAATTTATCAATTTTTAATTTTTTATAATTTAATTACCTTATATGTAAAAAAAAAAATTTAAGAACATTTTTCACTAGAAATTACATTAATTATATTATATATAATTATTATTAATATAATCTTAAAAAAAAAtacagacatttcttagtaaccttgttaaagaTATTATTATTAATATTAAAATATTATgatgaTTAAATATCATCATAATCATCATCATCAACAATGATAATGATAAGCTACTTAAATAATTTATCATTAATCTCAGCATTCCATATGGAACAAAAAAATATTCTACAATTATTTAGAGTTTTATTGTTTTAAATTTTTTTTTTTTTAAATTTTTAATAAACTGTGCCACATAATAACTATTATTTTATTAATTTTGATATCCATTTGTAACTGTTTTTTAATTTATAAATACGACAATACAAAAAAAAATCAAATAATTCGTTTTTTATGAAATGACCTTTAATGAAATAACGAAATGTTTATAAAAACAAAATCAAAAATTAATTAATTTTTTTACCTTTTATTTCAATTTTTTTTTCAATAAATTCAAATATTCTAATAATAATCTTATTATTCAcc
>transcript_HQ_A_N_L_transcript12470/f2p0/746
GCTATCACATTTCATATAATTGAATATAATATAATTAAATCATTAACAATTATATCGATTATAATATTAATATTATTATCTGTTTATAATTTAAATGTAACATTAGAATGTTTAAAAAAATTAATCGAACAAATTGATCAAACGGATATTGTTTATGAACGTGCAGCAGCAAAAAATCAAACATTAGCTAAAATAATGTTTGAAACAATGCAAAGAAATGCACAATCAATGTATGATAAACATGAACCAGCAATCATAATGAATATTGTTATATTTGCATCAACTATTGCATTTTCAATAGCCGGTTTAATTGCTGCAATACGTAAAAATAAAATTCTATTATTTATCTATGCAATTGCATTAGATTCATTATATTTAACTAGTTTTCTGTATTGTACACGTTTACCATCAATATTTTGTTCATCAATTGTATTTGTATCGATTATCGTTTATTTACGTACATATCATTTATGGACGAAAAAATTATCAGATAAAATAAATTTAATACATGCAAAAAATACTGTTGCAGATTATAATCATCATCATCACCAGCATCCTTCACATGATTTAATTGTTAAAAATATTGTTTAATTATAATCGAAATTACACAATTGTAAATAATAACATAACATTTCCTAGAAAATTAATTAATTATTTTAAATAATCTCATAAAATAATTGTAATTATTTATCCTAAAAAAATGTAATATAAAAATTTTATTAAAAAAATTACCATATTTCTACTTC
>transcript_HQ_A_N_L_transcript12497/f2p0/723
CAGATTAAATAAAAAAACAATAATGAAATTATTTTTTTATTTTATTTTATTTTTTGTTTTTGTGTGCATGTATCTTGGATTATTTTTTTTTTATTATTATCATCATCATCATCATTTTCATCATTAAAATAACCTCATCATTAATTTAGATTTAAAATACTGAAGCAAATGAATTTAAATTTTTTTTTTTCAATCTTATTGTTGTTTTGGCAAACACAGAAATAATCTTTCAAATTCTTTGTATTTTTGTTTCTTCTTATTTTTTTTTAATTACATATTATAAATATTTTTTTTGTTTAAATTTTTCTTTTTAATTTTATTTTATCAAATTTTTTTTATTTGATTGTCGATCATTTTAAAAATAATATTATAAAAATAAAATTGAAAAAAAACAATAATATTAAGTAGCCTAAATCAATCAATTTAAAAAACGCTCAACTATTCTGTAATAATTATTGTAAAACACAAACACACAGACACAAACATATATATAAATGAATTATAAACAATATAAAAATTTATAAATAATAATAATAATAAAAACAGATTATAATCTATTTTTTCATTTTATTGCATTGTATTTTTGTAATAATTATGTAGACTAAAAAAAATGTTTTTATTTTATTTTAATTAAAAAAATTAGCTATCTGACAATGGATCGATAATCATTGAAAAAAAAATTATTTTAGATTGTAATAAAGTTTTTTTTTTTTTTTTTGATTG
>transcript_HQ_A_N_L_transcript12498/f2p0/716
CAAATACAAATACAACAACAACATCATCAACGATTGGTCAACAACAAAGTTTTTCAACAACAAATTCAAATATTCGTAATAAAGAATCATCATCATCATCAACAATAAAGCATAATCAATCTACGACAACAACAACAACAACATCGACACCAACACCAACAACAATATCATTATCATCTTCATCATCAATAACATCATTAACACAAACATTATCGCCACAGAATAGTTTAAAATTTAAATCATCATCATCATCTTCATCGTCATCAACAACGACAACATTAAGTAATCAATTGGCTAAACGATAAATAAATTTTCAATGAAAAAATTGCTTTATTGCTCGAAATAAAATCGCCATAATTAACTTCATATGATAATTTATTGTTATTTAAATTTTTTTTTCTCTGTATTTGTCGATATTTTTTTTTCTTTCTTTGTTATGTTGTTTTTTTTCTTTTGTTGTTAATTATTGATGATTATTTCCTTTTCCTCAAACACCACATATATATGATTCCATAAAAAAATGTAAATTTTAATTTTTTTTTAAATTTTATTTATTTTCACAATTTTTTTTCATATATTTATTATTGATACGTCCGTTTCATTTATTTTTTTCTTCATTTTATTTATTATTACCTAAATTATTTATGAATCGATCAAAGATCATACTGCAAACAATTATTTTTTTTTAATTGATATCAATTAAGAATAAATTCTTT
>transcript_HQ_A_N_L_transcript12509/f2p0/711
ATTGAAATTGTTGGTCATCAAAATAATAAAACGACAGGTTACATTAATTCTGATGAAATAAATAACGATAAAAAACAAATTATCAATACAACACAATCATCATCATTATCAACAGCAACACCAAATGCATTAATTAATCATAATAATAGGCAAGAATTTGATTCGTTAAAATTGCTTCAAAAATTATTATTGGATGAAGAATTTAAAGAACATTCTAACAATTTTGAAAAACAACATGAATGTTTAAATGAAATACTTCGAATAATTAATAATCCATCAAAATCAAAAATTATATTAAATTTATTATTACAAAAATGTAAAAATTTATTCCTTAATTATGATTTATTGGCACCTTATGATAATTTTTATCCATTATTTACATTCGATGTTAATAATGAACCATATTTTGAATTTTTCATGTTAAATAAACATTCATCATTAAATCAAGTTAAACGTTTACCATGTACTAATGATGAATGTCTTCGAAAATCACGTATAATTTATGCACTTGTCTATGAACATTGGAAAAATATTACAAAACAATAATTTTTTTTTTTTTTTGATTAATTTGATATTTTGATTTTTTTTTTTTTTTTTTTGATTAATTTGATAATTTGATTTTTTTTAAATTAATTTGATATTTTGATTTTTTTTAAATTAATTTGTTAATTTGATTTTTTTAAATTTAAATTAAATAAATTAAATTTTTGG
>transcript_HQ_A_N_L_transcript12531/f2p0/704
GTATATCAATTCTGTCAGCCATATGCCGTATAAATTTTTCATTACCACTAAAAAAAAAAAAAAAAATGAAAAAAGAAATTTTTGTAAATACTTATGTATTGTTTTTTCCAATGAATAATTTAATTAATATCTAGAGTTACTAGATATATTTTTTATATTATTGATTATTGTATAAAAAACAACGAAGGTATTATTCGTTTGTTTTTACTTTAATTTTAAAATTTAACAAAAAATATAAAAAAATTTAAAAAAAACAATAAAAAAAGGATGTGTTGTTTAATTTGTATTGGTATGTGCCTTTACAAATTATTTTTTTTCTTTTTAACATATATTCTTCAATTATTATATTAATTATGATAAATTTAATGATGAAGAATGTATAGAATAATTTTTATAATTTATGTAACTGTTCTATGAGCAGATAATAATTTTTTTTATAAAAAAATATCAAACAAACAAATAAAAAACAATTTATTCCAATATGACATTTTTATTCCGAATAAATGTATTCCAAATAAATATTTTCTTTACaccaaaattttattattgatctctttcattttaattgttattttataacagacaaagaaaaagaacaaataataacacaacaataatacaaaaaaacTTTCTATTATTTATTTTATTTTTATATTTCCTTTTATTCATTTTTTTATTAATAATAATCTGTCGTAAGAATTGAC
>transcript_HQ_A_N_L_transcript12533/f2p0/705
GTTGTAATCGCAATATTGGGTATTGCTGGTGTTATGTTTTGGGGTGCATATATTGCATTCAGTGAACCATGTAAAAGTGTTATCGGAATTAATACATCATTATTTTCGAAAAATGCATTTGAAGCAGAAGATGGTAATAATATTGCCGTTATGTTTTTAGATATTATTGCCGGTTTAATGTTATGTTCAGTTGGATTTACATTTGCAAAACGTCTTTAAATTAAATTAAATGATAAATAAATTTAAGATATAATAATTAAATAACACAAGTGACCACACTCACATAAACATAATTTTAATTTAATTTTTTTTTTTTTTACATACAATATTGGGCAATAATTTAATTGACCAAACTAATAATACTTATATAAATAAATAATATTAAAATGATAATCAAAAAATAAAATTTATATTTTTTACACCCACATACCTAATACACACCTCTGCACACACATTTTTTTATTTGGAATTTTTTTTTTTTTTTTTTTTTTTTTGCTTCAATGATTATTTTTTGAAATAAATTTCGAATTTATAGTTTTTTTTTTGTTTTCTTTAAATAGAAAAAAACACACAACACAACACAGTATCTGTATAATTATTATTATTATTATTGAATTATTGAATATTGAAATAAACAAAATTATAAGAAATCCGTTTAAAAAAAAAATTACTTTGATATTAAAAATAAAAATTTTTGTTTTTTAc
>transcript_HQ_A_N_L_transcript12538/f2p0/702
CGAGTGGTGAATCAATATTTGATTTAGAATTCAAATAATTAAATAATTTGAATCGAATTAATAATAATGAACAAAAATTGTGGTTTTGTCAATGTCTCGTCATTTATATCACAAGTTGTGCATTTTTTTTAATTTATACATTATTATTATTATTATTATAATGAAATTCTCATCAAGTGATGATTCCATTTTTTTATCAAAAAAAAAAAAAATAAAATAAAAATAAAAATAAAAAAATAAAAAAATAAAATAAAAATAATAATAATAATAATATCCAGATATTCTACACACAATCATCATCATTATTCTTTATCGAAAAATACGCGCAACCTTATTATTAAAATTATTTCATCATCATCATCAATGAAAAAATTTTTTCTTTCTTTTTTTTGAATTTAAATTTGAATTAAAAAAAATTGTTAAGAATGAATTAATTGTATTATTTAATTATTAATTCTATATTATTATTAATTACATTTACCACAACGAACACAAACACAGAATATATAAATAACACATTTTGAAACACACAAATACATATTAAATTGATTTATTATTAGTATTGAATATTAAAATATAAATTGAATCAAATCCAGTCTTGATAATAAATCAATCTATCAAACAATCATTTTTTTTCATTAAAAATTCTATCAAAATAAAATATTTCTAATTAATTAATTAATTAAAGAAATTAATAATgattt
>transcript_HQ_A_N_L_transcript12540/f10p0/689
GTACGTTTTATTTACATTGATTTCGATAGCTTTTAATGTTGTTGTTATTATGTTTTAAATTAATTATCAATATTATTAGAATTAATTAACATTCAATAATATTAATAATTAATTGAATTCATAGTAATGATAATGTTTAAAGTCTCGGGTACAGTGTTTATAAGGTCGTGCCACAAATTTTTTCGCAGATTTGAATTTGGCTGGTCTATAATAACTTAACTGGTCCATTAACTTTTTTACAATCAATTTGGCCTATACCCGATTCTATTTAATCAACAATTCGACTTTGGTTCCCATCATTCATACATTGATCGATTATTTCTCAATAATTTGATGGTCTAAATGAATCAACATATACTACGTCAGATTACCGCATCCATTACGACGACATGATCGAACTTTATGCTGATTATAAATTTACAAAGTTCTCAAAAGAATCGTCACCAAAAAGTGGATCAAAATAAAAATGGCTACAAAATAAAATAAAAAAAAGAGAACTGTGCATCAAAAAATAATTGAAGAAGAAATTGCACGTTCGAATTTTTTTTTTTTTTTGAATTTCGCCCTGGCATTTGCCATTTTTTTTTCAAATTTTTTTTTCCTATTGTATTTTTTTTTTTTTTTTTACCAATTGATTGTATTTAATTTATATGTTAGACCCTTTTTCTTATTTCTGCATTAAAAATCCT
>transcript_HQ_A_N_L_transcript12546/f2p0/673
ACATCAACAAAAAAAAAAAAAAAATATTCATACATTGAACATAATAACAGAATATTCTTTATTTCATTGTGATTTATTTTTTTCTCTTCATTTGCATTTTTATTTTCTCATCTAAATATTGTATCCAGATTCATTTAATTTTATTCTCATACACGTTCAATATTATTATAATTATTATTAATCATGTAGATCTCGGAAAATAATTTTATATGAAAATTTTTTTTTTGTTCATTTGATCAAAAACTAATTAAAATCTTCATATTAATTAACATAATCGATATTCAATTCAAATTTATTAATAATAGTTAGAAAGAAATCACATATACAAAAAACAATTTTCATTATAATGATCTTGATTTGTAGATTTTATTTCATTTTTTTTTTTGATTTCATTAATTACATTATCCTTTAATGACATTTCATTATTATTATTATTATTATTATTAAAAAAAATATTAAATTAAAACACATTATAATACAAaatgataaatggcatttttcttttgaataacaaaaaaaattgttttttcaaacaataaaaCTGTAGAAGAGCTCTTTGAATTTATTTTTTATTTCATTATTTTATTACATTCAtccaaaatagaattcattttttttattcacttagtttatatAAAGAATCTTAAAAATTAAAACAAATGTTTGTTGTTT
>transcript_HQ_A_N_L_transcript12553/f2p0/701
ataattgtttatgatgtgtagtaaTGATGTTTTTTTCATTTCATTTTTCATTTTTTTTTTTCATTTCTTTAAAATAATCGTAAAAAAAAACTCTTCCTTTATCATTATTATTATTTTAACAGAAACATCATCATCATCATCATTTACCAACCGTTATTTATAAATTATCATCAAATTTAAAACCATAAACATAATGAATATAATACAATAACCACAAAAACAAACAAAGAAAAACAAAATTTAATCATTAAAATTATTCAAAAATAAAccgctaaataatatcATTGATTTTTTAAAATTTTAAAATTTCAATTTTTTTTTTTTTTTTTTTTTTTTTTTTTTTTTTTTTTTTTTTTTTTTTTTTTTAAATTTAAATTTAAATTTGAAAAAAAAATAattctgatcaaaTTACATTTAAAAAAAAAATTCAAATAAATAAATAATTAAAAAAAATTTTTTTTTTTTTTTTTTTTTTTTTTGTAATTTTTTTGTAATTTTTTTTTTTATTCCtgtaatttttaattatatttcatttgtttgtttatttaatgagtgcattcaaactaaatgatcagttcattagcacTTGTTTATTTTTTTTAAATAAAAAATTTTAATTAAATAATgattagataataatgaaaattaaatttaagTGTTTATTTTAAATTTTAAAATTTTTAAAATTACAAATTTATAAATTTc
>transcript_HQ_A_N_L_transcript12560/f2p0/695
ATATACAACACAAATATAATTTGAGCACAAATTAAAGAAAGAATTCTCTTTCAATTTTTTTTTTTTCAATTTTTCATTTTATTCATATCATCATCAACAATATTATTTAACATCATTTAAAAATATTCTTCAATAACAAAAAGAAAATATCAACAACAACGAAATAACAAACAAACAAACAAACATACTATATATTATTTATACAATCATCAAAGATATATTTTTCCTTTTGTGTGTTGTTTCTTTTATCATCATCATCATCATCATCATCATAAAAAAATCGTTTGTTTCGTTCTTTTTTTCGTTGTTGTTGTTGTTGTCGTCGAGGCAATTATTTCTAAATTTCTGAAACATAAATTTCTAAAACAACAAATCTTTTCTATTCTTTATCTTCATTGAATTGATACATTTTATTTCCTTTCTTACTCTTGATTTTCATCCAAAAAAAAAAAAAAAAAAAATCGAATCAAATTATCAGCAACAACAAATAAGAAAAGAGAAGAGTTTTGTGAAAAACTCTTTGAATCAAAGTACAGAGTGTAAAACTCTACGTATTGAATTCTCTCAACATAAAAAATTTCATCATCATCATCAAAAAAAAAAAAAAAAAAAAAAAAAAAAAAAATTCTGATTTATGAAAAAAAAAGATTCTGATTTAAGAAATTTTCAAAAATTTAAACCATTTATTTATtatc
>transcript_HQ_A_N_L_transcript12563/f10p0/683
gATAATAAAAATTTTTGTTTTTATGAAAATTATTGAAAATAAAAAATAAAAAATATTTTTAAAAATGAAATCAATTGTTGCCGTATTAGCCCTTATCGCTATTGTATTTATAGCTGAATCATATGCATCATCACCAGATGCATTTTTAAGAAAATTACCAAAACCAATAATGAAAGAATATAAACCATTTTTGGCAGCATATAAAGAACGTGCAAAATATTTTCTTGAATGTATGGGTAAAGAATGGTGTGAAAATTGTTATCCACAATTAATGAAATGTCTTAAAGCACCAAATCCACTCGATTGTATACAAACAATTGTTTGTACAATAAAAGATGTTGCTGATTGTGTACATCATTTACGTGAAAAATATCCCGAACGTATTACATTACTTCCACATCATTAATTGATTACCAAATTTTAAAAATTTTGATAATTAATTTAAAAAAAAATTAATTTTGATGATTGAAATAAATGTTTGGTTAAATTAAAAAAAAAATTAAATTAATCCTTAATTTTGTTTTTGTTTTTGTTATTGTTTAATGACAAAATTACAAATTATTAAAAAAAATTACATTGAAACATTGGTAAAAAAGTTGTAATAAATTTTTTTAATTAAATTTTCAATTTAAAAATACCGTAATAATAACTTTGTTGCTAATAAATCAAATAAAAATTTCCGT
>transcript_HQ_A_N_L_transcript12565/f2p0/683
GATTTTAAATTTTTTTAAAAAGTGTTTTTCTTTAAAAAAAACAAAATGAAACAATTATTTCTATCAATAATTTTATCAATTTTAATTATAAGTGTTATTTCAATACCAATAACAACAACAATAGATTATACAGAAAAACAATATAAAGATGAATGTAACAATGTCGTTAATAAAATTCAAGAATCAAAAGAATTGGCTAAAAAATTGGAATATTTTTATGTATTTGATAAAGCATTGTATGATGGTGTAAAAATTTTACAGAAAATAACTGATGAAAAAATACAAAATAATAATGATGAAAATAAACAACAAGCAATTAATTTTGCATATGAATCCTGTAAACGTGCAATATTATTTTTAAATGATGTTCTCGAAAGATTTGATAAATAATTTAATTATTTTAATTATTAATTAATTTAATTAATTAAAAAAAATTATGAACAATAATTATAACAAAATAAACAACAATAATTACAACAACAAAAATAACAAAAATTTTTCTTTAATTTTTGATAAAATATTTTTAAATTATCTGTTTCATCTTCTGAATATTTATTAATTTTTTTCTTCTTTTCAATATTGTTATTTCCTTTTTGTAAAATATTTTCATTATTTATTGATAAATTATTATTTAATTTAAATTTATTATTCAATAATAATTTATCCTGATTTAAATCTTCATC
>transcript_HQ_A_N_L_transcript12576/f2p0/684
ACATCAACATCTGGCCTATTCATGATTCGTTGGCGTCCATCAACATGGCGTTGGAACTCGGATACCCGTTATACGGCTGCATCGATTCATATGTAATTTGATTTGGATCGAATTCATTCCTTTATTTTTACGAAAAATTTTCTGAGAAAGTTTTTGCTGAAAATTTTCGACAGTACATTCATCATCATTCACATCAATGCCTTTATTGATAAATTAATGGGGTGCATGGCAATATTTTTGAAATCAATATTAAATCATAAGATTCCGTGCCTTCATCAAAAATTTAATTCAACTCATATCATTACATTGAATACATCTCTTTTATTGACAAGTTAATACAATGTAAGACAATTATCATCATCAAGACATTACACAGATAGACACCTTATTATCATCATCAGATTAAACAGTTGTGATATAATTGATACTACATATACTACTACTGATACTATATATATTATATGAATGACCACTTTATTATTATTATTTAATTAATCAATTATTACTTCTTGACACACTTATATTATGCACATATAGATATTTTTGTTAAAAACAAACAAAACCAAAATTTAAAAAACAAATTCTATCTATCCAATTATTATTTAGCATTTATTTTAATCCATTTATTATTTAGCATTTTATTTAAATATTAAAATTAAAATTAATGTAAAATTTTTTTAATg
>transcript_HQ_A_N_L_transcript12579/f2p0/710
TATCAAAAGTTTTGCTTTCAATTTGTTCACTATTATGCGATCCAAATCCCGATGATCCTTTGGTACCGGAAATTGCACGAATCTATAAGACTGATCGAGATAAATATAATGAATTTGCACGAGAATGGACTCGTAAATATGCAATGTGATGATGCAAAAAAAAAAAAGAATTTGATTAGAAGTATAAAATAATAATAAAATTTAAAAAAAATTTAAAAAAAGATGTAAATGTGTGTGAGTGTGTGTGTGAGTTTCTGTAATCGATTTATCTCTCGTTTCAAAACAAAAACAAAAAAAATTATTTAAAAACACAACAGCAACAAACAAAATGTTTTACCAGGTGTGATCACATAATTATAATAATTATCATTCATTAATTAAACACAGAAAAAAATTTTATTAATAAATAAATAACATCTTTGTTTTTTTTCAAATTTATTAAAAAAAATCAGATTAAAAAATTATTCCTTTAAAAAAAAAATTCAAATACAATTTACCACCAAAATACAAATACAACAAATACAAAACAATAAAATTTTTCATCATTATGTGTATCATTTTTTTTATACAACAACAACATTTAAATAAATAAAAACACCAACAACAACAACAATTTAAATAATAAATGAATTAATGAATAAATTTATTAGCAATTTTATATATAAATAAATATAAATTAATTAATTAAATcggttaattacaaaattttt
>transcript_HQ_A_N_L_transcript11597/f2p0/987
ACTTACAATTATCTTTAATTTTTCAATTTCTCATGAATTATTATTAAACAATTAAAAAAATCAGTTTAACAAAAAAAAAAAAAAAAAAAAAAAATTCTGCAATAACATTGTTGTTGCTCCCCTATCCCAGTAGGAATCAATTTCTTTCTTCTATTAAATAATGATAACACGCATATATTTGTTATTACCATTATTAATTGTTGTTAATTCCTATTTCTCTTATTTCCATATTGATTATTGATTATCGATGATGATGATAATTGATAAACAAAAATTATCAAATTAACAAATGAAAAACGACGTTCAAAACCCCAAAACAAAACAAAAATAAAAATTTATTGTAAAACACAAATATATCATCTGCAAATAATTTTTTTCTGTTAATCTTTGTGTGTGTGTTATTTTTTTGTGTTTAGTTAATTATGTATTTGTGTGTAAGAATATTCTTGTCATCACATTACAAATAATAATCATCAAATTTTAAAATTCCTTTATTTTTTTCTCAATTTTTTTTTCGGTAATTTTTTTTTTCTTTTGATGTCAATTTATATAAATATTTTTTTTCTTTTTGTATTTCATCATTATCATATTTGTTATTGTTTGGTCGGAAACTAAAATTATCAGCAGGAAAATATTTTATTCATTCAGAGTTAAATAAAATAAAAAATTCTGCGATAATTTTGTTGCCAACTCAATTATTATTATTTCATTATTATTACTATTATTATTATCTTTATCTTTATTATTATTATTATTATTATTTCATTTATAATTAATTATTCAACATCATTTTCATCATCATCAGTAATGTCATCAATACATAACATACACACTTTCATATCATCATATTAAAATTATAAAAAATTACATAATACAATAATAATAAATATTTAAAAAAAAAACAAAATAAAAATTTTTAAAAATTGTAATTATAATCATCTAATCATTATTATTATTATTATTATTATTTAAAATAAATTTTCATTT
>transcript_HQ_A_N_L_transcript12592/f2p0/694
AATTTTATGGTAGATATAAATTAACAACAAGTGAAAATTTTGATAATTTTTTAAAAGAAATTGGTGTTGGATTCTTAAGTCGTAATTTAGCAAATTCAGTTTATCCAGTCGTAGAATTGGGAAAAGATGAAAATAATAATTTTTTCTTAAAATCGCAAACAAAGATTAAAAATTCTGAAGTACGTTTTAAATTAGGTGAAGAATTTGAAGAAAATCGTCTTGATGGTAAAACTGTTAAGTCAACATTTAATCTTGTTGATGATAATCTATTAATTCAAACACAACGAGACGGAAATCAAGAAATTAAATATATTCGTGAATTTACTGGTGATCAAATCAAAGTGACATCAATAGCTAATAATGTAAAAAGTTTGCGTATATATGATCGTATAAAAGAATAAAATAAGAAATAATGATTTATTGATAATTACTTAATCATTTATTCAAAATAAATAATAAGAAATTATAAAATGCCTTCAAGGTTATAATCAAAAAAAAAAAAATTATTTCATTTATTCATTCATTTTTTCATGGTCAATTAATTTTCATCTTTATTTTTTAAAATTTTTTTTAAAAATAAATTTTATATAATGGTAAATAATAATTATTATTTTTTTCATCATAAAAATCAATTGTTGATAAATGTATTTGATTTAAATAAAATTTACCAAAATCATAATTATTAAATTTATTT
>transcript_HQ_A_N_L_transcript12608/f2p0/672
gATTAATATTTTCATTATTAATTTACAACGTCATCCATTGTTTATTATAATTTTTTTTTTGTTTTTGTTTATTATTTATtatgCAATAATTTTAATTTTATAATTTTATAAAAAAAAAAATTTTTTTTTTCGATCAAATGTTAAATTATATAATTTATTTATTTGAATATAAATTTAAAAAATTTATCAATTTAAAAAATGCAACATTATTATCAACAATATTTATTTGTTCATTATTTATTATTTGTACATTAATTACTGTTTGGTCAATAATAAACAAAACAAATGATGAATTGATTAATGATAATGATGATTTTATAACAATTAAACCACCAATATTAAATTCAACAACAACCGAATCAAATACAAATACAGATGAATTGGAAAAATTATGTCAATATTTATGTAAATGTAATCCTGAATTAGGTGGAAAACTTTGTTGTTGTGATGAACCACCAATGAAACCAGATAGATATTGTAAAAAAATTCTAAAAAAATTGAATAAAAAACATAAAAAAAAATATATATATTTAAATTTAGACAAATATGATTAATATAAAAATAATTTTATAATTTTCTTTGTACAAAAATACATTTATTTATTTATCTGTAACATTTTTTTTTTCAAATTATCATTATTATTATGAAAAATAAATAAATTCTTATATTTT
>transcript_HQ_A_N_L_transcript11618/f2p0/1005
TCTTCCTCTACCACTACTACAACAACATCTTCTTCATTTAATTCCGGGATTCCTTTAACAACAACAGCATCGTCCATTACATCATCAATGATCAAAATTTAAATAAAATTTTTAATGAAATTGGGAATTAAAAAAAAAAAAAAAATAAAATAAAACAAAAAACAAAAAAACAACAAAGAAAAATTTTGTAAATTACAACAAATTGATGATTTACGATGATGATATTGACCAAAATTTTTTTTTTTTTTTTACAATTACAAATATTTCCTTACTACTAATATATAAACCCAGTGCAAATATTCACAACAAAAAAATACAAAATTTTAATAAATTTTAATAATAGATAAAACAATACAAATTTAATTTTTTTCATTAATTATAATATAATTACACAAACAAACATATGCTCATCATTTTTTTTTTCCAACTATTTTAACAATTTCAACAATTTTAACAATTTCAACCATTTCAACCATTTCAACCATTTCAACCATTTCAACCATTTCAACTATTTCAACTATTTCAACCATTTCAACTATTTCAACAGATACGAAAAATGGCCAACACATTTAATTGTAATTCTTTCTTAATCTATTAAAATAAGTCAATGTTTATTATATGAATAAAATATTTGATACAAATAAAAAAATTTTTCATTTTTCACTCTTATGCAATTCACTTATATCCAACAACAACAACTATCTAAAAATTTTTTTTTTTTTTTTGTATACAAAGTTATTGCAGATTTTCCACTGAAATTTTTTTCGATTTTTTTCAGCAATAACTTTCTTTTTTTTTTTTTTTGTCTAATTATTATTAATCATTATTATCACATACATTATCATTATTATTATTATTATTATTATGGGCTTGATTTCATTTCATTAAAAAAAAAAAAAAATTTGTATCTCAATTTCAATTTCTTttacacacatatattttgtgTCTATTAATATAAATAAATAAATAAATAAATAAATAAAAATTTTTTTTTTTCTTGAATT
>transcript_HQ_A_N_L_transcript12623/f2p0/668
ATATTTAAATCAATCATTTGAACAATGGAATAATAATGAATTAAAATCATTATTATTGGAAAAAAACTATTGATATAATTTTTTCAAATTATGCATTACAATGGATTTTTCATCCATTTATATTAGCCGAAACAATGAAAAAAATTATAACACCTAAAACTGGTTTATTTGCTGCAAATATATTATTTAGTGATATATTATCTATTGTTGATAAAAATAATAATCAATATGAATATGATATGATTGAACGTTATCTAAAATATCCAACTGAACAAAAATTTATTAGTGATTGGATTTATAGTTTAAAAAAAAAATGGAAATTTTAATGATATTCATATTAATTATTGGCAACCAATATCATTATATCCGGAAAAATATTATTGTGAATCATATATTAAAATACCATTATTATGGCATGAAAAATTTATTATACCAAATGTTTCAGAAGATGTACATAATAAAATGTCCCAAATACTTAAGAATTTAATATTGAAAAAAACGTATAAAACGTATAATTCCCAGACAAAAACAGAATGGTAATCTTGTTGTCGTAAATGAAGAAAATGAAGAAAATGACATTGAAATTGAACAACAATTATGGACATTAATAGCACGTCCTTGTAATAATGATAATATTTGTTGATTTAATTTTGAATTAATAAATTATTT
>transcript_HQ_A_N_L_transcript12626/f2p0/660
tAAACAAACAAAAAAAATGACATTATCATTTTAAATCATATCGTTTTTTTATTTTTTGTCAAATTTTTCATTTAACAAAAAAAAACTTGTACATAACATTATTATAAATTTAATCCAAATTGAATTTATTTATTTTTTTTTTTTTGCCAACATTTTCATTTCCATTTTAATGTTTTTTTGGTGAGTGCCAACCTTAACATTTTACCTTTTATTTTATTTTTTAATCGTCACATTATTTTTATTTAAAAGCCAAAACACCTCAAAATATCATTATTAACACTTATAATTAAAACAAAACACCGGCCATATTTTTCTATACTTAAATTTTTTTTTTGTCAATTGTGATTTATTATTATAAAATTTTCATCGTATTCAAATTTATACAAATTACATTCAATACATAATTTGTAAATATTATTTGATATCAAAATTGATTATAATTTTTTTTCTAAATTTAAATTTTCCATATCATAATTTTTCATAATTGTTATCTAATAATTTTGTAGAACAGAAATTATTTAATATCAACaatGTTTTTTTTTGTTTTTAATTGTTGTAAAAAAAAAATTTTTTTAAAGATAAATgttatataattatttttttatgataatgaaaatatcatgaaaaacaaaataaaataaagagtgcacttaaaattg
>transcript_HQ_A_N_L_transcript12627/f3p0/662
gACTGTCATTTTTAGTTAGTATGCAACACAAACGTTGTCTTTGTGTAATTTAAATAATAAATCTGGTTCAATTCAAATTACAAATTAAATAGAAAATGGGAAAACAATATTATTGTGATTATTGTAATCGATCATTTCGTGATACAATACAGGATCGAAAAAAACATCGACAAAGTCAATTACATAAACAGCAAAAAATTCAATCAGAATTTGATCAATTAAAAATTTTAGTGAGAAAAATTGGTGATGAAAATTTATTCAAATTATTCAAAAAAAAATAATCAACATTTAAATTATTTAAATGAAATATTATTGAAACCAAAATCGTGTAAATTTTATTTTAAACAAAATGAAAATCAAGAACAACAGCAACAATGTCGTTATGGTGAACAACAATGTAAAAATTCTCATCAATTAAATAATGAACAGATCGATTATTATCGTCATTATTTTATTGAATTTTTAACAAAAAATTTGAAAACATTAAATAATGATACGAATCCACTAAAATTATCAAAAAGAAAATTACGACAAGAATTATTTTTAAATAAATGGCTTGAAAAACGTTTTATGTTTATCAAAGATAAACGTATCGAACTATTGTATCAAATGTTAAAATAGAATTTTTTTTTTATGAATAAATAAATTTTTTTTATAATCTT
>transcript_HQ_A_N_L_transcript11630/f2p0/994
GCTGTGTTGGAACTTTTATTAAAACATTTATTGTGTATTATTATTTGTAACATTTAGAATTTTTACATCATTCATTCTATTTCGTGTTTTGTGACAAAAGATTTAAAATGAAAAAATAAGTTCTAAAATTCTACAAATGTTGAAATGCGTTCATCACCCGAAGAACTATCGAATTATTTCGAATGAATTTTTATTTCAAATTTTATTGAAATTTTGAATTAACAATTGAATTAAGAAAGAGAATGACGACAACCATATTACCTAAACAGGATTTAATTTTATCATCATCAAATAATAATATTGTTGAATCTAAATTATCCAATATGAAAATGATTATCAATAATCAATCATCGATGATCGTAAATCGATCATCGAATGATAACAGTATTAATTCAAATGATGGAGAACAACAGATTAAACCAAAACGTAAACGACAACGTTTAGATCATTTAACACAGGAACAAAAAGTCATGAGAAGAAAATTAAAAAATCGTATGGCTGCACAAAGTGCACGTGATCGTAAAAAAAAAGAAAATGTTTGATTTAGAAAAAGAAAATTGTCGTTTAAATAATGAACGTCAAGAATTATTGAAACAGAATCGTTATCTAGAGAATAAATTAAAATATTATCAAGAAGAAAATGAATTGCTACGTAAAAAATTAGGTATTGAACCAATTAAATCATTTGAACCACCCATATCTAATTCGAATGAATTATTTAATAATAATCAAAGTCAAAATAGAAATAATGATTCATTAGATGAAAATAGTCATGATGATGATTATGATGATGATATCGATGAAGATGAATACGATGATGGTTATAGTAATAGCGATGAAGATAGCAATTGTTCATCAGATAATCATTCCATTTCAACGTCGTTGATGAATACTTTTGAGTCAGCCGAACTCATTAATGTTTTTCTGCCGAAAAAACAAGTATTGATCAACGAGGAAAAAGATGGAAAAATGATGAACAACAACAACGAAGACG
>transcript_HQ_A_N_L_transcript12645/f2p0/645
TACCCCCTCCTACATACATACTACATATATACATACTACATACATACATACTACATACATACTACATACATACTACATATATACATACTACATACATACTACATACATACTACATATATACATACTACATACATACTACATACATACTACATATATACATACTACATACATACTGCATACATACATACTACATATATACATATTATACATATATACATATTACACACTTATATATACATACTATACATACATACTATATATATATATATATATATATATATATAATATAAATATAATAATAATAAATATAAATAAATATAATTTAGTTAAAAAAATATAATAACTAAAAATTTTTTTTTTCATGAGAAATTAAAAATTACTAATGCTTAAAAAAATTAGCCCCTTCAAAGCTAATACCCTACAAAGAGTTAAAAGCATATAAAAAAAAACAAACAAATACAGTTAATCTAATAAAAATAAACCTTAAGGAAAATAAAAATTTAATTTTTCTTTCTAAAAAATATATTAAATAAGAAACACTATTAACAAAAAAAATTTCATTTCAAGTATTTTCTCTTTTATAAAAAAATTTATTTAAAAGATTTGATAGAATTGAATTTAAAATTGGTAAAAATCCTATAACAG
>transcript_HQ_A_N_L_transcript12648/f2p0/650
TAATAAAATATCTTGTACAAGATGTTTAGCTATACATTTTACATTGGAAAAAGAAAAAGTTAATAATAATAATAATAATTCTAAACATCATAAACATAATCATAATAAACATCATTTAAATTGTCGTGAATGTGAATATCGAAGGCAAATAGCAATCCTTGATTCATTGCCTGAATCAGTTGTTGAAGCAATACAAGAAGCATGTGATCAAGTTAATAAAGGTATAATTAATTGGCTATTTAAACATCCACCAATGAAATTATTATCATTTTTATCGATACCATATTTATTACCGATTGATATAACAATTGTATTATTTAGTAAAATTTATGAAAAATTACCAGATATAAAAAAAGAATTGAAAGAATCATTTTTACGTTTTATTTCGTTATTAAAATCATTATTAATTAAAATTGAATCGAATCGTTATTTTTATTCGGCAAAATTTAGCTGTCAATTAGCATTAAAAGAATTTGATTATAATACAATTAATTTATTTAATAATACTGATAATAACAACAACAATAATAATAATAATAATCAAGAAAATAAAAAATTATCAATAAATAAAAAAACAAAATTATGTAAAACATCTTCAACATCATCGTCATCATCAGCATCATTATCAAATAATGATAATTATTTACAGC
>transcript_HQ_A_N_L_transcript12661/f3p0/652
GCCACATATTGATTGGAATTTTTTAGAACGTTTAAATCAAACATCAGCAAAATTAATATTACAGAATGAAATTGAAAATTTAAAACGTTTATTTCCATTTTCATCAAATTTTCATCATCTAAATAATTCTTTAACTGATAATGATAATATTGAAATGAATAAATTAAATCATCATCATCATCATCATCATCATCATCAATTATTTGAATCAAATAATTTATTATTAAATAATAATTTTGATAATAATGAAAAAAAATCAAAACAATGATAAAGACAATGACGATAATGATGAAGAACCGAAAAAATTTAAATTCAATCTAAATGGAATCGTATTTTTATGTTCAATGTTTTTTATATTAGTTTTAATAACCCTTTATTTAATTAATTCATGGTCAACAAGATTAGATCGTCGTGCATCAATACAAACAAAAACGGCAAATAATCAAAAACAGCCATATACAATTTCTGTTTAAATATTCTATGGAACGCTTGTGATACATACGATGGATAGGAAAAAAATAATTTTTGCTCAATTCAATTATATAATAAATGTGATGATCATTTATTTTTAATTATAATAATTTGATTTAATTAATTGTTAATTGTAAATAAAATTTTAGTCGATATTTTGTTTTAATAAAATTTTAAATTT
>transcript_HQ_A_N_L_transcript11649/f2p0/989
gGTTCATCAAAAATTTTTTCTAAAAAAAAAAAAAAATTAAATTTCCACATCAACATTACGAACAACAAATGTTTTACTAAAAATTTTTTTTTATTACTTCCTTTGTTTTTAAAACTTTTTTATAATATTTATTTCTTCAATTTAAATCTTCAAAATATTTATTACTCAAAATGGCTATCACATTTCATATAATTGAATATAATATAATTAAATCATTAACAATTATATCGATTATAATATTAATATTATTATCTGTTTATAATTTAAATGTAACATTAGAATGTTTAAAAAAATTAATCGAACAAATTGATCAAACGGATATTGTTTATGAACGTGCAGCAGCAAAAAATCAAACATTAGCTAAAATAATGTTTGAAACAATGCAAAGAAATGCACAATCAATGTATGATAAACATGGTAATATAAATTATTTTATTTGAAAATATTTTATCAAAAATTTTTAATTTTTAATTTTTTTTATTTAGAACCAGCAATCATAATGAATATTGTTATATTTGCATCAACTATTGCATTTTCAATAGCCGGTTTAATTGCTGCAATACGTAAAAATAAAATTCTATTATTTATCTATGCAATTGCATTAGATTCATTATATTTAACTAGTTTTCTGTATTGTACACGTTTACCATCAATATTTTGTTCATCAATTGTATTTGTATCGATTATCGTTTATTTACGTACATATCATTTATGGACGAAAAAATTATCAGATAAAATAAATTTAATACATGCAAAAAATACTGTTGCAGATTATAATCATCATCATCACCAGCATCCTTCACATGATTTAATTGTTAAAAATATTGTTTAATTATAATCGAAATTACACAATTGTAAATAATAACATAACATTTCCTAGAAAATTAATTAATTATTTTAAATAATCTCATAAAATAATTGTAATTATTTATCCTAAAAAAATGTAATATAAAAATTTTATTAAAAAAAATTACCATATTTCTACTTCg
>transcript_HQ_A_N_L_transcript12672/f2p0/650
GAAGATGATGACGATGAAGAAGATGACGACGATGATGATGATGAAGAAGAGGAAGAAGATGATGAAGATTTTGAAGCAAATAAACGTAAATCATCAAGTCGTCATACACAGAATAAAAAATCATTAAAAGCTAAAGGCAAAAAATGAAAACCAGATATTTAAAAATTTATTCGACTGATTATTACAAATTTCAAAAAAAAAAAAATTCTCAACAACAACTTAAAATAAACATCATCTACAACAACAGACATACACACAAAGAACATCGCGCACAAAAAATATAATTAGGTGGGCAATTAATTTATTTCCGGAAAATTTATTTTTTCAAAGAAAAAAAATCCAGAATAATTTTCTTGTCAACCATATAATATTGTGTGTGTTGTAATTTTTTTTTTTTTTTTTTTTTTTGCATAATTCATTTATTCATGTGTGTGTGTAAGACTGTTTTTTTCTATAATTTAATTATAATTAATTGATTGATGATTATAAATACAAAATTTTGATTAAAAAAAGTTTTATTTTTCTTCTTCCAATATAGAATTTTTTTGCTTTTTATTAAAAAAAAAAAAAATGAAATTTTAGTTTATAAAAAAAATTTTTTTTTTCAAATTGATTATTATTAAAAAATTTAAATAAAATATTGATTTTCt
>transcript_HQ_A_N_L_transcript11661/f2p0/971
GTTTGTTTTTTTTCTGTTGATGAACACAATGGATAATAATTCGAATGAACAAGTTTTTTTTGTTGAAGATATTTGGTATTATCTCTTTTTGATTCCATCATCATTTATTGCAACAATATTTTTTATATTTTTTGCATGGATCGGATTTCAAATGTTTGTTAATAATTAAAAATAACAAAAATGTCATTATCAAAATGTAATTATTTATTTTATAAAAATCATTATAATCATTGTAACCAATGGCTAGTAAAAAATGGATTTCATTCCATGATAAGTATTGATCAAATTTTTCAAAATAATAATTTCAATCATAATGAAAATAATGATAATGATAATGATAATAAACAATTAATAAACAGTAATGATGAAATTGATGAAGATTATTTAAAAGCATGGGAAATAACACAAAAACATCGAAAAAAATTTAGAAAATCAACGTAAATTAAATAATAAAAATGATGATTGTTGGTTTCAATATGTTGATTTAAGTCAAATTGAAACATATACAATTTGTTCAAAAGCACCAAATAATGATGAAAATGATGATGATAATAATAATGATGAAAATAATAAATTAACTATTAATGAACAATATCAACAATTATTAAATATTAAATGTGATGAAAAAAAATTACAAATATATCAAACTATTTATAAAAACAATGAAAATAATAATAATGAATTAAAAAATTTAATCGAAATGGAAAATAATTTACAATTTAATTTTGAAAAATTTTGTGATCAAAATCATCCATCATTTTGGCCAATATTACCAATTCGAATAAAATGGTAATTAATTAATTAATTAATTGGATAATAGATGgcattctttattattgtATTTTAAATAAATTATAAAATTTTTTTAATTAATAAAAAAAAAAAAAAAAAAAAAAAAAAAAAATTTTTTAAATTTTTAAAATAAAATGTGAataaagatttataaaaattagataatttttttatcac
>transcript_HQ_A_N_L_transcript12683/f2p0/634
AATGTTGTTGATAAAATTATTTCATCAGCATAGCAACAACAACAACAAATAATATTAAAATTGGAATTGGAAAAAAGCCAAAATGGTGATATTAAACAAAAATTAAATGATAATGATAATGATAATGATAATGATAATGATGATGATAAAGATGTTGTTAAAAATAATAATGATAATGAAATAAAAAATGAAAAATTAATCAATAATTATGATAACAAAAATAATGGTGAATTAAATGGTAAAAATCATCATCAACAACATGATGATAATAAACAGGTAATAACAAATAATAATAATAATGATAATCCAATTGTTAAAAAAACAGCAAAATTATTGAAAAAATCAAATTCATCTAGTAATAATAATGGATCGTCATCAACCACTAATGGATATTAATTTTGGATGGGCATTTTATTTTATGCATTAACTTAATTACTCAACCTTTATCCTTTTTAATAATTCCTAAATTTTTTTTTAACAAAATATTTTATTGAATTTTATAATTTTAATAATAATTTTAATAATGATAACTAATAATAATAATAATAATAATAATAATAATAATAATAATAATAATAATAATAATAAAGATAAATAAAATAACTCCTTGATCCTTTGCACGTAAAAAGTT
>transcript_HQ_A_N_L_transcript1638/f3p0/2552
GATTTTTATTTTTGGTAATGTGGGTACATACAAACAAACAAATTGATTGATTGATTGATTGATTGAATATTTATTGAATGATTCATCTTAAATGAAATGAACATAATGAGATTTGTGTTATTGAAGATTATGGTTAATGAATAATAATGAATGGTTAATGAAAATTTAATCAAAAATGATCCAATGATGACTTCATCGATCCAAAAATAATAATTGTATTGTTCCTATTAAAAAAAAAAAAAAAAAAAACGCCATCTAGTGATTGTATGTGTATGAGTTTGTATGATTTGTTCAGTTTATTGTTTTTGTATTGTATTTCCGTTAAATGTCATTGTGTTTCCTGATCTAAATTATTATTGTTTAATTTAATAATGGCGTATTATTATGAGTAGTATAATGAATCCACAAAAATTTATTAAAGTCAATGTGTGTTTTAAAATTATTGTAATTTGAAGATTATTGTTTTTTTGAAAATTATCTATTTCATCAGGTTTTTTTTTTTTTGAAAATTTTTTTGTTTACAATTTATTGAAAAAATGTTTTATTATAAAAGTTTTATATGAAAGAAGAGTTTTATTTTACAAAAAAAAAAAAAAAAAAAAAGTTTAAAAGTATTACACAACACCACCAACTATTTATTTACAAAAAGTATTTTACATAACATCATTCAACTAAAAGTATTATTTATTTAAAATTACACAACATTGAAAGTATTTATTCATCTTATAATCAAGTTTTCATAAATTATTACAAAAGTAATTTTTTCTAAATACACGTGTTTATAAATTATATTGAAGATAATATTCAAAGTTTTATCATAATAACAATTTTTAATTTATTGAAATTATTAGTTTTTAAATTTATAAAGTTTTTTACAAATAATCATATAAACCATATGCATAAACTGATTGTCATTTTCATCTTGTTGAATTAAATTCTTTACTACTTTGTGTTATTTATAATTTATAAAATGACATTGGTATTTATTATTTTAAAAATTTTTTATTCAAATGAAGTTATTCAAAAAAATTTTTTTTATCAAGTTTTAAACAATTTTAAAATATCACAAAAGCGCAAAATATTTATTAATGACATTATAAATCTGAATCTTATTGATATTTTTATGTTATGTGTATTATTAATTTAAATCGTTGAAAATTTTTGGGTATTTCATTAATTTAAAAGTATTTTTCATTTTTTTACCAAAGAAAAAATTTACATCAAGAATATTATAAATATTGATTATTTGTACCTAACATCTAATACATAATCAAATAAGTCAAAAATTTTTTTTTATCCATCATTTGAAGAATTTTTTTTTTTTAAATCTCCGGTTTTGGTTCATTCATTATTATATAGAAATGATAAATCTAAAAAAAAATTTTCAAGGAAAGCATCGTGAATCCACCAGAATAAATCACCTGAATTATTTAGCCTGAATTTTGAATTGAGCCTGAATAGATTATTATTAAAGAGAATACATTCATGAATGATAAATGAATGATAAACTAAAGCCAATAAAATTAAACCATACACAGGTTACGATATGATAATTTTTTTTACTTTAACAGAATTTCGTTTTTTTCTTTCTATTTTTTTATATTGATCTTTAAAAAAGCTATTGATTGATGATAATCGTTGAATGACAATTGAAATTGTCCAGTCAAAAAAAAAAAATTAAAATTCTAAAAAAAATCATGAAAAAGTCATGAAATGATCCAAAAACAAATTTAAAGCAAAAGCAAAAAGGTATCGTTTTTATAAAATTTTAATTTAATTTGGAAGTTTTTGTATCTTTACAGTATAATGAATCAAGAATAATGTTGTTGATGTTTTAGTCATTCACAACAAATTCAATTAAAATACAATTGTTTATAAAATTTAAATTGTCAAAAAATTAAATTCAAGGTATCGATTTAAATGTTTTTTATTGAATAATTTAAATATTTTTCAGATTTGAAAAAAAAATTATCGAGATCTAAAAATGAAAATTTTCCAATTTCACAAATGAAGTATTGTTATCCGGTTTGATTTTTTTTTCAATGATTTAATTTTTGTTTAAAAATTTAATTTAATTTAAAATTTAAAAACATTTTACAATTACATGAAACAAAAAAATTTTTTCTATTTTTTTTTCAGAAAATGTTCCATTTCATCATTTTTTAGAGAAATATTTTTAAAATTAAAATATCCAGAAACAAAATTTAATATTGATGCTGTGATTGATATGATGCTGTGTCGAAGAATTATTCCAAAAAAAAAAAAAAAAAAATTATAATTCTTCGGCGGGTGGTGGAATAAAGTTACACATAGACTAACATACACCAACAGCAGATACATCCTTGGATGAAGAATAAATTTTTAATACTACATCTTTTAATTAATTCTTGGTGGTGTAACTTTTGGGACAACATCAATCAATCAATTTTTGAAATTTTTTTTTTAAATTTTACAAAGGATTTAATTTTACAGGTTTTTACACAAAATCAAATGTTTTATTTTCAAATTATAAAAAATAAAAAATTTATCAATAAAATAAAAATTATTTACAg
>transcript_HQ_A_N_L_transcript12693/f2p0/632
AACGAACAGCAGCAGCAGCGAAATGATGAATGCATCAACAAACAACAGGCAAACATCATCGATAATTGCAAATCAACGTCAATCACCATATTATTATGGAATCGTTGATGAATCACCATTCGAAATGGATACATTACGATCATATTATGCATATTCTAATTTTCAACCACAAAGAATTCGACGAACCAGACGATCAGTCGATCCAGTTCAATGGTCTCATCAAAAATCATCAATAACGTTGGGTGCACGTGTTATTTCTGGATTGGAAATTACAATGTGATCACAATTTATTCGAGATTAATTTAAAATTTTTATTATTGTGATCGTTGAAAACGATTGTTTGAAACAACACACAAAGCACAGATTTACAGCTCGACAGAGAATAATAATTTATGTAGAAAATAAAATATTAGATTATAGATTATAGATAATAACGAGCATCAATCACACACACACACACACACACACACCACCTTATAGATAATTCTGTGAATGTAATTTTTGTTGTAATTTTTTTTTTAATTTAATTTTAATTTTAATTTAATTTTTTTTTGTGGCTGGATTTTTTTTTTATTAATTTTAATTTTATTTTCAAAATAATAATGTATCTGTTTTTATTTTAAATTATTGTT
>transcript_HQ_A_N_L_transcript12699/f2p0/631
AACATCATCAACATCATCTTCAGCATCATCCACAAATATAATGATTAATTCAACGGAAGAATTAAATTATCCATACAAAACAACGACAATTCATCAAATGTCCAGTTCATCGCCAATAATTCATTCATTTCATCATCATTCATATAATCATCAACAGAAACCATTACCCGCATAAACAACAACAACAACAGCAAAACAATCATCAATCATTGTTGATATTTTGGTGATACAGTAATTTATTCATAGAAACGATAACCGGCCAATTCGGATCTCATCCCCATACACACATGTTATATACATGATAATTACAAATGATAATGATGAAAGCGGAAAAATGTTTATTTACAACGTATAAACAATCCGTTTTGTTTTTGATAAACATTAAATAATATTTTTGGATAACAAACAAACAATCGATTATTAATCAAATTTTTGTTTTTTTACAAATTTTTTTTTTGTGTTTTGATGATCGATATTTGTGTAAATTTTTTTTTTTTACATACACATGATTTGCTTTCTATCTTTTTTTATTTTTTTTATTATTTCCTATGATTAAAACAAAATGATTGCAAAACAAATGTCAAATGTACCTAGTCACATCAAATATTTATGATAATAAAATTTTTTTTTt
>transcript_HQ_A_N_L_transcript10655/f2p0/1176
gATTATAAAAACGAAAAAATATTTTTTCAATGTCAATGTTAATTTAAAATTATTAAAGAAATTAATTGTGTTATTACAGGTGGTGTCGACAATTTACTTCCATTCATCATCAATTATATTGTCATCGAAAATATTGTACAGTTAATAAATAAAAATTTTCAAAAAACGATGGGACAAAGAAAATCATTACATTCAAATTCATCAATTAATAATCATTATAAAGATGAATTTACATTTGACAGTAAACGGAAAATTGGACCAATAAAACGAAGACGTTGTACCGATTATAGTTGTCTATTATTTTTCGTAATATTTGTTTGTATTTGGATTGGTTTAATTGTATATATATTAGGTCATGTTAATATTGAACAAGTTTTATTTCCATCAGATTCATTTGGTAATGTTTGTGGTAAAGGAGAATTCAGTGATAGACCATATCTATATTTTTTCAATATCCTGAAATGTGCAACAGATATTGAAGGTACAATTATTGATGGTTGTAATACACCACAAGTTTGTGTAAAACATTGTCCTAATTTAACGTTCAGCGTAAATCCATCGAATGATATGCGTCATATTGAATTAAAACATGCAATTTGTCAATATGGAATTAAACCAAATCCAAACAATTTATATGAATTAAGTCGTAAAGAAATTTGTGCCAAATATTATTTTAAAAGTGATCCAGTTGGTGGTAGATGTATACCATCTATATTACATTTATTAAATGATCGTTTATTTGATGAAATACGTAATCAAACAATTAAAGATGATTCTTCGGACGCAACAGTTACAACGGATGAAATTGTTGAATCAAATAAAGCGATGAGTAAATTAATGCAAGCATTAACATTGGCAAATCATTTAATTACTGATATTGTAAATACATGGCAATGGATTGCAATTGGATTAATTCTTACGATGTTTATTTCCTTTATTTGGATATCATTTATGCAATGGATCGCTAAATATATGGTTTGGATATCAATTATTGCATTATTTATATTGAATAGTTTAGCATTATATTATTGTGTTGATCAATATATTGAATTAATTAATAATAGTGATAAAGAAAATGAAACAAATATTAATGATTATATTAATTTAAATAAAATGATGATGGCTAAAGTTATTGTTGATCAAGATGTTAATACAAATAGATATTTACGTACATCAg
>transcript_HQ_A_N_L_transcript11695/f2p0/967
TTGCCAAATTTGTATAGAAGAATATCATATGCCTAAATCATCATCATCATCAACAGCAACCGTAACAACAACAACGACAACAGCAACAACAACAGTAGCATCTACTATATCATCATCAGCAACAACAACAATAACGAAACCAATTTCAACAACAGCAATAACTAGTAATAAAGATGAAATTATTAAATAATAATTAAGGGATTGGGTTGATTGATATCAACAGATTTAGTTACAAAGATAACAGAGATAGAATTACAATATACAACAACAACAACAGATAAATATTTAATCAGCCGCCCATTAAATACAATTTTGTCAATTCTACAATGAATTCAGTTGATGATGAATTATAATTTCCATACACCCATCCATCCATCCAATTTTTATCTCATTCATTAACACACATTATTTACAAAAATTTAAAAAAATTAAAAAAAAATCCAGACATACAATTTTGAAAACACAGACAGACAGACAAATGTTACATTTTCTTTTCTTTACCCATCACCATCATCATCATTATTATTATTATTGTGTACAGTATAATAATAACAGTAAAATACAACAATTTCAAAAAAAAAAAAAAAAAAAAAATTAAAAAAAATTAAAAAAAAATTCATAAATTGATTATTTTTTTTCTTTATAAATAAATAAATAAATAAATGAATTCAATTAGATAAATTTTGTAAATAACAAAATTCACACAGAATCTAAAAACAATTTTTAAAATTAATTGATTGTAATTTTTACCATTTTCATATTTTTTTATTTGGTCACAAATTTTTTTTCATTTTTTTTTTTTTTGCTTGGAATTATTGATAAACAGAAATCACACATTCACATTCAATTAAACAATCATTTAATTAATTATAATTCAAAAAAAAAATTATTTTATTTATATATAAATATATATGGATTATATATAAAATATTATTATTATAATTATATAAATAAAAACTTGATTTAT
>transcript_HQ_A_N_L_transcript10672/f2p0/1178
GAAATAATAATAAACGTAATCGATCAGCTAAACACGCTTCAACAACATCATCATCATTATCGTCAACGAACACAACACCCACAACATCATCAAAAGATTATAAAAGTAATCGTAAATCATCTGCTACCTCAAAATGATGAATATATGATTTGATTGAATCATTGATCTTTTATGAAATTCCTAAATTTTATTATGATAAATTCATGAAACATATTTATGAGAATTATATACAAAAACGAAAAACAAAAACATCAAACATTCTATTTGTGATATTTACGATATTGATTGATTTCATTAAAATTATTAAAAATTGTAATCATAATAATTAATTACACATTCTACACACAAATAAAAACTATACATTGATTGTAAATTTATACACAATTATCATTATAATTAAAACAAAAAAATATAATAGCGAGAATTTTTTTTTGTGATATTATTACTATTGAGCCAATTTAACATTAAGACGATTGTATTATTTTTAAAATAACAAATTTAAAAAATTATTGAACAATTTTTTTTCAATTATCATCAACATTATTGGACATTGATTCATTTAAATTTCAATTTGATCATACAAAAAACAAATCCTATTCATTAAATTATCATTATTATTAATTTTATTATAATATTATCATTATCATCATTATTATCATTATTATTATTCATCATTATTACGCCATCCATTATTTTTAATCATTTTTCATTTATTTAAAATAATTATCATCATCACATTTATTATCATCATAATACATGCAGACACATGATCGCTGATGATTTGATTTGTATATTATTATTAATTAAAACAATTATCTATTCATATTTAAATACATGGCAATTATTATGAAATCATTATCACAAAATGCATTTTTTTTAATTTTTCAAATTAAATTATTAAATAATCAAATAATCATAATCATCATCACATACAAAGACTTAATTTAAGCCATGAATATATTTTTTTGTAGTATTTTATTAAAATTCGTGTTCTGGTTTTAATTAAATTAAATTATAACACATAATACTTTTTACaaatctgtaaaTATTCATTTCATTAATTCATTAATTCATATTTTATTTAAATAATTTAAATTTTAAAAAAAAAAAAAAAAATAAACAACAATAcATTTTTAATTTAAATTAAATAAATAAATAAAAAATTTATCATt
>transcript_HQ_A_N_L_transcript11734/f2p0/954
CAACACAACACAAAAAAATACATTAGTTATCAATTGGAATGGGTCACCTTTTCACAGCCACCAATCAAAAATACAACATTAAGAATTCGAGAGATTGATCACATAAATGGACAACCAGGTGAATGGCAAACAATTCAAGTTGAACCTACAGTTAATGATGGTACTACATTAAAAACAAAAGAGCCACATCGTCGACAATCATATTTATTGGAAAATCTATCACAAGATAAAAGCTATGAAGTTGATGTTGTTGTCGCAAATGAATTTGGTAATACAAAAAGCGATGTATTCGTATTCTCTACATCAGATTTCACAAGTGCTGGTGCTAAAACTAATAATGGAATGAGCTTCATAATGATGATTTTCGTATTTATGCTGATCTCGGTGATTGCTTAATAATATTGATGATGAACTACTTCAACTTCTTCATTTCAAAATTCATTTAAATAAATTTTGATTCATTATTATTTTCTATAATTTGATTTGATTTCATTATTAATTAATTAATAAAATAAAATATTGTATTCTGGTTCCATCCAAAATAATATTCTTATTATATGATATAATAACAAGATAAATATACACCTATACACACACACACACACACACACACAAACACATATATACAGTATCCTGAATGTGGCTAGAATTTTTTTAAATTAATCATTTCATAATTATTACAAACATTACAAACAACAACAAAATTTTAAAATATTAATTGTAAACGTTTTTTTTTCTTTTCATTTTTTTTTAATTATTATTCAAACAATTTATGATATGATATGTGGATGTATCTTTGTATTGTAAATAATAATTATATACGGTAAAATAATATTTAGTAATAATAATACATTAAATGAAATCAATAAAATTATCTATAATTTTTTTTTAATATAATAATTATTATCTATTATTAATCTAATAAATTAATATAAATTATTTTTTGTTTCTTTT
>transcript_HQ_A_N_L_transcript11736/f2p0/962
TGATGCATAAATAATTAAATGAATAAATCAATAGATGATTTTTTTTTACTAAATAATAGTATCATTTTTCATATAATGATTTTTTCTATTATTATTATTATATTCAATAAAACAACAACAATATGATTTATTTAAATGGAAACAATTAATATCCACATTTTTCACATATAAATAACATCACATATTTTTTTTATTCAATCACTTTTGTTCTCTAAGGAAATAATCATCATCATCATCATTCTTTTTATATATTTTTCATTCTATTATTCTTTATGATTTTTGTTTTTTATTTACTAAAACTAAATGATAATAACAGTAAAAAAACAAATGATTGAATGAAAAAAACAAACAAAACAAAACAAAACAAAGTTTCTATTTAAATAATTATATATTTCATAAATGCATTATTTGACTGTTGTGTTTATTATTATTATGTTAAATAATGTCTATTATCAAAAAAAATACAATATTTACCAAACTAAACACAAACATATTGGTAATCAATTTTTTTTCAGTTTCCTTTTTGTTTTTGTTATATTTTTTTTTACTTTTATTTTGCCTAAACACATTGTTTTTATTTCATGTTATACTATTACATCACTTATGGTTTTTATTCTGTTTCCGAAAAACAAAACAAAATTGTACTCTATAGTTCATCAACAAATATTTTGTTATTGTTTATGTTGGTTTCAAATTATCATTTTCATCTTCATTTTAATTTTTTCATTTATATTCCCTATTTTTTATTAAACAATTGAATTTATATTTATTATTTTACATAATTATATTCAATTTAATTAAAAAAAAAAAAAAATAAATACAATACAATACAAACCAATTATTGTTAATTTTTTTTTAAATTTAATTTCATTAATTGATTTTATCATTATTGATAataatatatgttttcATCATTTATTCAATTATTTTTAAATCTATTTATAAAAATGTTATACACATATT
>transcript_HQ_A_N_L_transcript2842/f3p0/2234
AATAGTGAGTGCCATTTGTTCAATTTTTCATCATATAACTTATTATTATTATTATTATTTCTTGATGACAAAATTCTGTTAAATTTAAATTTAATTTATTCACTTTCTGTGTGTGTTTGAATTTATTGTGTGTGTGTGTATGTATGTGTTTTATTTCTTTATTTTTTTTTATTCTTTTTAGAATTTGTGTGAAATTCATTTTTTTTCTATCAAAATCAATATGAAATTTCCGTTATCATCATCATCATCATTGATAATATTTTGATGATGATTTGATTATTTTATTATTTTTTTTCATAAAATATACTGAACAAGATGATTATTCATACATACATACATACATACATTGAATAATATATATTAGGATGGTAACAAAAAAAAAATTATTGCCGAAAAAAGTCAAAAAATTTCGCAATAACTTTGTTTCCCATCCAAAAACAACAACACATTAAACACAGAATCATTTATTCAATTCATACTTGGTGTCTTAGAATTTAAACGCTTTCATATTCTTCTTTATATATTTCTTCAATAAAAAAAAATTCCATTTTTTCATTTATTTTTCCAATTTAATTCCGTTTATTATCATTAATATTAATATTAATATTATTATTAAAAATATTTAAAAAAAACAGAAAAAAAGAAAAAGAATTTCATCTGAAAGTTTTGTGTTTATAAAGAATAAGAAAATTCTTTCATCATTGATTCTTTCAACATCattgttgaatatttataaATATTAATTATTAATGATAATAATTATCAAATAAACTAAAAAATAAAAAACAAAAAAAATATTAAAAAAAAACAAAATTTTTTTTTTTTTTTTTTTTTTTTTTTTTTTTTTTATTACCATTATTATTATTATTAATATTATTATTACTCTTATTATTACTATTACTATTATTATTTATTATTATTGAAAAAAAATATATTTGCCATTGAATTATTATTATTATAATTATTAATATTTATAATAAAAAAAATTATTATTATTATTATTATTTTCAATTAATAATAAAAATTCTATATTTTTCATAGTTTAATTTAACAACACCGAAATTCATGACAAAATATAATTATTATTAAAAATATTAAAAAAATATATATAAAATAAATTACAAACACAAACACACAGAAAAATAAAACAAACATACAAAACAGATACAAAATATAAATAAATCACAGGTATAAAGCCTTGATCATTATTGTCATCATCATTATTATTATTATCACCATCATTATCATTACCATTATCATTATCATTATTTTTATTTTTATTAATAATAAAATCTTTCTAATAATAATAAAAATTAGCAACAACAACAATAATAATGTGATAGGTAAAACATTAAATTGGTAACCAAAAAAATTATTGTTGTAAAAAAATAAAATTTCAACAATAACATTATTGTCAATCTAAAAAAATTTTTTTGTTTTGTTTTTTTAGATATTATTTGTTACCTGAATTTGTTTTTGTTTCCCCATAGATTTGAAATATTGTAATTTTTTTTTTCATTGTTACCGTTTTCGTTTTTTCATATTCATTAAAATCTATTTATATAATGATGATGATGATGATGACCATCTGGCCTTTTTCAAAAACAATTAACAAACGAAAATAAAAAAATAAAAACAAAACAATAACAATGAAAAATAATATCAGATAACTTTTTATTATTAGTATTATTCTAATTCTAAACAATTTTCATTTTCATTTTATCATTAATTGTTTATAATGATAAAAAGAGAAAAATATTTGAATAATTTTTCTATTATATAAATTGTTATTAAATGAAAATGAAACAAAACAAAACAAAACAAAACAAAAAAATTAATGAAAATGAAAATGAAGTGATTTTGACAAATATTTTTCCGTTTGTTTTATTTTTATTTTTATTTATTTTTTTTTTTGTTTTTGCTGTTGTTGTTGTATAGATAAATAAACAAATTCATTATTTTAATGAATTATTATTAATTATTTATAAAAAAAACTAATAATAATAATAATAATGATCCACATTTGTTTATTTTTTTATTATTTTCATTTCATTATTGTTCTCTTATCCATATTTGCCAGTATTTTTATTTTTTTTCAAATAATCATTATCACATATAATAATTTTTTTTCTTGTCCATTATAAGTTTTTTTATTTCCAGAATTCATTATTATCTTATGATTTTGATTTAAATTCTCATAAAAGTTTTTTTACAGAAGAAAAAAACATTCtatc
>transcript_HQ_A_N_L_transcript11783/f2p0/927
gACAAGATAATGAGGTATTCAATGATTAAAAACAACAATTATTTTTATTTATTTATTTATTATTTAATCGAAATAATCGAAATTCTTAATTATGTAATACGTTTCTGAAATAGTATCGATTGTATCGATAGTTAATTCTACTTTTGTTTGGTTGGATATTGTTTTGGATGTCAGTTCAACCAGTTCATTTGATTCAGATGAAGGTGATTTAGGGGAAAAACCTTTTGCTGCTATTGGTAGTTCAAATAATAAATCTGATCCATTTAAAAAATCTAAATTAAAATCTAAAAAACTTCGTAAAAAACTAAAGAAAAGCAAAAAACGTAAATCAAAACATGATAGTGATTATGATGATGATGATGATGATGATGAAAATGTTAAGAATTTGAAGAAGAAAAAGTCAAAAAAACTAAAACATAAAGAAAAGCATAAAAAATCTAAATCAAAAAAATTGAAAAGAAAATCAAAAAAACATCGACATTCTGATGATAATTCATTAGAAAATAGTATTGATTCTGAATCATCATCAACATCAACATCATCATCATCAGTATCACGGAAACGAAAATCAGAAATCGGATACATTTCCAAAAAAGTATCGAAAAGAAGGAAATCATCAGAATCATCTAATAAACATGATGTTGATTAATTTTTATAATAATTGTTAAAAAAAATTTCTATATCCTGTATATTACAATCCTTTTTTTATATGATTATTGCATTTTTGTTATTTTTAACAATTCTATTATTACAATTATTGTATTATTTTGATTAACAAGAAAAACAAAACAAAATAGAACAAAAATGTGATTTCACACACAACTTTAATCTTATTATTTTGATAAAATACACAAATTATTATTTTGTATGATATCAATTAATTGTAAATCCATTTAAAATGAATAAAGATAACCTTGAAAAATTTGT
>transcript_HQ_A_N_L_transcript11794/f2p0/940
ATAATAATAATTTAAAAAAATTATTGTTGTAATAGAATATGTTGTTTAATATTTCATTGTTGCCAAATAATAAATAGAGTAAATTGAATTATTGTTTGTTTTTTTTAAGAATTTACGCTAGTCATCATTATATCAATAGCACCTTTTTATTTAATTAATAATAATAAAATGGATGTAAAAAATTTTTTCAATGATAAATATGAAAATATTATTCAAACAATCAATTCGAATAATGGTTTAAAAAATTTTTTCGATAAAAATAAACTTAATTCAATTAGAAATTTATTACAATCAACAACAACAACAACATCAACATCGACAGCGACAACAACGACAACGACAACATCATTTAGTTTGATCTCAAATTTTGAATCACAATTAATTCAATTACAATCATTATTAATATGGGAAAAACCAAGAGATACAATCATAGCATTAATAACATTTACATGTTTTTATTGGTCAATTGTATTATGGCAGCCTAGATTAATATCTGTATTGGCATCTTTAGCATTTTGTTATCATTTTTATGAAATGTGGATCTGTTATGTATGGCCAGAAATTCGTGCTCCATCAGTTCCAATAACAGAAAGCTGGACAGATGTTAATCCGAATGTAATGAGTGCACCGGAAATAAAATTATATTTTAAAAAATTAAATAATTATTTATTAAATATTTTAAATGATATTATTGAATTTCGAAAAAAATCTCATGGTTTATTTTGTTGTTTAACGGTGTTTATATTTTTCTGTTTCTATTATATTGGCTATTTCATTCCAGGAACATTATTCATATATTTATTAGTTATGATACTATTTTTAATACCGGGATTTTTGGCACAAATCATACCTAAAAATAAATTAATTTCATTAAATAATAATATTGATGATAATGATAATAATGATAATAATGAACGACAACGACTTAATAATGACGACG
>transcript_HQ_A_N_L_transcript2876/f10p0/2178
cTTCCCGGAGAAGGTCCATTTGGTAAAGGACCATTCTCAGACAAAGGACCATTCGACAAAGGACCGTTTTCTGACAAAGGACCATTTTCAGATAAAGGTCCGTTTTCACTTATTGGTAAAGCTGTAAAAGCTCCCATTGTTGCTGGTGCTGGAATATTGGCTCCAATCGTACCAGGCTTACCAAAACTAGTAGAAAAAGCATTCCCCGGAGAAGGTCCATTTGGCAAAGGACCATTCTCAGACAAAGGACCATTTTCTGACAAAGGACCATTTTCAGATAAAGGTCCGTTTTCACTTATTGGTAAAGCTGTAAAAGCTCCCATTGTTGCTGGTGCTGGAATATTGGCTCCAATCGTACCAGGCTTACCAAAACCAGGAGAAGGTCCATTCCCAGATCCATTAAAACCAATAAAAGCTCCATTATCTTTTATACCCGGTGTCCCGAAACCAGGAGAAGGTCCAATTAAATCTTTATTGCCAGTACCAGATGGAGGCCCACTTAAAGTTCTAGGTCCAGCAGCAGCAGTAGCAACTCCACTCGTTGTTGGTGGTGCGATCGGTGCTAAATTGTTGGAACCACTTTTGCCTGGAGTAGGTCCATTCCCAGATCCATTAAAACCAATAAAAGCTCCATTATCCTTTATACCCGGTGTCCCGAAACCAGGAGAAGGCCCAATTAAATCTTTATTGCCAGTACCAGATGGAGGCCCACTTAAAGTTCTAGGTCCAGCAGCAGCAGTAGCAACTCCACTCGTTGTTGGTGGTGCGATCGGTGCTAAATTGTTGGAACCACTTTTGCCTGGAGTAGGTCCATTCCCAGATCCATTAAAACCAATAAAAGCTCCATTATCCTTTATACCCGGTGTCCCGAAACCAGGAGAAGGCCCAATTAAATCTTTATTGCCAGTACCAGATGGAGGACCACTTAAAGTTCTAGGTCCAGCAGCAGCAGTAGCAGCTCCACTCGTTGTTGGTGGCACAATCGGTGCTGGATTATTGGCCCCACTCGCTTTAGGCTTACCAAAACTTGGGGAAAAACTTTTACCAGGAGATGGTCCATTGGATAAAGTGACACCTGGTGGTGATGGACCATTCGACAAAGGACCATTTTCAGACAAAGGACCATTTTCAGGCAAAGGCCCATTCTCAGACAAAGGCCCATTCGCAGACAAAGGACCATTCTCAGACAAAGGCCCGTTTTCACTCATCGGTAAAGCTGTAAAAGCTCCTCTTGTCGCTGGTGCTGGATTATTGGCTCCACTCGCACCAGGCTTACCAAAACTAGTAGAAAAAGCATTACCCGGAGAAGGTCCATTGGATAAAGTGACACCTGGTGGTGATGGACCATTCGACAAAGGACCATTTTCAGACAAAGGACCATTTTCAGGCAAAGGCCCATTCTCAGACAAAGGCCCATTCTCAGACAAAGGCCCATTCGCAGACAAAGGACCATTCTCAGACAAAGGCCCGTTTTCACTCATCGGTAAAGCTGTAAAAGCTCCTCTTGTTGCTGGTGCTGGTTTATTGGCTCCAATCGTACCAGGTTTGCCAAAACTAGTAGAAAAAGCATTGCCCGGAGAAGGTCCATTGGATAAAGTGACACCTGGTGGTGATGGACCATTTGACAAAGGACCATTTTCACTTATCGGTAAAGCAGTGAAAGCACCACTTGTTGCTGGTGCTGGATTATTGGCACCACTTGTACCTGGATTACCAAAACTCGCCGAAAAAGCATTCCCCGGAGAAGGTCCATTCCCGAAACCTGGCGAAAATCCATTTGACAAAATTTTCCCAAAACCTGGCGACAATCCATTAGACAAAATTTTGCCAAAACCAACCGATATTCCTTTATTATCAGCAGTTTTGCCGAAACCAGAAGGACCAAAAGGTGATGATTCAGACTCACCGAATGACAAAAGACCATTGGGCCCATTATTCGACAAATTAGAAGAAGGACCATTTTCTACATTGTTTCCTGGTTCTGATAATAAATCACCATTATCATCAGCACTTAATCCAGAAGAAGAAGATTGTGAATGTGGAAAATAATTTTGAAAAAAAAAAAATTAATTCATAATTAATAATTAACAATTAATAATTAATCAATAATTACTAATTACATTTATTATGTTTTATTAATAATAAATTTTTATTTTAAAAAAATTTTATCAATTTATC
>transcript_HQ_A_N_L_transcript4485/f2p0/1964
GTACACGTCGTTCAATACAAATGATGCATTTTTCTTCCGCATCATTTTCCGGAGCTGAATCATCATCATCATCATCATCGACACCGGAAACTCCACCTGGTTCATTATTTTAATAAATAGATGATGATGTTGTAGATTTTTAAATATTTAAAGTATTTAAAGTAAAAATAGAAATAAATGAAATGAATGAAAATGATCACATTGTGTTGTTAAAATAGCATCAGAAATATTTCCGAATTATTATATTAAATAGAATCCGATTTCCATTGTTTATATTGTTCCAAGTACAAACAAATAAATACTTTTAATGTACAAACAAATGAAAATGATTAAATTAACATTATTAACATTAAGATTTTAAATTTTTATTAATGATGATGATGATGATTTCATTTTTTTTTCTTAATTTTTGTAATATAATTTTTTGTTTAAACTTGTTTCTCTAATTTATTATTGATGTAATGTAATTCATTATTTATTCTTCATTTTCAACATATTTTTCATCATTTTCAACAATTTTCTTAAATCATCATTATTATTATATTTAATTTAAAGAAATTATCCatccatctatcaatcgaatcgATTGAAATTATTGAAATTATTAAAATGTTTTATTTATTTATTTTTTTTTTTTTTTTTTTTTTTTTTTTTTTATTTATTTATTATTTATAAATTATTTATTATTTATTATTATTTGATTAATTATAATTACAATTATTAATTATTAATTATTAATTATGTcatcaagaaTTTTTCATTGATTGATTGATTGATTGATTGATTCATTCATTTATTTATTCATTCATTCATTTATTTATTGAAATTATTTTTACTCATTTCAcaatgtattttgataatacatGTAAAACACAATAAATGGCTCAATTATTTATTATAAATTATTGATTATTGAAATTTTATTAATTATAAAATTTTATAATTAAATTTTTTCATCATTATATCATTATCATTATTTATCATCATTTTTAATCATTTAAACAATATGGTCAAATAATGTGTGTGTGTGTGTGTGTGTGTGTTATTATCTTATGAATTTTTTTTTTTTTTTTAAAATTATTATTATTATTATCAAGTTATTATCATTATTATTATCAACAAGTTTATTTTAATAATTCACAACAACAACAACAACAGATTATTTAACAATAGATTAAACATTATCCATTATATTTAAATTATTATTACATttaatattacaaaaTTTTTTATTCATTCATTTATTCATTGATTCATTCATTCATTCATTCATTCATTTATTTAATTATTTATTCATTTATATgATTTATTCATTTATTTTTTTTTTTTATTTTTTATTTATTTTAAATTTATTTTTTTTTTTTTTTTTTTTTTTTTTTTTTTTTTTTTTTTAATTTAAAAAAAAAAATTGTTAAAATAATTTTTTATAAAATAAAAAAAAAAAAAAAAAAAAAAAAAAAAAAAAAAAAAAAAAAAAAAAAAAAAAAAAAAAAAAAAAAAAAAAAATTTTAAAAAAAATTAATTTAATAATAATGATAAAAGTATTGATTcaaaattattatttgggaaaaatgaaaataaacatatttgTTGATAATAATAATTAATAATTAATAATAATAATGATAATGATAATGATAATTTTTTTTTTTTATCAATTATAATTTTATTATAATTTTATTTTAATTTTAATTTTTTTTTTTTGCTTTATTAATTATTCATTTCATTTATAATTTATAATTTATAATTTATAATTTATAATTTTCAATTATAATTTATAATTTTCAATTCAATTCAAATATTTAATTCAATTTCATTTCAAATATTTAATTTCATTTAATTTTCATTTTTATTTATTTTGATTTAATTTGATTTATTATTTATTCAAAACAATTTTTTTCATTTAAATTTTTTATTTATTTAAACAACAACAACAAGATGATAATATACACACACAATTAT
>transcript_HQ_A_N_L_transcript2877/f2p0/2297
cacaaATTTTGTTTTTGTTCAATTTTTTTGTATTTTGGTCCAGAATTTTTGTTTTTTTAAATAGTAGTAGCTTTTAAAATGTTTTATTGTTTTTCTATTGATATAAAATATTGAATCAAGAATTTTTGTTTTATTATTGAATTAAAATGTCTTAAAATATTCTGATTTATTATTTATTTAAAATTTAATGTAAAATCATAGTCACCGTTTCATAACAATTTTATTAAAATTAAAATTTTATAAAAATTCATACAAGATCATTCAATTACATAATAAACAACAACAACAACAACATTTTAAACAGCGACCACTTTAATATCATTGATCTCATTATTACACAATTGATAATTATAAATAATTTATTTGATGATCTAAATTCAAATATTTTTGATAATTCAAGAGTTTACATTTTTAAAGTTTAAAAAAAATCGTCATCTAAAAATTATTGATTTCAGAGTTTCAAAATAATTCAAAATTTTTTTACAAAAACAAATTTTCGTCTGGATTTAATTTGTTCCAAATAAAGCTTCTTATATAGAATATATAAAATAACACAATGACAACGGGAATTGAATTCATACATTCATTCATTCTATACACATACAACACACATAAAGGCGTTTGTGAAGAAAAATTTGATTTGAAATTCACTTAGATTATTGTGATTTATTAATAAGAATTTATAATGTATTCAAATGGGTATTGATTTATTATCTCTCAATTAATAATAATAATGATGTTTCAATTAAAAAAAAAATTTAACAAAATTTCTTTGATTTCATCTTATTTTGTTTATATTTTTTTTAAATTAAAATTATTCAATTGAAAATAATATTGTATTTTTAACTTATTATATAATTCTCATGTCAAATTATTTATTGATTATTGATTTATCAAATATTTTACAAGAAGATTTATTTAAATTCCTCATTTGATTTTTTAATTTTTTTTCGTTATTGAAAAATTGATTTTTTCAAAAATTTCAAAAAAAAAAAAAAAAAAAGATTTAAAAAAATTTCAAAAAAAAAAAAAATTAAAATTATTGTTTTATTGTCATTGTTTTATTATTATACATTATTATTATGTTTTTGTATTGAAATTTATTTAAATTCATAGATTATATAGAAATGATAAATCTAAAAAAAAATTTTCAAGGAAAGCATCGTGAATCCACCAGAATAAATCACCTGAATTATTTAGCCTGAATTTTGAATTGAGCCTGAATAGATTATTATTAAAGAGAATACATTCATGAATGATAAATGAATGATAAACTAAAGCCAATAAAATTAAACCATACACAGGTTACGATATGATAATTTTTTTTACTTTAACAGAATTTCGTTTTTTTCTTTCTATTTTTTTATATTGATCTTTAAAAAAGCTATTGATTGATGATAATCGTTGAATGACAATTGAAATTGTCCAGTCAAAAAAAAAAAAATTAAAATTCTAAAAAAAATCATGAAAAAAGTCATGAAATGATCCAAAAACAAATTTAAAGCAAAAGCAAAAAGGTATCGTTTTTATAAAATTTTAATTTAATTTGGAAGTTTTTGTATCTTTACAGTATAATGAATCAAGAATAATGTTGTTGATGTTTTAGTCATTCACAACAAATTCAATTAAAATACAAgTGTTTATAAAATTTAAATTGTCAAAAAATTAAATTCAAGGTATCGATTTAAATGTTTTTTATTGAATAATTTAAATATTTTTCAGATTTGAAAAAAAAAATTATCGAGATCTAAAAATGAAAATTTTCCAATTTCACAAATGAAGTATTGTTATCCGGTTTGATTTTTTTTCAATGATTTAATTTTTGTTTAAAAAATTTAATTTAATTTAAAATTTAAAAACATTTTACAATTACATGAAACAAAAAAATTTTTTTCTATTTTTTTCTATTTTTTTTTTCAGAAAATGTTCCATTTCATCATTTTTTAGAGAAATATTTTTAAAATTAAAATATCCAGAAACAAAATGTAATATTGATGCTGTGATTGATATGATGCTGTGTCGAAGAATTATTCCAAAACAAAAAAAAAAAAAAAATTATGAATTCttcggcggagTGGTGGAATAAAGTTACAAATAGACTAAAATACACCAACAGCAGATACATCCTTGGATGAAGAATAAATTTTTTAATACTACATCTTTTAATTAATTCTTGGTGGTGTAACTTTTGGGACAACAGCAGATcaaTCAATATTTTGAAATTTTTTTTTTAAATTTTACAAAGGATTTAATTTTACAGGTTTTTACACAAAATCAAATTTTTTATTTTcaaattat
>transcript_HQ_A_N_L_transcript4490/f2p0/1950
gattattattatttttgttcattcATATTAATTATTTGTATTGAATTATTATTTGTATTTTTTTTCATTTTAATTTGTTTTATATAATTCATTATTTGCATAAATGGTGATTCAAATAATATTGTAAAGAAAAATGCAATTATATATGATATGAATATCATATTTGAAAATAAAAATATTAATGATATTAATCTAATATCGATTAATTCACGTTTAGTACCAATTAATATTGTATAAATCCATGCATGTACTAAATAAACGCTAAATGTCATTCTTGATAATGGTTTTAATATTGATGATGATAATAATTTATTGATCCATAAACCATTACCACTTATACATAACCAAATTATTAATGTTAATACTAATGACCATAATGAACGATTTAATGGGAATATAAATGCCGATATAATTGGACGATATCTAAGACCATATAGATAAAAACTATTAGAATAAATACATATTAAATATCCGATTAATGCTAATAACCATAACATAATTTTTTTTATCTAAAAAAAATTTAAAAAAATATTTAGAAAATTTGAAAAAAAATTACAAATAATTTACCTTATTCATCTCATATTTATATGTTGATATTTTATCAATATTCTCATACAGATAAATACCGAAAAGAAATCCTAAAAAAAATACATTACAATGATTCCATGGTTTATGAAAAAATTTAACCAATTTTCCCGGTTTACCAAATTCATCAAGAAAATCACTTTTAGTTGTTACAACATAACCTGGTGGTAATTCATCAATATAAATAATTAGACCACAAATTATTATAAATATAAATATTATTAATTTTGTTAATTTTATTCCTAATTTAAGATTTTTATGTAAAAAAAATCATTGGAATTATTGATAACCAATGTAATTGCATATCGGCAGCTAAAAACCATGTATGAATAGCACACTAATAATTAATTAAAATTTATATTGAAAAAAAAATGATCAATAATAACAATTAAAAAATCCACTTACAATATTTTCATTTTCAATAATATTTTGCATATAGATAAGATTATGCCACCATGTACGATGACAATGACCAATCATTCGATCATTATACATTGTCCAAAGTGGACCATTAAACATACTTGGCAATAAACTTGTTAATAACATAAATATAATTAATTGTGGTGTCAATCGAAAATATCTGAAAATAATATAGGCAATAGAACTAAAATTTTTTCTTTCACCATTTGTATATCTAAGTGTTATATATGATGTTAATAATCCACTAATATAAAAAAATGTTTCTACAGCAAAATGTGTACGAAAAAATAATTGATTTAATAAATTTGATAATTCATTTTTTATTAAAAATGTATCACCTAGAGAAAAAAGAAATTATTTTTCTAAAATTTTTCCATAATTACAATTAAAATATACATACGAAAAACATTTAAATTATTCCAATCTAATGTATGACCCATTATAATCCAACAAATTGTTAAAACACGTATACCATGTAAACAAGATAATTCATCATTACCATTTATGGATTTTTTCATTGAAAATAGTTTACGACAATTTCTAATTGGTGAAAACCATAATAAATATTTATAATTTTGATCTATGGGTAAAAAAAATTATTAAATTTTTTAAAAATAAAAAAAAATTCACCTACTTTTATCATCATCATCCTCATCATCCATTAATATTGCGATAATAGATATTGTAATAATTAGAATTAAAAATAAACTATTGATTATAAATTTAAAAATAATTAATAATAATTTCTATTATAAAAAAATGAAAAAAAAACTTACATTGCAATCATTTGTACCGGATTTGGATACCATTTTTCATTCGTATGATATTCACATGATAATTTTTTCAATTCTAATCCAATTTTTTCTGAATCTTATAATTAAAAAAAAAAGAATTTTTTTTTTTTTTTAATGTTTAAAAAAAATcaataaattaccatttattgctatg
>transcript_HQ_A_N_L_transcript10877/f2p0/1150
ATTCCATTAACACATCCGAATGCAGGTGTTGCAGCAGCAGCAGCAGCAGCAGCATATGCTGCTGCAGCTTATCATCATCCGCATCCTCACGCCCATCCACATCATGCACATCCGCATCATCCGCATCATCCGCATCATCATCATCCCCATCATCCACATCATCCACAAACATTTGCAATGCCACAACCATTGGTTCCATTGTCTTTCTATTTTCCTCTTATAAATCAAGCAAATCAAATTCCTCGATATTGAAAATCAAAATTGAAACCAGAAAAATGCAAAAATCAATGAAAAATGAATCAATATAAAGAATTTAATATGAAAATACAGAATTTAAAATGGAAATTTTTATATTTCATTGTTTCACAATCATCATCATCATCATCATTATCATAATTTTCATGAATAATCTAATGAATTTATTGACAAAAACCATGATTTTTATTTGAACTGAATGAAAATGATTGCATTCAATATAAACTGGAAAAAAATTGGAATTGAACTTTTACCTGTGATATTTATTCTATAAAAATTTTTTTTAATTTAACAAAAAAATTTCACAAACACTCTCTATTTATTTATTTTTTTTTTTTTGTATCAAAATATTTGCAACAAATTTAATATGCCTTCAATTCTCATTCTAGTCGATAAAAACAAACAACGGATATTCAAAAAAAAAAAAAAAAAAAAAAAAAATTTGGCCATTTTTTGATGATGTTGGAAAACAAAAAATACACGTGTATAAATTTATTTCTTACACGTGTGAAATAATTTCTAGTCTTTTATAAATCACAACTTATATATGTTGATTAAATTTTTTTTATTAAATTAAATTTTTTTAAATCAAATTTTGTAAATGATGCCTATCTTTTATCTCATAAACACTTTTTGCCTTTAAAAAAAAAATTCATTCAAAAAAAAAAATTTTTTTTTTTTTTTTGAAGTTCCTATTATCATTAATATATTACCATTCACACACACACACACATACAGCAAGAAAAAGACAAATTCATATATGATTTGACACCGAAATCGTGTATTTGACTTAATAAATTTTTTTTATCTTTAAAACTTTTTTTTTTTTTTTTGATTTGTAATGATGATGATATTATTAAAAAAATGATGTAGTAATAAATATTTTTCCAccat
>transcript_HQ_A_N_L_transcript5435/f2p0/1848
cACCCCTGAATCTAATCTTCTAGGATTTCCATAATAAATTACTAGTAAAAAAGATACTACACCTAATCCATCTCACCCTAATATTACAATAAACCACGAAAAAGAAAAAACTAAAAAAAATATAGAAATAATAAATAAAAATAGAGTCAATATAAAGCGTTTACTAATAAAATTTTCTAAATCTTTAATTTCTATATAATATTTACTATAAACAAAAATTACCCTACCAATTAAACAAACACAAGAAAAAAATAAACAACTTACATAATCAAAAACAAATGAAAATCTTATATCTCCTAAAAAAACAGGTAAAGTTAAAAGTAAAACCAAAGAATTATAAGTAAGCAAAAATATTCTTAAAAAAAAAAACAAAAAACCCAAACCAAAAAAAAAACAAACAAAACAAAAAAAAACAAGATTAATAATTCTTTAATTCCACAAATTAATATTTTTCATAAACTAATCAATCAAAAACTTAATAAAATAAAAGTTAAAACAAAAAAAAAATGTAAAAATCTTAATAAAAAGAATAATCTATCAAATTTTAAAGAATAGTAATTTATTCTTTTTCCATGTGAAGGAATAATATAAAGAAAAATATTATATAACCCACAAAAAAAAAAAAAAACAAACAAAAAGAACCAATCCAAAAATCCAGAAAATATAAAACCTATAGAAATTAAAATTTCAGAAAAAAAAGACATAAAAGGAGGAAAACCTATATTTAAAATAACCCCTAAAAATCAAAATATACAAAATAAAGGTAAAATATTTAAAATTCCTTTCAAAATAAAAACCCTACGAGAATGTAAATTAATATAAATAAAATTTAAACCAAAAAAAAGAAAAGAAGAAACAAACCCATGAGAAACTAACATTAAAAGACATCCTAAATAACCAATATCAGTAAAAGATAATAAACCAACTATTATAAAACTTATATGAACAATAGAAGAATAAGCAATAATAATTTTTAAATCCCTCTGACGTATACAAATTACAGTAATCAAAACACCACCTAGTAAACAAAGATAAAAAAAAAAACAAAAAAAAAAACAAACAAAACACCACTTTTCTAATAAAGGAAAAAAACGTAATAAACCATAAGCTCCTAATTTTAATAAAACCCCAGCAAGTAATATTGAACCAGCAACAGGAGCCTCTACATGAGCTTTAGGTAGTCATAAATGAAAACCATAAAGAGGAAGTTTAACAATGAAAACAAAAATAAGAAAAATCTTTATCCAATTAGAATCAAAAAAATAAAAAGAAACAAAACTAAAACTAGAATTAAAATTAAAACAAAACAATAAAAAAATTAAAAAAGGTAAAGAAAATACTAAAGTATAAAAAAATATGTAAAAAGAAGCCTGTAAACGTTCTATAGTTTTTCCATACCTCAAAAGAAAAATAAATATTAATAAAAAAACAAACTCAAAAAAAACATAAAACATTAAATAATTATCAACAAGAAAACAATAAACTAAAAAAGTAAATATTAACCATATATAATAAAAAGAACTAAATCTTATAGAATATATACAAAAAAAACAAACAAAAATAGTAATAAATACTATAAAAACACTTAAATAATCAGTATTAATAAACCCCAAAAAGGAAAAAAAACTAAAATAATCACCTAAAAAAAAAAACAAACAAAACAATAGACTCAAAAAAAACCAAAAAATAAAAAATCTATCAAAAATAAAGAAAAAACTAAAAAAAGATAAAAAGAATATTAACATTTAACTAAAAATTACCCAAAAATAAATAAGAAGAATTTTTTGAACGATAAAAAGCAATAAACAAACAAATAGAATAAGCACCTATACAAACACCAATAAGTAT
>transcript_HQ_A_N_L_transcript4663/f3p0/1945
CTAATAATATAGTTAATAGAGATAAATACATAAGAAACTCATAAATATCAAAAAGTAAAAACCCAAAACGAATAAGAAGAAAAACACCAGCTGTTACTAAAGTTGAAGAATGAACTAAAGAAGAAACAGGAGTAGGGGCTGCTATTGCAGCTGGAAGTCAAGCAGAAAAAGGTATTTGAGCTCTTTTTGTAATGCACCCTAAACAAACAACAATAAAAAATAAAAAAAAAGAATCTATACTCAAATAGAAAAAAGAATAAAAACCACAATAAAATATAAATATAAAACTTAAAATAAACATACAATCCCCCAAACGATTAGTTAAAAAAGTAATAACCCCTGAATCTAATCTTTTAGGGTTTCCATAATAAATTACTAATAAAAAAGATACTACACCTAATCCATCTCACCCTAATATTACAATAAACCATGAAAAAGAAAAAACTAAAAAAAATATAGAAATAATAAATAAAAATAGAGTCAATATAAAGCGTTTATTAATAAAATTTTCTAAATCTTTAATTTCTATATAATATTTACTATAAACAAAAATTACCCTACCAATTAAACAAACACAAGAAAAAAATAAACAACTTACATAATCAAAAACAAATAAAAATTTTATATCTCCTAAAAAAACAGGTAAAGTTAAAAGTAAAACCAAAGAATTATAAGTAAGCAAAAATATTCTTAAAAAAAAAAATAAAAAACCTAAACCAAAAAAAAACAAACAAAACAAAAAAAACAAGATTAATAATTCTTTAATTCCACAAATTAATATTTTTCATAAACTAATCAATCAAAAACTTAATAAAATAAAAGTTAAAACAAAAAAAAAATGTAAAAATCTTAATAAAAAAAATAATCTATCAAATTTTAAAGAATAGTAGTTTATTCTTTTTCCATGTGAAGGAATAATATAAAGAAAAATATTATATAACCCACAAAAAAAAAAAAAAAACGAACAAAAAGAACCAATCCAAAAATCCAGAAAATATAAAACCTATAGAAATTAAAATTTCAGAAAAAAAAGACATAAAAGGAGGAAAACCTATATTTAAAATAACCCCTAAAAATCAAAATATACAAAATAAAGGTAAAATATTCAAAATTCCTTTTAAAATAAAAACTCTACGAGAATGTAAATTAATATAAATAAAATTTAAACCAAAAAAAAGAAAAGAAGAAACAAACCCATGAGAAACTAACATTAAAAGACATCCTAAATAACCAATATCAGTAAAAGATAATAAACCAACTATTATAAAACTTATATGGACAATAGAAGAATAAGCAATAATAATTTTTAAATCCCTTTGACGTATACAAATTACAGTAATCAATACACCACCCAGTAAACAAAGATAAAAAAAAAAACAAAAAAAAAAAACAAACAAAACACCACTTTTCTAGTAAAGGAAAAAAACGTAATAAACCATAAGCTCCTAATTTTAACAAAACCCCAGCAAGTAATATTGAACCAACAACAGGAGCCTCTACATGAGCTTTAGGTAGTCATAAATGAAAACTATAAAGAGGAAGTTTAACAATGAAAACAAAAATAAGAAAAATCTTTATCCAATTAGAATCAAAAAAATAAAAAGAAACAAAACTAAAACTAGAATTAAAATTAAAACAAAACAATAAAAAAATTAAAAAAGGTAAAGAAAATACTAAAGTATAAAAAAATATGTAAAAGGAAGCCTGTAAACGTTCTATAGTTTTTCCATACCTCAAAAGAAAAATAAATATTAATAAAAAAACAAACTCAAAAAAAACATAAAACATTAAATAATTATCAACAAGAAAACAATAAACTAAAAAAGTAAATATTAACCATATATAATAAAAAGAACTAAATCTTATAGAATACATACAAAAAAAACAAACAAAAATAGTAATAAATACTATAAAAACACTTAAATAATCAGTATTAATAAACCCC
>transcript_HQ_A_N_L_transcript5503/f7p0/1812
ATGTGGTGTGTATCTGTTGTTATTGTTTTTATAAAATTTTAAATTAGTGCATTGTTGATGATGAATAATGACTTGATGAATTATGGTCCAATAACCGTCCTCGTCGTTTCAAGAAATATCGTTGGCCGATTAAAACAACCGATAACATAATTAAAAAAACATAAGCTGAACATTGACATTTTATTGAAAATTATTAATTATAAATTAAATTCCTGGTCATTTTGTGTCTTCTTTGTTTGTGTGTGTGTGTGTGTGTGTGTGTGTTTGTTTGTTTGTTTTGTGACTTGACTGATGTGTGTGCATTTTGAATTTAATTAATTATGTAGAATTATGTTATTATTAATTAATAATTTTATGAATTATGAATTTTATAATTTATTTTGAAATTTTAATATTTATTATCAATAATTAATAAAAATAAATAAATAAATAAATGATTAAAATTAAAAAAATTTATGTTAAATGAACACAGTTGATTGATTAAATTGATTGATTGATGGATTAATTAAATTGATTGATTGGCATTGGCATGTTCATCTTGGATACATTGATTAAATTTGCAAAGCGATTGATAATCGTTGGAACAAACCAATGGACCACCACAGAATCTGAATCTAAATCGAATGCTAATGGTAATGAATGTATAAACGAAAACAATAAAACATTGATCAAGTCATCGACAAGTCAACAACAACAACAATCAGCATCAAAATTACCACCCCTTAATCAGTCACCGTTGATTAGAAATTTAACGATAACAAAAAATCGTTTCTATAAAGAAGAAATCATCACCACCACTACTGTTTTTAACAAACAGAATCAGAATCGTTCATCACCAAACGTAACGTTAACGTCGTCAACGTTAAGACGTTCAAACAGAATTCGTCAACAGCAGCAGCAATTATTAATTTCTAATTTTGTAAACATACGTCATAGATCAATACGTAAACTGAATCTGAATCGCAAACTGAATAATTATTTAATTAAACATTGTAATAAACGTCGTGTTGTTGATGATGATGTTGATTCATGTGATGATAATCATCGTATGAATATGATGGGATATCATCTAGACGACGGTCATTCATATGATTCAACATCAACAAAAACATTTTCATCATCTAACATGTCAGATTATCATCATCAATATAAACGTCGTGATCAAGATGATCGACGTTATCATCGAGACCATCACCATCATCATTATGACCATCACCACCATCATTATGACCACCACCATCATCATCATTCAAAATATTCATCAACGTATAAAAATCGTAGTAAATCGTACAGACAATCGAAAAATGGAAAACGTCGTGATTCATTCGATTCGTTGATTGAAGTTGATGATGGAAGAACAAAATCATCATCCAGTTTGTCATATAATAATGGCCATTATAACAATAATAATGGAACATATCGAAATCGTTCATCATCATCGATGCGAAGACGCAGAAGAAAACGTTGTTCATCATCATCAGTGTCATCGATGATGATGAATAAACGAAAAATTGATCGCAATGACGATGATGACAATTATCAAGTAATGAAAAGACCTAAGATCCATCATTATCGTGACGACTCATCATATCGATATCGCCGTTGTCGTCGTAGTAGATCTGATCATCGACGTAGACATCATCGTCATTTAAATCGCTTGAATCGTGACCGTGACCGTAATCGTGATTGTGACCGTAATCGAAACCATTACCGTAATGAAAATTATCAAAAATCATCGCGTTCATCGTATTCATCATCAACAACATCAACATCATCATCATCACCATCAAAGCGATCTCATAACAACAAGGG
>transcript_HQ_A_N_L_transcript5520/f2p0/1827
ATTGTGTGTAGGTGTCCCGTTGATTTTTGTTTTTGATCAACGGTTATTGCAAATGACAAAAAAATTTTGAAGCTATTGAAACGTTGAAAAATTGTACCTAGCGAAAAAAAATGTCGGTATTGTAAAAAAAAAAAAAATGAAAAAAAATATTGACTACAAATGATAAATTGCAGCAAAAAACACATTGTGGAATCCATTTATAGAAATTTTTTCTTGATGAGTTACAAAGTTTCCCCAGACGATTTTATTGATTAAAAGAAAAAAATAATAAATTGGATGTTCATTTATTGCTAAATTGTAGAAATGTGTTAATTTTTGTGGTGCAGCAACATTGTGTATGTCATTGAAAAAAAAAAAAATAAATTGTAAAAATGATGCTCAAAAAAATTGTTTACAAAAAGAATTTAAATTGATAAAAAAAATAAATTCAAGTAAATTGTAAAAAAAAATGGTAAAATATAAAAAACGTTGAAAAATAAGGAAAAGCAATGATTCTTAAATCGAATGAATTTTTATAATTTTTTTTATTGCACTGAATTAATTAATTGAAGATGATTGGAAGAATATTCGAATTACGATAATGAAATAAACATGAAGTAATTGTAAATATTATGATATGGTATGGATATAATATAATCATCTCATGATTGCGTGTTGGTAAATGTTTTGTTTGGTTGTGATTGGTGGTCAAATGTGTATTGTGCTGAATGAAATTGGTGATAAATGTAATTTCATTATTATTGTTAACCTTCAATTTTGGTCTTTGGAATCCGCCATAATTGTGAAAAAAGTACGACTTTGGTTTTCTGTTTTGTCGCAATGTCCTTCAGTGCTACTATCAAGTTGAAATTGTCGGCCTGTTGTTCAGCATAATTAAAGTCGTATTGATAAGCCGCTGATCCAAAAGAAGGCAGTTCTTCCAATATTTTGGACAAAACGAAATGATGAAAATTATGGTTATCGTCGAATTTGTTTGGGCAATATGTGTTTCTGCCTTTCTTCTCATTCTCTTCATTTCATTTATTGGCATCGATTATTTTATAATTGTGTGTGATTGATTATATTCTCCATTATTATTCTATTTATAATTATGTAAATGTTTTTTTTATTTAATTTTTGTATTTTTTCAATCATTTTTTTTTGTTTCTTTAATTAATTTTTTTTTTGTAATTTTTTATATTAATTTATTTGATTGAATTATTTGCTTTTCCTAGGATAACAAAGATAAAAGCGTAAAAAAAAATTGTTTTGTCTTTATTTTTTTTTCCGAAATTTGCAGATTTCCTGTAATTTTCAGCGATTGTAGCGACGTTACAGGATTAAATTTTGTTGCTGTTGCTGTTGTTGTTATTGAATAATGAAAGAGGTATTCTCTTTTTTTTTTTGTTCGGAGTAAATAAAGTGACTACGTGACTTTTTGTTGATTCTTTTAAAAGCAATAAAAAAAATGCCAATAACGAATATTACGGTGTATCATCGCTATTTTCAATTTTTAATTGTGTGAAAGTTGAAAATTTTTTCTCTATTATTTGACCTTGATTTTTATTATTGTAAAAAAAAATATTAAAATGTCAAATGTGCAATCAACAAAGAGAGGCAATTACATTAGGTCATTTCGGAGGGAGTAAAACCACATTTTGAGTATGGGAAAAAATTTATTGCCAACCGAAAAAAAAAACAAACAAAAAGGAAAAAAACGAGTTTCTCAAAAATATTGATGAACAATAAAAATTTATTTATTTTTCAATAATAACCAATAATAATAATTCTATTTATAGAAAAACAAAAAAAAAACAATAAATTCAATAATCTTTGGATTAAATTTTT
>transcript_HQ_A_N_L_transcript383/f2p0/3297
TATTGTATTTCCGTTAAATGTCATTGTGTTTCCTGATCTAAATTATTATTGTTTAATTTAATAATGGCGTATTATTATGAGTAGTATAATGAATCCACAAAAATTTATTAAAGTCAATGTGTGTTTTAAAATTATTGTAATTTGAAGATTATTGTTTTTTTGAAAATTATCTATTTCATCAGGTTTTTTTTTTTTTGAAAATTTTTTTGTTTACAATTTATTGAAAAAATGTTTTATTATAAAAGTTTTATATGAAAGAAGAGTTTTATTTTACAAAAAAAAAAAAAAAAAAAAAGTTTAAAAGTATTACACAACACCACCAACTATTTATTTACAAAAAGTATTTTACATAACATCATTCAACTAAAAGTATTATTTATTTAAAATTACACAACATTGAAAGTATTTATTCATCTTATAATCAAGTTTTCATAAATTATTACAAAAGTAATTTTTTCTAAATACACGTGTTTATAAATTATATTGAAGATAATATTCAAAGTTTTATCATAATAACAATTTTTAATTTATTGAAATTATTAGTTTTTAAATTTATAAAGTTTTTTACAAATAATCATATAAACCATATGCATAAACTGATTGTCATTTTCATCTTGTTGAATTAAATTCTTTACTACTTTGTGTTATTTATAATTTATAAAATGACATTGGTATTTATTATTTTAAAAATTTTTTATTCAAATGAAGTTATTCAAAAAAATTTTTTTTATCAAGTTTTAAACAATTTTAAAATATCACAAAAGCGCAAAATATTTATTAATGACATTATAAATCTGAATCTTATTGATATTTTTATGTTATGTGTATTATTAATTTAAATCGTTGAAAATTTTTGGGTATTTCATTAATTTAAAAGTATTTTTCATTTTTTTACCAAAGAAAAAATTTACATCAAGAATATTATAAATATTGATTATTTGTACCTAACATCTAATACATAATCAAATAAGTCAAAAATTTTTTTTTATCCATCATTTGAAGAATTTTTTTTTTTTAAATCTCCGGTTTTGGTTCATTCATTGTAGGTCAATTATTAATTAATTTATATAATTAAATTTTTACTTATACATAATTAACATATGATATAATTTATTTTATTGATATCCTTATTATTATGACTTAATTCATACATCCAGTCTATTGTTTTTATCATTACATCTAAATCTATTATTTGATTAAATCTCAATAAAATTAAATTAATAATTACCATCTATTGATCTTAACATTTTCCACATTATCTCAAAATTATTTCCAAATGAATAATAATTCAAGAATTAATTCAAGTAGCGTTAATTTTAATAATAATAATAATAATAATAATAATAATTTGTCTAATCATTACCATAATTTGTAAATTTATTTAAGTTACATATTGACATTTTGCTTTGATCAAGTGTTATTTTGTATTCTTATTGAATTATAATTTCTAATTGTCTTCTCCACGTAACACTATTTATTTATTATTGATCATTAATTGGTAATAATTGCACGTGATTTACTAAAATTAATTAATAATTTCTATATTAATTATGTAATATATATTGTTTGCAAAAAAAAAAATTAATAATAATAATAATTCATAAATGTGTTTAATGATTATTATTAATGATGAAATTTATTTATAATTTGAAGAAATGATATATGTTTGATAATTGATGATATGTTTAATCCAAATGATATTTAAAGTCTATGATTTAAATTTTTTTTCTTACAATTTTACATTATCAACATTTTACACTTATTTTACCTATTGATGATAAAATTTAAAATTATCCTATTATCAAATAAGAATTGTGTTACATAGATGTCATTACATTATGCATTGATACATCCAATATAATATCCATCATCCATAAAATGTTTCAATCTAAATGTTTGTCAATGATTGTCTAATAATTGATTAAAAAAAAAAATTACCACAAAATTATAAAATTATTGAACGAAAAAATTTTTACTTTAATTTTTTCATCTGCTTTTTATTGTTATTAGAATTTAAATGAAAATCACATTTTTATTGTTACAATTGAATGAAACTATTTTCATATTAAAATCATAATTTTATTGAAATTTTAATTATGTTTTTTGAAAAATTTAAAAATTTGGCTTTTTTGTCTGTTTTACATATTTTTCCATTATTATTATTATTATTGCCATCAAATTTTTTTTTTTAGTTTTATGTTAATATTTGTAATTGTATTTGTAAATGAAGAATGATAAACAAGAAGAATTGAATTTATTGAATGAATGTGTTTAAAAATATTTAAATGAAGAATTAAATCACATGAACATTTGCACAAATTTTTTTTTTGTTCAATTTATTTTGTATTTTGGTCCAGAATTTTTGTTTTTTTAAATAGTAGTAGCTTTTAAAATGTTTTATTGTTTTTCTATTGATATAAAATATTGAATCAAGAATTTTTGTTTTATTATTGAATTAAAATGTCTTAAAATATTCTGATTTATTATTTATTTAAAATTTAATGTAAAATCATAGTCACCGTTTCATAACAATTTTATTAAAATTAAAATTTTATAAAAATTCATACAAGATCATTCAATTACATAATAAACAACAACAACAACAACATTTTAAACAGCGACCACTTTAATATCATTGATCTCATTATTACACAATTGATAATTATAAATAATTTATTTGATGATCTAAATTCAAATATTTTTGATAATTCAAGAGTTTACATTTTTAAAGTTTAAAAAAAATCGTCATCTAAAAATTATTGATTTCAGAGTTTCAAAATAATTCAAAATTTTTTTACAAAAACAAATTTTCGTCTGGATTTAATTTGTTCCAAATAAAGCTTCTTATATAGAATATATAAAATAACACAATGACAACGGGAATTGAATTCATACATTCATTCATTCTATACACATACAACACACATAAAGGCGTTTGTGAAGAAAAATTTGATTTGAAATTCACTTAGATTATTGTGATTTATTAATAAGAATTTATAATGTATTCAAATGGGTATTGATTTATTATCTCTCAATTAATAATAATAATGATGTTTCAATTAAAAAAAAAAATTTAACAAAATTTCTTTGATTTCATCTTATTTTGTTTATATTTTTTTAAATTAAAATTATTCAATTGAAAATAATATTGTATTTTTAACTTATTATATAATTCTCATGTCAAATTATTTATTGATTATTGATTTATCAAATATTTTACAAGAAGATTTATTTAAATTCCTCATTTGATTTTTTAATTTTTTTCGTTATTGAAAAATTGATTTTTTCAAAAATTTC
>transcript_HQ_A_N_L_transcript2378/f2p0/2330
ATGGCAATTAACAAAGAAAAAAAAGAAAAGAAAATGTCATTTATTTGTAAATGTAAATATTTGGAAAAACATAAAAAAAATAATGTAATTTTGGTGCCTTTCAAAAATCAATCGAAAATGATTTCTATTTTTACCTGTGTGGTATTTATGTGTCTATAATAATATAAATCGGAAATAAGGTTTGTGTCTTGTTGCAGTTATTATTATTCATTTATTCATAATATTGTTGCATTTAATTAATTATTATAATTAACATATAAAATCAAATCATTGTTTTTATTGCCTTTAGACTCAAAGAATATTTTTTTTTTGCCTATTTGCTACATACAATTTTATTATTTTTGCTATCGTGTGAAATATTATTATTATTATTGCTGGAATTGTTTTATTTTTATTTTTATTATTATATTGGTGCTTTGTAAATGCATTCGTTATAACTAAAAAAAACTAAACTAAATAAATAAATAAATTGAACAACAACATAAATCAACATGAAATCTAATAATAACAATAATAATAATATAGAATCGTGATTTTTTTTCAGTTTTCATAATAATAAATAGTTGATGAAAATATTAAAGAATTTAAAAAAAAATCAAATATCAAATTCAACACTAAAAAAACCGCTATTTTTGTTTTTGCTTTTTTTTTATTTTGAAAATTTTTCGAAACATCAATAATAAAAATGAATAACTATTTATACTGCTAATAATAATAATAATAAATAAATAAATAAATAAAATCAGAATTCAGAATTCAGAATTTAAAAGAGAAAAAAAATCTGATGCCCATCAAAATAAAAATTTAAAGAATATATTCTTAAAACTATGGTACAACACTCTCTTTTATTTCTGTTTTCTGTAATTTTTATTTTTATTTATAAAATTTATTATTATTATTATTATTTATAAAATGCCATCATCACATTGCATCAACCATAAACACATATACACACCCAATTGCTAAAAAAAATTCTAATTTTAAAAATCAAAAGAAGAAATTCTTTATTTTTATATATATGATACCTTTTGATGCCTTTTTGCTTGTCTTGTATTTGTTGTTGTTGTTGTGTATTATAGAATCATTAATTTTTTTTATAATTTTTTGTGATGTGTTTTTTTAAATAAAAAAAATCTTTGGCTGCTAATTCGTGAAATATACTAAAACATAATCATCATAAAATTTGTGTATTTATATGAATATAAAAATAATTTCATTTGTTGCATTTTTATTTTGTCACAAATTTTTTTTTCTCGTGATTTTCTTGTTGCGTATTTTTTCAATAAATTTTGTGTTCAATTTTTTTTTTCGTTTTTTGTTTTTGTGATCAATTTGGTGCATTTTTATTTTCTACTTCCGATAAATTATTTTGATCATCATTTATTTTTTCAATAATTATTATCATCATAAAAACACCATCATTATCTTTAAAAATGTCTATTCATTTAAATCCATTATTAAATAATAATGTAAAAGATTCACGTTGGTTACAATTAGAAGTTTGTAGAGAATTTCAACGTAATAAGTGTCAACGTTCAGATAATGAATGTAAATTTGCACATCCTGGACCTAATGTTGAAATACAAAATGGACGTGTTATTGCCTGTTATGATTCTATAAAGGGAAGATGTAATCGTGAAAAACCACCATGCAAATATTTTCATCCACCAAAACATTTAAAAGAACAATTAATAATAAATGGTAAAAATAATTTAGCCTTAAAAAATGCCTTATTACATCAAGTATCATTTCCTACTGTACTTGCTGGACAATTACCAATGGTATGGGATTTTATTTAAAATTATTTTTGAAAAAAAAATTTTAAGATTAACCATAAGATTGTTGAATTTTAGTTGGTTAAAAATAATTGAAACGCAATTTATTTATAATTTTTTTGAATAAAATTGTGAATGAGACTATTCTTAATTGCTTGTTTTTATTTCTTAAAATAATAATAAACAAAATCAAAAATAAAAATTCTTTGCTTTGACAGAATTTTGTGATGCAATTAAAATTAATTGCTATCACATCATTTTTTCATCATTTACACATACATAAACAACACCAAAAAAAAAATGAATTTAAATGAAATGTAAAAAAAGTCATTTAAAAATTTCATTCTTTTGAATTCCAATGCTTTTACAAATTAACACACACAGAATTGCATGTAATATTTCTTGCTCTGATTCTTAAAAAAAAATTCTAATCAATGATTTAATGATTCCGCATTCTTTTTTTTTTTTGTCTCTTTTTCTTTTCAAAATTTTTAATGAAACTAATTTTATATTTTTATATTTCTAAAAAAAATAAATAAATAATTTGCATGTGcc
>transcript_HQ_A_N_L_transcript6430/f3p0/1734
AACGACGACAACAACAACAGCATCTGCACCTGCTGCAACAGTCAAAATTGAACAATGAAATTTAATTAAAAACAAAAACAAAAAAAACTTTATGTGCAACAATTATCAATTCAATTTATCATTATCATTATAAATTATCACAGCCTTCCATCACATGAAGAAGACTTATGTTATATTCATTCATTTTGATAATAATAAATCATAAATAGTTTCCAACACAAAATTTAGAATTAAAGATCATTGTTTTGTGCAAAAAAAAAAAAATATGATCATCATCGATATTTGAAAAATTGCCAGGGCAACATTTTGTTTTTCATGTGATATATTGTGGTAGAATTTCATTTTATTTCGTTACTCCTTTTATTATTATTATTACAGACATTTTTTTCGATACAAAACAATTAATGACGAAAAAAAAAAATTCTTCACCAATCGAATATCATAAATCATCATCATCAATATCATCGTCATCATTACCATCAACAACAACAACAACACTGATCTATTCTTATTGTTTTGTTATTCGTTTTTTTTTCTCTTTTAAAAATTATTGTTTTCAACTTTCTTAAAAACAATACATAATATATATTTTAATTCATTCATATTTTCTTGCCATATAAATATTCATTCATTTTTTTTTTCAATATATTGATTTAAAATAAATGTGTTGCAAACAATTATCATCATCATTATTATTATCAATAAAAGAAAAAATTAAAAAAAAACATTTTGACGGCAAGATTGATAATTATTCTGGTTTATAAATAAATAAAAAATAAAGTAAAGTAATACCACAAAAACTTAGTTTTTTCTTAATTTGTGATTTAATATAGTATTATCAAATATGATTGAATTGCATTGAAGATATAAAAAAATTGTCAAATAAAATAAATTCTACAAGATTTTGTATTGAAGAAAGAAGAACGAACTCTTTGATAATAATAATGATCGTTTTGATGAATTTTAATAAAATCACATTCACGCACACATCTATATCATTGCGGAAAAAAATCAAATATTCCGCAATAGTTATCGGAATTGTTTTAAATTTTTATTAATTATAATTAAAAATTAAAAAGAATTATTTATATATAAAAAATGTATAGATAAAAAAAAAAAATTTTAAATTCTTCACGCCTTCCTTTTTCTTTGTTTTCCTTTATCCATTTTAACAATATTAATTATTATTATTATTATTATTAAATTAATTTGAATTTAGAAATTAAAACAATCAATTGTTGATTATTATTGTTTTTTTTTAAATTATATAATAACAtacaatataaatacatttataatATAAATATAATTTAATGATAATTTAGTGGAAATGAAATATTTTCTTCCAAATTTATTTAAAAATTTAAATAAAATGTTTCTCTATCTCCATCATTATTTATCATCATCATCATCATTATCAATTGTTTTTTTTTTTTTTTTTTTTTTTTGTAAAATAATTCTTTCATTTTTTATACACTCTTTATTATCAATTAATATTAAATTCAAATATCAATATTGCACACAGAATAGTTTCAATTAACATCGAAAAAAATATTATCATCATCATCATCAATAATGATGAAATAAAACAAAAATATACATTATTTAAAATTATTAATTATTATAAATTGTTTTTTCTTTTATTCGGTTCACCAAATTCTCTTTATTTAAAAAAAAATTTCGATATCAATCAATCAAAATAAATTAATTAATAAATTAAAGAAAAAATTTTAT
>transcript_HQ_A_N_L_transcript3851/f2p0/2055
CCATTATGGAAAAACGATTTAAAAATTTTTTTTAATTACAATTTTGAACAATATTGTCCACCAATCATCGAAAATGTAAAAAATTACCATGAATTTAATACTCAAATGAATTACATTCTCGATAATTTGGTCAATCTCATTTTTTTTCGTGTTTTGTTTAATAAACGCGTTTTTTTTTTTTTTTTTTTTTTTTTTGAAAAAGTATTTTTTATTAAAAATTCTGAAAAATTCTTCTGTACAATCTGGTATTGAAGAACAGTTAAATAAAAATTTTGTTTTCTAAGAAAGAAAGTACGTATCATTTAGTTTTGGTTTTTTTTTTCAAATCAAGAATTCCTTTTTGGTTCAAGATCAATTGATCAAACACGTAATGATTTATCTGATTTATTTGTGATACATAAATGTGATGAGTGGGAATAATTGGATAAATCCAAGTTATTCAATATCCAAAAGACAAGCGTTACGTCAATCATTGCTATTTTGATTTCCAAAATATGATGAAATTGATGAAAAAAAAAAATTGGTTGGAAAATATAATAATTGATACTACTAATACTGCAAAGCGTATGGGTCTTATGGCATAGAAAAACAAATATAAAAAAAATTCGAATTCAAATTCGATTTCATCATCATTATAAATAGTTCATAAATCAAGAATAAATGAATCATTTATAATTGTTGAACTAGAGGAACTAGTTCAAATTCAATAGTTTCGCACATAAAATTCGAATTCGATTTCATCATCCATTATTAATGGTTCATAAATCATAAATGGATGCACCATTTATAATTGTTACAATTGAATTGATTTATTTTAGTTTTCATAAAATTTATTGATTTATTTTACCAGCTTGTACCAGCGTCGTCACGTTAACGACGTTCTAAAGAATCTTTAGAATATTAATAATATTATAATATTAATAATAATATTAATATATAACATAATAATATTATTAATAATAATGTATTAATAATAATAATAATAATAATAATGTATTAATAAAATTAATAAATAAAATTAAATTCAAAAATATTAAATTAATTGATAAAATAAAAGAATGGAAAGATTTCAAATTTAGTGTTAAAAAAAAAATTCGAATTCACCCGCTTTGTGGCGAATAGCTCGGTACGGAAAAGGTTAAATTAAAACCTTATATAATTGAATAATATATAAGTCGAATTAATAATATAATTGAAAATTTCAGAATTGAAATCATGCTTGATGATTTCTCTTTTCTCGGCAAGGCTGGTCGAAAATTTTTGGCCGGTTATATTTCGTGCAGCAACATACCATTAGCTGAGAGATGCAAAAATAAATGAAAAAAAATCAACATGTTGGTCATCAAGCAATATTGGTGCATATTTATGAATTCCAAGATTTTGGAATTCATCAAGAATGATAAAATCAAAAAATATAATATATTAATAATATAATTATAATATAATTTGTAATAATATAATTTAACATTAAAGTTCGATCATCGTGAACATTAAGTCTAATCAATAATATCAGGATGGCCAAAATCTAATTGTAAAACTATTTCATCATATAATCATATATTTCAGTTGGATCGCCAAGTTAACTAAACTACCGATTTTGGATCAATAACAATATCAATCGGATGGAATAGGCATAACAATAAGAAGATATCGAATTGTGGACATCCAATGAACAATGGACAAGATACTATATTTAATATTTGTAATGAGAAAACGATAAAATAAATCAAAGTTCATTGATCAGAAAACAAAAAAAAAATTAATCAACAATAATTTCAAAAATCAATTAATTTAATTACATCAACAATAAATTTCATAATTAAACAAAATTAATTAACTAACCAAACACATAAATCAATCATTGACCCTTTATTAACCAAAATTCCCTTGTAAACATAAAACACGCACATACTGATCTTTATGATATATAAACCAAACCCAAAAACACTACACGACACGATCTTTCAACATCACAACAAAATGCACAAATTTTATAACATAAAAATTCACGTATTTGTTATGACATCAAAATTATTTTAATAAAGACAATATTTT
>transcript_HQ_A_N_L_transcript4723/f2p0/1936
TGTGTTGTGTTCCAATTCATTCCAATTCGAATTCGATTTTTTTTTAATTATCATCCAAAATTTATATCCTGGATATAAATCATTCTTAAATACAATGATTACTAAACAATTTCCTTTGAAGAAAAAAAAAACATTCGAATTTTTTCTTATAATCATTATATATAGAATAAAATTTGATCGATTCAGAAAACATCAAGATTCCATATTTGATTCAAAAACCCCAGAATAGTATTTTTGTCAATTAATTCTTCTGTTTTTTTTTTTAATGAACAAAGAAAAAAATCTAAAAAAAATTTAAAATTTAAAAAAATCACAAAAAAAATTACCTGATTACCTGTAAAAATCATATCTCTTTATTGTGTTTTCTTTTTTTTATCATCAACACAATATAATAATAAATTATGATAAAAAGTTTTTTTTTGCCTATTTCCATATGTATTATTAACAACAACAATAAAAAAAAAATTAAAATATTCACAAATATTCACATTAGAAAAAAAATTTATTCCAGAAGAATTTCATCAAAATTTCAACATAGAAAAAAAAATTTTAAATTCAAAGTAAGAAAATTTTTTTTGAATAGAAATTCATTTTTATTCTTTTCTATTTTTTTTATCTATTCTTTTTCTTTTTCTTATTTTATTTATTTATTTTTTTTTTTTTTTTTGTCATTCAATTTTTTTTTCCTTTCAATAATTTTCTTTTTTCCTATTCAAAATTTTTCTCCTGATAAACACAAACAACAATATTTTTATTATTCAAATTTTTATTTGTTCTAATCATCATCAACAACAACAACAACGACGACGACAACAACAACATCATTATAATTTCAGAATATAAAACACACTAAAACACACACACATAAATTAAATTCTGTGTTTTTTTTTAATTATCTTTCCATTATCATCATCATCATCATCATCTTGAATTCTACAACAACAACTTTTTAATCAGAAAAAAAAATGAAATTAAATAATAGTAATAATGATTAATGATATTATAATATAAAAACAAGCAAAAAGCAAAAAATATGTTTTTTCATTTCATTCCATTCCATTCCATTATTATTTCATGATAGAATATTTTAATTTTTTTTAATGCACTTTTTTGTTTATTTTCATTTCATTTTATTTTAGTGTTTTTAAATTTTTTTTTTGTTTTTTGTGTGCCATAGGCTTTTGCTCTATAATTTTATTTTGCCATTTCAGTACATTTTTTTTGTGTTTTTTGTTTTTTTGTTTTTAAAACATAACATAATTCCACAGAATCAAATGATGATGATGATGATTGAATGTAATAATTTTTAAATAGAATTTTCTTTTTTTTACATTATCTAATAATAATAATAATAATAATAATAATAATAATAATAATGCCAGTTTTATTGTTTATTGTTTTTTTTTGTTTTTAATTCGTTTGTCGTTTAAATTTAAAAATTAAATTAAATTACATCAATTTACCATACACACACATGTAAGAATAACATTAATTTTACAACAATACAACAACAACAACATTTAAAATACAACAAAATGATACACCTTAATAAAATTCCAAAAAAAAAAAAAAAACTATAACAACAAAATCTACCTGAAATTTTAAACCAAACAACAACAACACATACACCCAGAAATCTTTGATTTTCTTTTTCTCTTGTAAATCCAATTAATGATGATAATCTTAGCCATAAATTAATTGTTGCCATATAATTAAGAAAATTAGAAAAATTAAACGAAGGCATCTACGACAACAACAACAACAACAACAACGATAACGACAACAGGTAATTTAATTTATAAACAACACAACAACAACAACAACAATAACCTTAATCATATTAATCAATTGATACAGACATGATGTATACACACACACACACACACACATTATTATTATATAATATATTTAAAATATAATTAATTAATTTAAATTTt
>transcript_HQ_A_N_L_transcript4732/f2p0/1923
CAAAAGCAACAACAACAACAACATGATGATACAGAAGATCCACCTGTTTTAAATGATGATGATGACAACAACAATGATGATGATGATGATAAAAACAACGATAATGATGATATCAGCTGCAACAACAGTGATGATGATCAACATCAACATCAACAACAACAGCAACAGCATCAATAACATCGATGACAATCACAAAAGCATCAAAAACGACAACGATGATGTTTATCATAAACAGCAACAGCAAAAAAAAAAAAAATTCAAAAATATCAAAAGATCCGCTGAATAATTTGAATATTGTGGTGACCTCTACGATTAGATTGAAGTTTTATGATAATAGATGATGTTGAACAACAGCAGCAACGGTAACAACAACTATGATTATGAATTTCAAGAATATCAGCAAAAGAAAATTTTTTTTTCTTAGCTCTTTTTTTTCTTCATTTTTTCGTTTCAAAAATTTTGGATCTGTGATATTTTATTTTATTTTTTCTTTGAAAACAATGTTCTCAAATTATTATAAATTCGAAAAAAAAATCAATCATCTACGACAACATTATCACACATCATCATCAACAGTATAATAATCATCATGTTTAAGAATAAGCATCATCAACAGCAACATTACAATTCTATCAACAAAAACTCATGTGTAAATTTTATTTCAAAAAAAAAAAAAAATGTCAATTTTTTTTTTTTTTTTTTGTAATTTTCTTACTTCCTTCCTCTTTATAATTTTTCCACACAATTTTTCCAATCATCACAAAAATCAAAAAAGAGTAAATTTTTTTTTAATTTAAAAAATTTAACCCCTTTTTTTAAATCATTATCAATATATATACCATTCATTCATCAATTGTACAAAATAATGTAACACAGGAATTGTTGTGATAAAAAAAAAAAAAAAATTTTTGTGGCATTGCATGCATATTTGTAAACAAACAACACACCACCCACTTACAAATCCATTTTTTTTTAATTTTTTTGTATGATATATTATTGATGTTGAATGTTTCTCGTTCGTTTTTTTTTTTTTAATTTCTTTGATTTTTTGTTTTTTTCTTAATTTTTTTTTTTTGTTGTACATATAAACACCAATATTCAAATTATTTTTTTTTACCTCGATGAAAAAAAAATTTCTTGTTTCATACACACACACACACACACACACATATTATGTATAAATTGACACACCACACACCATACAATCAATTTCAATACAATTCAGTAATCCAATTCAATAATCCGATTTAATACAATCATTAAATTCAAGTTCAACAACAGCAACAATATTTTCAATAAATTTTTCGAAATTTTTCAAGATTCTTCAAAATTCTTTAAAAAAAAAATTGTGTATAGTGTATTACAACTTTTTTTTTTTAATTAAATTAATCTTCATTTAATTAATCAACCAACCAACCAACAAAAAAAAAAATTCTGTTAATTGAAAATTAATTTTTTTCCTGCCAAAATTGTTAAATTATCACAAAATTTTAAATTTTTAATTTCATTGTAAATTTTTGTTGTTATCACAAAGAAAAAACCATTGCACCGAAAATTTTTGTTTGTTGTTGTTTTTTTTTTTTTTTTTAAAGAATTTTTTATTTAAAAAAAAAATTTCATCACTAAATCTCACAAAAAAAAAAAAAAAAAAAAATGACGAAAATGAAAATTGTAAAAAGAAAAACAGATTCTCCTTTTTTTCACATTACACACACACACATTTGACTTTTTGTTTAATTATTTTAAATATTTGTAATACAAATTAATTCAATTCTAATTATAATTAAATAATAACAGATTACACAACACACACACAAATTTCTCATTTCATTTCATTATATTTCATTTTTTTTCTATTCAATAATAATAATAATAATTAATAAAAAAATTATTAATAATAATTAATAATAAAATATAAATTTT
>transcript_HQ_A_N_L_transcript5606/f2p0/1813
TATAGATTTGTGTAAAGAATTAAAATTAATGATATTGATAATGATCAAGATCAAGTGCCTAATATATAAAAAATTTTTTTAATTAGATATTTATATATTTACATCCGTGAACACAAAGACATATATTTACATTAGATCAAAGATAAATAATAAATTAAGTGACATCTTAAAATAAAGAATTATTTATACCACATTTAAACACAATTACACCTATACAATATAAATATGTAAAGATCAATTACATTACCAGGCATTTTTGTTCTATTTATTCATTCAATAACGGATATTGAATTGTTTTTGTTTTTTTTTCATTTTTCAATGACATTCATGAAAAAAAATTTATAAATAACTTCAACATTATAAATAAAAAATAAAAATAAACGATCAATTCCAATTGATAAAAAGAATTATGGTAAATTTTTGTGCCTAAAAAAAACTTGAAATAACATGAAATAGAATAAATACATACACCAACATTAAAATACATCACCACCTACATTAATTTTAAAACAAAAAGCAAAAAAAAAAAAAAAAAAACAAAAAAACAAAAACCGATTACATAATAGATACAGTTATATTTTTCGAATTATTTCTTGAAAATTTTTAGTTAAACAAAATTTTTTTAATTATTTTTTCGCCTTATCACCTTAATATTTCATTTGTTTGTGTTTGTTTTTTATCTTTTTATTTTATTTTTTATTTAATTCATTTATCATTATCAATAATCATTTTTTTTAATTTTTTTTTTGTTTTAATTCTTTTAAAACACTACACACATTTTAACATTATTAATACACACACGAACACAATCATAATTTGAATTCTTGATAATCATTGTGTTTTGTTTTGTTTTTTTTTTTCATTTTTCACATCCGGTCTGATAATCATATTGTCATTATATGAAATGAAAGATTTATGGAGATATAAATAAATGCATTATTATCTCATTTAACAACTATTACCGGATAATTTTTTATTTATTTTATTTTATTTTATTTTTATTATTTTTTTTTTTGAATATATTCAATTTAAACAAACAAACAAACAAACAGAAAATCAATTTATTTTTCAATTTTTTTTAAATTTTCAGTTTATCTCACCACCATTACCACCACAAGAACCATCATCATCAACAAACAATGATAAACACAACAGAATATCTTCAGAAAGATCTCAATCTATATATGTATTGTGCCATTTTCTTCACAAAAAAATTGTTTTTTTTTTCGATTTTTTTTCTCGAAAAAAAATTCATTTAAATTTTTTTTAAATTTTAAATTGTCCAAAAATTATCTTTTTAAAAAAATTGAGCTATTCAATCGTTAACGTTAAAAATTACAACACCCACAATAATTATCGATACTTAATAATTTAAAATAATTACATATATATAGCAAACAAAGTCACTTACCTTTGATCTCAATGTAAAGTATATTTACAAAAAAAACAACGATCAAAACAACAAATGTCCTGAAATTATTATATATAATAATCAACAATTACTACAACAACAACAAAGGAAATAAAAAATTTTTAATTTTTTTTTTTTTTTGTTTAATTTATTATAATTATCATAATAATAATTATAATAAAATTCAAACACACAAATTCACACATAAACACACATCTGTAAATTGTATTTTGTAATTTTTACCTGTAAACAATCGAATATTTTTTTAATTTTTATAAATAATATTAATAATAATGATAATTTCAATAATAATTAATAATTAAGATTCATATGCAAATAATTATCCTAACAATTTTTTTTTTTGAATAAATTATTTAAAAAAgtaaaataaatttgtatctgtt
>transcript_HQ_A_N_L_transcript6485/f2p0/1718
gACATATCTTTGGTGTGTGTTATGTGTGTGTGTGTGTTTGTTTGTATTTTTTTTTAGATTTTTTCTCTTGTTAATTAATTTCAAATAATTTATTTTTATGTTTGTTTGTTAATATTCAATTTAATAAATATAATGATGAAAATATTAATAATGATATTGATTTTATTAAACAAATGTAATAATTATAATGATGATTATTAATAAAAAATGAATTCGTTAATGTTGGATGTAAAATTGTTACATGATCTTGTGGACTTTTATATGGATTCGAACCATCATCAAAATATAATGGACAATCATCATCTATTTTATGTGTAAAATAAATAGATTATTATGAAATTAAAATGAATTTAAAAATAACTTACGCTCTCGTTCATATTCAGTCATCTCTAATGCAACTTGTGCACCTTCGATTGCATGTCCACTACGTACATCCTGTCGTATATGACAAAATGCACCGACAGACATTGACATTAATATTACATTTAAATCGGCACGTTGATATACCCAACAACGATAACGGCTATATGCATCTAAATTATCATATGTAATTAAATATGATTTAAGATTCTCTTTCCAATAAGCGATACATTGCATTTGATAATCTGGTTGACTATAGATATCAACAGGTAAACCAAATTGATCGACTGAAAGACAATAATCGGCATCGATATTCAAAATTTTTTGATCACTATCACAAACTGAAAAATCAGAAATATTTGCTTTGCAATAAACATTGGGCCGTGGGAATTGTGTGACACCACCACGAATACGTGTTTCAAATAATATATCACCAGTTTGTTTAAAACGAAATTTTCCCGCAATCGGACATTTAATTGATACAGGATTTTTCGCAATCAATATATCATACTTCCATTCTTCTTCAGAATTAAACATTGTCCATGCACAGACTGTTGAAAATCGATCCATTATCATTGCTTGCCCTTTACGATAACGTATAACATTATGATGACGAGATAAGAATTCAAAACAAACATAATCTTTTTGACAACCATTTACACCTAAACGTGCCATTACAAAACGTGTACCTCGTTGTTCTTGACATACAAATATTTCCTGTTTAAAGCGACCAGTATCTGGTCGCCATTTTTCAATCATTGTTGTTGAATTTATTGTCACTTCAGCGTCAAAATTTGCTGTATTGATCCAGATTCCACTAAAATTTTGTGGCAATGTACACTTTGCTTGTACTAATTCAGCACGTACAGGTAATAAACGTAAACGTTCTGGACCTTCTTGCGGCGACTTCAATGTATTACATTCTGCTGTTATTGAAACTGATAGAAATTGATCATCATCGCGATTAGATAACTGTAAAAAAAATTTAATAAATAATATAACTTGTTAAATAAATTAAAAAAATCACATACGAAACAACGATACTTTTCTTCCATTCTGGATTCACGTGAATTAACAACAGCAAAAAAATGATTTTTACCAACATACCAATCACCTAAACATTTATATTGTACTTCGGCATCTTCAGTTTCACGCATATTAAAACATTTACGATAATTCATAACAAATTGTTGATTTAGATTAAAAAATTGTGTACCAGGCTTTTGACAAGCAGTGATATTTGCTTCATCATGAATACATTCACCTGTAAATTTGAATCGATTTTGATAGGCAAAATTCCAAACACCTTCTAAACTTGAACGACAATTTTTTCCAGATGGATTTGTTGCTATTAAATC
>transcript_HQ_A_N_L_transcript4794/f2p0/1927
AGGAATCAAAACGATCCAATCAACAACAACAACAGCAACCACCACCACAACAACAACAACAGCCGATGACCAATTTTTTGCGATAATAATAATTAAGCCATCAATCAATTTCAATCAATCATCATCATCATCATCATCATTATCATCATTTATTAAAACAACAACACATTTACATTTATCAAAAAAATTCTCTCTCTCTCTCTCTCTCTCTCAAAAAAAAAAAAAACAAAAAAAACAACAGATAATTCTCTCTTTATATTAATTATTAATTATTAATTATTATTTTATTAATTATTATTATTTTTTCGGTTTGGTTTGTTGACCACCATCATCATCATTATATTACTCTGTTTTCACACTTTCACACACACACACACACCCATACCCATGCCAATTGTCTTTTTTTTTTTCCTTTTGAAACTGCAGCCGCCAGGGAATTCGAATCAATGCATTAACAGAATAGAACAGAATCCAAAATACAAAATCAATCAATCAATATATTAACCCAGTGTTCAATTTTTTTTTTTTTTTTTGAAAATTTTTTTAGAGTTTTGAATTTTTTTTATAAATTTTTTTTTGTTTGTGAGAAACATCTGTGTGTGCATCAGATATAATTATTGCTTTATCATCATCATCATCATCATCATCATCTTGATTGATCCATTATTTTATTTTAATTTTTTTTTTACTTTTTTTTTTTTTTTTTTGTTAATATCTTATTATATTAATTATTGATTATTGATTATTGAATACCACACACAAAATATAATAATGTTAGTGTCTTTATAATTTCAAAAACATCAATTGAGAAAATACACTGCTTAGAGGAGTTAATCAATTAATTATAAATTTTATATAATTTAAAAAATCGCAAATGTATGTAACACAATTTATGAATGATTCATCAAACATTAGCAACAGCAACATTACATAATTTATGAAATGATTCATCAAGCAACAAAGAATTTCTCTAAAACAACAACAACAACAACAATAACTTAATTGGTGATAATTGTCATCTCGTTTTTTTTTCTCATTTTTCTCATTTCATTTTTTTTTGTTCACTTTATATTTTAAAATATATATTATATTATATTATTATTATTATTATTATTATTATTATTATTATTATTATATACAAAATACATATTATATAATTACTAAACAATTGTTTTTCATCATCATCATCATCATCATTATCATTTGTCATCATCAATTAATTCATTATCAATTCGAATTTAAAAAAAAGTGATATACAATAACATCGATACTATCGCGATCCATCGATTCACATACATCGCCCATCACATAAACACCACGTACATACATACATAGCAATATTATATAATTCTAAATTTTCTATAAAATTTATTCATTATTTAATCACACACACAATCACATTATTATCATCATTTTTGTCATTTGTCATCAGGCATAATATTCATAATCAAATCCAAAATTCAAAATTGAAAATTTAAAAAAAAAAAAAAAAAACAACAACAAAAACTTGCAATAATTTTTGTTTCCGTTTCCCATAGATTTTCGTTTATTATCACATTTCCATACTACATACATAAACTAAGTCAAGTTACATATTAAATATTTTGATGATGATGATGACAATGTGATGATGAAGATAATGATGAAGAATCTTTTTTTTTTTTAATTTTTAGATTATTTTCAAAATAAATTTTCAAAATAACATCCATACACTCACACACACACACACACACACACACAAATCATTTGTCTATCTCGCTTTTTATCAAATTAATTCATAAATAAATTCATAATTTTTGTTTCAATGAAAAAATAAAAAAAAATTTTTTTTTTTTTTTTTGGAATAAAATTTTCACATCAAAATTATTTGTATCTATTGATATATTATTATTATTGATGATGATGATGATGATTTATTCAAATTGATT
>transcript_HQ_A_N_L_transcript5643/f2p0/1832
GATTAAAAAAAAAATTACCACAAAATTATAAAATTATTGAACGAAAAAATTTTTACTTTAATTTTTTCATCTGCTTTTTATTGTTATTAGAATTTAAATGAAAATCACATTTTTATTGTTACAATTGAATGAAACTATTTTCATATTAAAATCATAATTTTATTGAAATTTTAATTATGTTTTTTGAAAAATTTAAAAATTTGGCTTTTTTGTCTGTTTTACATATTTTTCCATTATTATTATTATTATTGCCATCAAATTTTTTTTTTTAGTTTTATGTTAATATTTGTAATTGTATTTGTAAATGAAGAATGATAAACAAGAAGAATTGAATTTATTGAATGAATGTGTTTAAAAATATTTAAATGAAGAATTAAATCACATGAACATTTGCACAAATTTTTTTTTTTGTTCAATTATTTTGTATTTTGGTCCAGAATTTTTGTTTTTTTAAATAGTAGTAGCTTTTAAAATGTTTTATTGTTTTTCTATTGATATAAAATATTGAATCAAGAATTTTTGTTTTATTATTGAATTAAAATGTCTTAAAATATTCTGATTTATTATTTATTTAAAATTTAATGTAAAATCATAGTCACCGTTTCATAACAATTTTATTAAAATTAAAATTTTATAAAAATTCATACAAGATCATTCAATTACATAATAAACAACAACAACAACAACATTTTAAACAGCGACCACTTTAATATCATTGATCTCATTATTACACAATTGATAATTATAAATAATTTATTTGATGATCTAAATTCAAATATTTTTGATAATTCAAGAGTTTACATTTTTAAAGTTTAAAAAAAATCGTCATCTAAAAATTATTGATTTCAGAGTTTCAAAATAATTCAAAATTTTTTTACAAAAACAAATTTTCGTCTGGATTTAATTTGTTCCAAATAAAGCTTCTTATATAGAATATATAAAATAACACAATGACAACGGGAATTGAATTCATACATTCATTCATTCTATACACATACAACACACATAAAGGCGTTTGTGAAGAAAAATTTGATTTGAAATTCACTTAGATTATTGTGATTTATTAATAAGAATTTATAATGTATTCAAATGGGTATTGATTTATTATCTCTCAATTAATAATAATAATGATGTTTCAATTAAAAAAAAAAATTTAACAAAATTTCTTTGATTTCATCTTATTTTGTTTATATTTTTTTAAATTAAAATTATTCAAGTGAAAATAATATTGTATTTTTAACTTATTATATAATTCTCATGTCAAATTATTTATTGATTATTGATTTATCAAATATTTTACAAGAAGATTTATTTAAATTCCTCATTTGATTTTTTAATTTTTTTCGTTATTGAAAAATTGATTTTTTCAAAAATTTCAAAAAAAAAAAAAAAAAAAGATTTAAAAAAATTTCAAAAAAAAAAAAAAAAAAAAATTAAAATTATTGTTTTATTGTCATTGTTTTATTATTATACATTATTATTATGTTTTTGTATTGAAATTTATTTAAATTCATAGATTATATAGAAATGATAAATCTAAAAAAAAATTTTCAAGGAAAGCATCGTGAATCCACCAGAATAAATCACCTGAATTATTTAGCCTGAATTTTGAATTGAGCCTGAATAGATTATTATTAAAGAGAATACATTCATGAATGATAAATGAATGATAAACTAAAGCCAATAAAATTAAACCATACACAGGTTACGATATGATAATTTTTTTTACTTTAACAGAATTTCGTTTTTTTCTTTCTATTTTTTTATATTGATCTTTAAAAAAGCTATTGATTGATGATAATCGTTGAATGACAATTGAAATTGTCCAGTCAg
>transcript_HQ_A_N_L_transcript3924/f2p0/2028
gATACATTTGATGAAAAAAAAAGTATCTGCTCACACACACAGCTCATTTTATTGTAAACAAAAATTGTAAATCATAAACAATGACTAACTGTAAAAAATAAATAAAATTGTATTGTGACAAAAAAAAAGATAAAATCTGCAAAGATTTATTTTTATTATTTTGTGTTCCACAATAATAAAACAATTAAAATTAAAAAATTACATAATAATAATAATAATAATAATAATAATAATAATAATAAAGTTGTCCTTTTATATTTTATCCAGTGTTTTTATCCCATTTATTTAATTATAATTTTTTATTTATCTAATCAAACTTAAGATGATAAGGTTAAGATAACCTGATCTCACGATGTTGATGACCAAATATTAGGTTTATGACGTCGTTAATTGATTTTGAGATATCATCAAAGTGTGTTTTAGTTTATCATCTGTTAGTTTATTTTGTTTTGTTTTTTAAGTAATAAATGTGTCCTTGTCCTTTATTTGATGATGACAAAAAAAATAAAATTCTTGATGACAAACTTATAAAAAATTTACTATCATAAATATTTTTAATATTTTTATATAGAATTATCATTATTAAAATAATTAATTTTAAATTTTATCAACAAATTTATTACTACGATTTATTGATCATTTTATTATATACACAGTCAAATGTTTTTTTTTTAATATAAAAAAGTCTACCGTTATCATCATTATCATCATCATCAAATAAATTAAAATGAAATCATCATCATCATAACGATTCCACTTGAAAATCAAATATTTGTCCTATTTATTATTGATTATTAATTGTTAATAATTTTTTAATTAAAAAAAATTTAAAATTAAATAAAATTACACCTGGGTTATTTTGGTTATTTGTTGGATTAAATGAATAAATTAAGATGAAAATCCAAATCATCATATCTCAACACAACAACAACTAATTTTATTAAAATTAAAATTTATCTTCAACACAACTTTGCATTTGTATGTAGCATATCATCATTGATTTAATGTCTAAAAATCTAGTTAATGTTAAAATAAATATTGTTATCAATAATTTAATCCCTGTTTTTTTTAATCCATGTATAATCATGTTTCTGGCTGCTCGTCATTAGCATCAATTTGTTATAATGTTACGAAATAATAATAATAATAATAATAATAATAATAATAATAATAATAATAATAATAATAATAATTGTAATAATGATAATGATTATACATTGGATACCACTCATCATCATCAAATATCAAAAATCGATGGTATTACCAGCAGCAACAACAAAAGTACATTGTCCGTTATTGATCAAAAAAATCGTAAAAGTGATGATAAAAATTTAATAATCGGAAATAATCATAATGATGATAATGATGATAGAAATATCATCATCCATAAAAATTCTTCTAATGATAATGAAAGATCGAATGATAATAATAACAACAACAACAATATCAATACGAGTCATGCTCAATTTCATTTGTTACCACAACAGCAAATGAAACCATCGCCCACACATTCACAACAACATTATTCTACCGCATCGACAACTTTATCTCCATTGTCGTCGTCAGTTACAAATTCAACTGTAACGACAGCAGCAGCAGCAGCAGCAGCAACAGAAACGACAACTTTGAAACCGACACATCGTCGCGGATATAGCTATGGTTCTTATAGTACGCTAAATCCGCAATCCAACAAGGAAACAACATTGTCTTCATCATCATCGACCAGTACAACAAATCATCATCATCATCATCGTCATCATCATTCTCATGTACCATCATCTAATCATTTATCATTAGCACGTGCACATAACAGTAGTAATTCATCGGATAACAATAATTCAGCCGATAATCGAAATCGAAATCTACTAAATCCAATGGAAACAATGTCATCAACAACTGGTGGATTGATTAAAAAATCCAATTCAAGTGATCAGGTTGATTCTAATCTAGAACAACAACAACAACAATCATCTTCACAGCAAGCTACCATAGCCAGTGATGAAATCAAACGTGCTATCACTGAAATTG
>transcript_HQ_A_N_L_transcript4803/f2p0/1945
TACTGTTGATGCAATGTCACGATCAATTGCATTACATCCAAATTCATTTAAAGTCATGTATTTTGCTTAGATAACAATATTGCATTTGAAGAAGAAGAACAGCTAATTATTATTATTATGAATAATTAATGAATACTTAATAATCACAATTATAATCAATAAGCAATTAATTAATAATCAACAATATATACGATATTCAATCATTTATTATTATTATTTAGCATATCTTGAAAAAAAAAAACAACAACAACATACACAACCTGTGAGAAAATTTTTTAAAAATTTTTGTGTCCTGCTTAATTATAATCAATAATGGCCATCATTATCATCATCATATTCATTCATTTATAATTAGCAGCTAAAAAATTTAACAAAAAAAAAAATTCTAAACAAGAAGAATCTCATTTATTAATCAATTAATTAATTTCAAGCAAGCAATTAATTTTTTTTTCACATTCATCCATTATCAACACATAACACATTCACACCTACATCAATTAATTACAAAACCACCGTCCGTGCTCCACACTAATAATTAGGGCCAAAAGAATTGTCTGAAGTTTTTTCTATTGTCTATTGTCTATTGGATTAATTTTTGTTTAATTTTTATTATGAATTTTTGAATTTTATGATTGATTTTGAATTAATTATTGAAAAAACAACAAAAAATTAACAAACTAAAACCTCTCATATATCTACCTATGAAATAATTAAAAATTCACGTATCATCATCATAGACGATCATCAATCATTTACTACATTTATATAATTATTTCTTTTCAAAAAAATTTGAAATTTTATTATTTTACTTATTATTATTATTATTATTCATACATTGATTTTATCCATTATTTTATTATTATTTTCAACTGAATTTTAATTATTAAATTAATAATTGTGTTTTTGTGACAAAAAAAAAAAAAAATTAAATTTTGCAATCATCATCATCATCATCAATCAATTTTATAATTAGCTAAACGACTCTTTCATATCTACTAATAATTGTCCGAATTTTTTTTTAATTATTCACAACAATAATTAATAATTAATAATTAATAATCAATAATTATCAAATTAATCGTCCATTTAAATGATGACCACATATTGTTTGAAGAATTTTTTTTTTATCAATAATTTTTAAAATAATTTTATTATCCATTGGGTGTTTTACTATATTACTATACACACAGTTCACCCAAATTTTAATATATGTTCATCACACAGTAATAATAATAATAATAGATGTTTAGGTGCATTTAGTCAAATTTTCATAAAATTTTCAAATCATTCATTTATTCATTTTATTTTCTTTCAATCAATCAATCAATCAATCAATGATCAATCATTATCAATTATTATTATTATTATTATTTACATTACACACAAATTATTTACTTTAATTTTTTTTTTCAATCAATTAAAAAATTATTATTTCATAAAATAATCTGTTTTAATTTTTCTGATCTAACATACACAGACACACATTCTTTGAATTCTTTCTGATTTTTTTAGTTTTTAGAAAATTCTGACAAAAATTTTAAAGAATTTTAAATTTAAAATTTAGAAAAAACAATTAATTAAAACAAAAAAAAAAAAAAAAAACATCGATTAATCAAATTTAAAAAAAAATTGTTTCAATAAGTCATCGTTTCTAACCAGAGATAGACCAAATGAACAATAATAATAATGGATTATCAACAAAATTTTAGATGAACAACTAAATTATTGCTGAATTTAATGTTTTCAACAATAATTTAGTCGTCCATCATACAATTTGATTAATTTAATTTTTTTTCTGTGAATTAATTGATTGATTTTCTTAAAAATTTTTTTTTTAAATTATTTCAAAATTTGTACTACACAACACAAACACATTTCCATTTCAAAAATAATTTCAAATAATTTTTTAATTTTAAATTATATTCAATAAAAAATTTTTTTGCTT
>transcript_HQ_A_N_L_transcript5656/f2p0/1822
GAGAGATATAGATAGATACAGACATATAGTCAACAAATATAATAATAATAATGTAATAATAATAAACAAAAAAAAAAAAAAAAAGTCGAACGACATACATAACATTACTTCTAAAAAAAAAAAATAATAAAAAGAATAAAAAAAAGAAAGAAAAAAGAATCGAAATACATATATATGTATACTATATATATATATATATATATATATAAACTCTAATAATAATCTATATCTAAACTTATTAGTTTCAGGAAATTATGTAACCATAATCATAATCAAAATAAAAATTAAAATGAGaATTGTTGAATGTCATCATTATTATTATTATTGAGTGATTATTATTATTATTATTCTTATTTAATAGCAAAGTTATTCCAGAATTTTTTTTTTTTCATTTATTAATTGAATAAAATATTTTTAActttattaaagaaaaaaagaaaccttaaaTATGTATTAATAATAATAATGATGATAATATCTTGTACAATTTATAAATTATTAAATTCTTATTAATAAAAGATTAAAAAAAAATCTGCAATAATTTTTTGGTTGTTGTCACAGTTAAAAATAAATGTCATTTTTATTCTAATAAATGACACATTTAATAATAATAATAATTTTACCAATTTTGAATCTTTTTAAATGTCTGTGTGTTTTTTTTTTTATTCACAAAAACAATTTCTAATAAAAAAAAACATATGATAATTACATAACGGAAAAAATAAAAATGTATAACAGATGAATTTGGCGCGCGATTAAAAAAAATAGAGATAGAGAATTATAGACACAGGCACTTTATTTATTACACACGGATGTAACGAAAAATCAGCTGTAGCTCTCCCTTTTTTTTACCAATTTTTTTTCGTATTATAATGTTATAATAATAATAATCTTCAAGGTAGACAAATAATAATAACGACTAAAGTAAAAAAATCTCTTTGTATGAAGAAAAACAGTTTTCAAATGAATGAATGAATGAAGGAAGGAATCAGGTCGATTTTTATTTTCAATTTTTCGATCAATTTACTAACAACAATGAAAAAATGGACATTATCATTTTAAGTTTAGTAAAAAAAAAAAATTAAATAGACAATATAAAAGTTTTTCTTTTCAATAATTTTAAAAATTGATTTCTATGCATTCATTTGATTTTTTTTTTCAAAATTCTTTGTCTGTTTTTATAAAAAAAAAATTTAATATTTTAAAAAATTAATAATCATCATAAATACTCTTATTAATTATAATTTGTTGCATTATATTGCATGTATACAATTATTAAATAGTCAAATCAAATCAAATCATCATATTTAAATATTATAAATACATGGGTTTTTAATGTCTAGACTTAATGTCTTACTAAATATTAAATAAATAATTTATAAATCAAAGGTCACTAGGTTCTAAGAAAATTTAAAAAAAACAACACATCACGTGTATATGTTTATATGTAAAACAGAATATAAAATTCTTTGATTACATTTTTTTTTTAATTCGAAATCCATCTACTTTTTTCTAGATTTTTAttttaTTGATTAAAGTTTTTTTTTTAAACTGAATAATAATTTCATCTAAAATAAATAAAATTTTTATTTCAAAAACAGAAAAtttaaAGATAAAAGATTACAATTTTTATTTGATTTAGATTATTATTttatatatttatctGATTTGTTAATGTTGTTGTTGTTGTTGGAAATTTCCATTTCCCCTTATATTTAATCAAAAAGCATTTATTTATTTATTTTTCTATAACTCATAAATCCATTTATTATGTTTAAACAACAATTTCTATTACAAATATAAACAAATAATTTCCAAAGC
>transcript_HQ_A_N_L_transcript4831/f2p0/1952
GAGATTGTATCCAGAATCCATCTCATCTAATAAAAATAAAAAAATAAAACAGCCGCATATTAAAATACGAAAATAAAAAAAGCGCGCATATTATGAAATGAGAATATGAAATTTCAGAATACAAAGATCATTGACAATTATTATTGTGGATATAACAATAAAAAAAATATCATTATAATTATTAATATCGACGAAATAAAAATGGATCAAAAATATAAAAAAAATACAAATGAATGACCAAGAATTTGTTGTTGTTTGAATAATAATAAAAAAAATGTTCTATTGTTGTCATCTTTGTTATTGTGTGTTTTTGCTGCATATTTCTTTTTTGGACTCGTCCACTTGACAAAATTCATCAACATACGCAAATCATTATTATAATTTGAATAATTAAAAAAAAAATTTTGTTTTTTATCCTGTTTTTATTTTATTTTTTTTTTTAAATTATTTTTATTAAAATATGAAATAACTAAATCAAATGACCAAACAACAATTAATGACAATTTAATATACCAGAAACTGTCATCAAAAAAATTTTTTTACACTAACCAAAGGCAAAAAAATAAATGATAAATATAGAATACCGGAAAGAAAATTACCTGTAATTCAATATGCACAACATTATTATTATTATTAATATCATTAAAATTGATCAACATTTTATTAATTATAAATATATTTAAAATATGTACGGAATTTTGATTAAATAAAATTTCAAAAACAATAATAATAATAATTATTATAATAATTATATAAAAAACGTAACAACAACAATGTCTTTAATTCATAATCATTATTATTATTATAATAATAATCCATGTTATAATAATAATAATCATCATCATTGTAATTCTTTGATTTTATTATTGATGTCCATTATTATTGTTGATATGAATAAATTATTATTAAATTCTAATTACAACATCAACAACAACAATCATTGTAAATCATTAAAAACAAAAAATTTATTGTAAAAAAAAATCAATCAAAACTTTTAAATTATTTATTTATATAATATATTGAAAAATTAATTAATTAAATATTGATTCATTCATTCATTAATTCAATCAATCACTACTTAATCAATCAAATTAAATAATAAATAAATTCCGAACCATATAGTTTTTTTATTTCAATTGGAACAAATACAAATATATAAACTTTTAATTAATAATTTAATACAAATGAATAATATGCGTGTTGTTTTTTTATTTGCCACCACTGTCATCTCATTGGTCTTGTTTATAGTCCTCGTTATGCAGGGTGCACCATGGAATAATATACAAATATTTTTCCTATCAGTTATTATTATTGTATTAATAGCGAGTTTAGTTGGTTTTATATTTGCAACAATACGTACATATTGTTGGCAAACAAATGTATCATATAGTAATCCAACACCAACAACATTATATACAAATCCACCGCCAATTGGTTCAGCCGAAGCAGAATTTCAAAATGAATATATACCAGTATTTCCTATGAGACAATTACAACCGCGTGTTGATCTTGATAAGCCTTATTAATTTAATTTTTAATTAATTTTTTCTTTAAATTTGGTGGATTTTGTAAACAAAATTAAAATAATGGCCAAATTAATTAATACAAATGGCAGAATTTTTAAAAATTATTAAATATTATTGTTAAATTTATTTTTCATTTCATATTTTTAAATTTTAAATGATGCTTAAATATTTATTAAATGTATATATTTAAACATGTACACAAATACAAATTTAAAAAAAATGATCGAATCGCACAAAATTAACAAATATTTAGAAAACAAATACATTTTATAACAGACAttaattgTTTTAATATAATAATTTAATGATAATTATTTATTTATTGATAAAAAAAATTCCAATACTTAAAAAAATAGTTTTTTTTTGTTCATAACCATAATAATATTATTATATTGATCCATAACATTAAATAATATGTTTGGTGT
>transcript_HQ_A_N_L_transcript3148/f2p0/2210
AATCATGTGAAATAATAATCAATTCAAATCAGGATTTAATTGAAACAATATTATTGAATTTAAATAGATATAAATCTCATTTGAAAATAAATTTTAATATCTGTATAAAAATAATGAAATTATTTCGTTGTTTATTACAACAACCAAATTCAAAATTATTAAATCAATTACATCAATTTAATATAATTGAAAGAATAAATTTTTTCTTTTTATTAGTACCAGAagattttcaatcaattaataataatctgattataatgactagtattgaatcattaaGATTATGGATTAAATTATTATCAAtatcaattagacaaaataatacaacatttataaatgaattgaaagataattttattaaatTATTTCCATTTATAATGAAAATATTAGAAttatTTTTGTAATAACAATTATTATTAAAATTATTATTAAATTAcagtaacagcagtcaattagattttcaatatttatcattaattatattattaattaaatcatatcatgaattatttgattgtccagatgatttagcaaatcattattgtttcgatatatatgatataacattaaaattatttcaattaatttcgaatcatataataataccaaaTTTTAATCAATCAATTACAATATTAATAATGATTGAATTTATAATAAAACATTTATTAAAAAATGATCAAAAATTTATTAAATTAACAATAGAAAAATTATTATTCAATAATAATGATGATTTATTTTTAAAAAAAATTAATTGATTTATGTATTAAATATTCAAATAATGACATAAATATACGGGATTCATCTAATCTACCATCATATGGTTCAATATCTATAAATGGTTTAGATACAATTAGATTATTTAATGATAATTCACCAATATTTTTTCTACAATCATTAATTCGTTTAGCATCATCATCATTGAATAACATAACAGATTCAAAATATTCAATTAGAACAATTGTTGAATATTTATTTCATTATATTAATCATTTCATTAAAAACACGAATGgattatatttatcaaatatatttaatttaattgaaattaatattattgctgagattatattATTGTAAATGAAATTATTATTATTATTATTATTAATGATAATTTTAATGAAAAAAttttaaattcaacATTAATTATAATTAATTTAATAAATGATAATGAAATGAAAATGAAAttattagataaatgtttatttaatcaaaaattttatacaaaaaattgataatcctattgatttaaatatgttAAAAAAATTATATTTAAATTATTCAAAATTTAATCATTTATTTTGGttatttgatccattattgattaatatacagaaaatatttaacaacattaatgatgacaaaatgattaaattagatgaattaatggaatttttattatttatcgattATATTGAAAATAATTATAAAAATTATTTTTATAAAAAATTATTAAAAAACAAAAACATTATTTTTTATAAATTTcggcaatatttttattaaatgaagattattatttcgattccgatattgaaaaaatattacaaaaatttttattggaaaaatttatttgttcaaatgttaattgtaataaaaatgatttattaccatttggtattggtaataataaTATAATTGATTTATTTAATAAATTATAAACATTTATTCATTTATTTATTTGTTATTTTCTTTATTATTTTTATTATTAAAAAacaatcatcatcatattttttatgtcattttctttcagaatatttatattcatcAAAAAAATTATTTTCAATTTTAAATtacaacaattattaattccaatggAATTTTTTTTATTTCCAATTGAAACAGATTTAAATGTATTGGAAATTTATTTAAAAACATTATTATCAAATCCATTTAATGATAATTGTACAGATTATCAATCAGTATTATATAGAATACTAGTACATCATTTACATCATTCATTAATATTGAATAAATCGATGAATTTTGAAGATAATAATAATGAAAAACAAAGAAAATTTCAAAAATTACAAAAATCAATTGAATTATCAACGAATCAAGAATTGAAAAAACATCTTTACACTAATAAATTCGAATAATTCAAAATATTAAAAAAAAATATATAGATGGCATTAATTTTTTTTCAATAAAAACTCAATTTATTTATTTTTATTTTGAATAAATTTTGAATTATT
>transcript_HQ_A_N_L_transcript5681/f3p0/1809
GACTTAATAAAAAAAAAAAAATACCAAGAAAAATAATAACTAGACCTACAAAAAACTCAAAAAAAGAAAATATATGGTTTAAAGGAATAAAATAATATATAAAAAAATTTCCAATAAATAAATTTAAAAAAAATAATAAAATAACAGGAAAAAAAAAAAAATTTATCCTCATTAAATCTTAAATTTCTATCAAAACAAGAAAATTTAGAAAAACCTAACACTAATAGGCGTAATCTATAAGAAACAGTAAACATACAAGACAAAACAAAAATAAAAGAAATTAAAAAATTATTATTATTAAATAAAATACCCCCTAAGATAAAATCTTTTGAATAAAAACCTAGAGAAAAAGGAAAGCCTATTAAACATAAACACCTTATACAAAAAAATAATTTAGAAAAAAAAGATATAAAAAAATTTCCAAATAAACGAGAATCTTGATTCCCGTAAATAAAATGTATAATAGAACCTGTAGAAAGAAATAAAGAACTTTTAAAAAAAGCATGAAAAATTATGTGTAAATACGCTATTAAACTATTACCAATAGAAATAGAAAAAATTATAAAACCTAACTGACTTAAAGTAGACATAGCAACAATCTTTTTAAAATCTAATTCATAAATAGAAAATAATCCAGCTAATAATATAGTTAATAGAGATAAATACATAAGAAACTCATAAATATCAAAAAGTAAAAACCCAAAACGAATAAGAAGAAAAACACCAGCTGTTACTAAAGTTGAAGAATGAACTAAAGAAGAAACAGGAGTAGGGGCTGCTATTGCAGCTGGAAGTCAAGCAGAAAAAGGTATTTGAGCTCTTTTTGTAATGCACCCTAAACAAACAACAATAAAAAATAAAAAAAAAAGAATCTATACTCAAATAGAAAAAAGAATAAAAACCACAATAAAATATAAATATAAAACTTAAAATAAACATACAATCCCCCAAACGATTAGTTAAAAAAGTAATAACCCCTGAATCTAATCTTTTAGGGTTTCCATAATAAATTACTAATAAAAAAGATACTACACCTAATCCATCTCACCCTAATATTACAATAAACCATGAAAAAGAAAAAACTAAAAAAAATATAGAAATAATAAATAAAAATAGAGTCAATATAAAGCGTTTATTAATAAAATTTTCTAAATCTTTAATTTCTATATAATATTTACTATAAACAAAAATTACCCTACCAATTAAACAAACACAAGAAAAAAATAAACAACTTACATAATCAAAAACAAATAAAAATTTTATATCTCCTAAAAAAACAGGTAAAGTTAAAAGTAAAACCAAAGAATTATAAGTAAGCAAAAATATTCTTAAAAAAAAAAAATAAAAAACCTAAACCAAAAAAAAAACAAACAAAACAAAAAAAACAAGATTAATAATTCTTTAATTCCACAAATTAATATTTTTCATAAACTAATCAATCAAAAACTTAATAAAATAAAAGTTAAAACAAAAAAAAAATGTAAAAATCTTAATAAAAAAAATAATCTATCAAATTTTAAAGAATAGTAGTTTATTCTTTTTCCATGTGAAGGAATAATATAAAGAAAAATATTATATAACCCACAAAAAAAAAAAAAAAACGAACAAAAAGAACCAATCCAAAAATCCAGAAAATATAAAACCTATAGAAATTAAAATTTCAGAAAAAAAAGACATAAAAGGAGGAAAACCTATATTTAAAATAACCCCTAAAAATCAAAATATACAAAATAAAGGTAAAATATTCAAAATTCCTTTTAAAATAAAAACTCTACGAGAATGTAAATTAATATAAATAAAATTTAAACC
>transcript_HQ_A_N_L_transcript6582/f2p0/1702
AATTTAAATGAAAATCACATTTTTATTGTTACAATTGAATGAAACTATTTTCATATTAAAATCATAATTTTATTGAAATTTTAATTATGTTTTTTGAAAAATTTAAAAATTTGGCTTTTTTGTCTGTTTTACATATTTTTCCATTATTATTATTATTATTGCCATCAAATTTTTTTTTTTAGTTTTATGTTAATATTTGTAATTGTATTTGTAAATGAAGAATGATAAACAAGAAGAATTGAATTTATTGAATGAATGTGTTTAAAAATATTTAAATGAAGAATTAAATCACATGAACATTTGCACAAATTTTTTTTTTGTTCAATTTATTTTGTATTTTGGTCCAGAATTTTTGTTTTTTTAAATAGTAGTAGCTTTTAAAATGTTTTATTGTTTTTCTATTGATATAAAATATTGAATCAAGAATTTTTGTTTTATTATTGAATTAAAATGTCTTAAAATATTCTGATTTATTATTTATTTAAAATTTAATGTAAAATCATAGTCACCGTTTCATAACAATTTTATTAAAATTAAAATTTTATAAAAATTCATACAAGATCATTCAATTACATAATAAACAACAACAACAACAACATTTTAAACAGCGACCACTTTAATATCATTGATCTCATTATTACACAATTGATAATTATAAATAATTTATTTGATGATCTAAATTCAAATATTTTTGATAATTCAAGAGTTTACATTTTTAAAGTTTAAAAAAAATCGTCATCTAAAAATTATTGATTTCAGAGTTTCAAAATAATTCAAAATTTTTTTACAAAAACAAATTTTCGTCTGGATTTAATTTGTTCCAAATAAAGCTTCTTATATAGAATATATAAAATAACACAATGACAACGGGAATTGAATTCATACATTCATTCATTCTATACACATACAACACACATAAAGGCGTTTGTGAAGAAAAATTTGATTTGAAATTCACTTAGATTATTGTGATTTATTAATAAGAATTTATAATGTATTCAAATGGGTATTGATTTATTATCTCTCAATTAATAATAATAATGATGTTTCAATTAAAAAAAAAAAATTTAACAAAATTTCTTTGATTTCATCTTATTTTGTTTATATTTTTTTAAATTAAAATTATTCATTTGAAAATAATATTGTATTTTTAACTTATTATATAATTCTCATGTCAAATTATTTATTGATTATTGATTTATCAAATATTTTACAAGAAGATTTATTTAAATTCCTCATTTGATTTTTTAATTTTTTTCGTTATTGAAAAATTGATTTTTTCAAAAATTTCAAAAAAAAAAAAAAATTAAAATTATTGTTTTATTGTTATTGTTTTATTATTATACATTATTATTATGTTTTTGTATTGAAATTTATTTAAATTCATAGATTATATAGAAATGATAAATCTAAAAAAAAATTTTCAAGGAAAGCATCGTGAATCCACCAGAATAAATCACCTGAATTATTTAGCCTGAATCTTGAATTGAGCCTGAATAGATTATTATTAAAGAGAATACATTCATGAATGATAAATGAATGATAAACTAAAGCCAATAAAATTAAACCATACACAGGTTACGATATGATAATTTTTTTTACTTTAACAAAATTTCGTTTTTTTCTTTCTATTTTTTTATATTGATCTTTAAAAAAGCTATTGATTGATGATAATCGTTGAATGACAATTGAAATTGTCCAGTC
>transcript_HQ_A_N_L_transcript3988/f2p0/2055
TAACCTCTTACAGTGACGATCATCATCATCATCACCACCACCTCAAATAAATAATTCATCATCATCATTACATCATAAAAATAAACGTATTCGTAATATATCAACAACATCAGAATATTCTTCATATTGTTCATCATTATCATCATCATCATCATCATCATCATCATCATCATCATCGACATCAATAAATCAACATCATCATCATCATCAATATAATAATTTATCATCACCATTAAGTTATCATTCAAGTGAAAGTGATTTCGATATTAAAGGATTATCATCATCATCATCAACGTTAACATCAAATACATTGTCATCAAAATCATTGCTAAATAATGCTTTAAATTCCTATGTAAATCAACAACTGATATCATGTCCAACAGCATTGAATTCAATACATCATCATCAACATCAAAATCATCATCATCATCACCATCAAGAAGCAATTGATTGTACAAATCGTTTGAATTCTGTACAAATTAATGAAAACAATCACCAACAACAACAATTAACAAACATTAGTAATAACAATATTACTGTTAATATTTGTCCATCATCATCATCATCCATAAATAATGGACTTAATCATTCAGTAATAAATAATCCACAACAACAACAGCGATCATCCGTTATACATCAAATTTCATCGTCATCATCATCATCATTAAATAATCATGTAAATCATGTTTTACATCAACAACATAATAAAGAAAATGAAAATAAACATTATCAAAATTCCAACAATAATACAAATACTAATAATAATAATAATAATAATTCATTAGAAGCATTAGCAACAGCCGCTTCAAATCTTTATCCTGGAACAGCAGCAATAAATGTTGCGTTAGCAGCAGCAGCTGCCGCTGCTGCCGCTGCCGCCGCTGCTTCGGCAACAACTAATACAACAACTACATTAACATCATCCGAATTAATTAATAATCAACAACAACAAAGAATTAATCATAATAGTAATAATAATTTGAAAACAAAACCACCACCGATAACAACAAATACGATACCATCACCATCATTATCGTCATCATCATCATCTTCATTAACGTCAACAAAAGCTGCATCTAATGCACAACAACAAACAGTAAATGATACGAATCTTCCACCTGTACATATAACTGCACAAAGATTAGGTATACCATTACATTTAATATCATCATTAGAATTTGTAAATGGTGGACATGGTATTAAAAATCCATTTTTACAAACAAATGAACAACAATTTAAATTTGAAAATAATAACAATAATAATACGAATAATAATAATAATAATAATAATAGCAATAACAGCAATAATAATCATAATAATAATAATAATAAATTATCAAATCAATCGGATGATCCATTAAAATGTTCGATATGTGGTAAACGTTTTCAATTAGCAAGACTACTTAATAGACATTTAAAATGTCATTCAGATATTAAACGTTATCTTTGTACTTTTTGTGGCAAAGGATTTAATGATACATTTGATTTAAAACGACACACACGTACGCATACAGGTGTTCGACCATATCGTTGTAATCTATGTGACAAATCATTTACACAACGTTGTTCGTTAGAATCACATACATTAAAAGTTCATGGTATTGCACACGAATATGGTTACAAAGAAAGACGTAATAAGATGTATGTTTGCGAAGAATGTGGATGTACAACAAGCCAACCTGAAGAACATTATATGCATTTAAAATGTCATCATCCATATAGTCCAGCGTTATCAAAATTTTATGATCGTCGTCATTTTAAATTTAATAATAATGAATTTCCCTTTGGTAATAAAAATAATCAACAAAATGGTGATAATAATAATAATAATAATCATCGGCAATTACATCGATAATAGGATTAAAAAAAAAAAAAAAAACTTTTGGACCTCTTATATTCTCTCAATGCTGCAAAATCGCCTCAAGAATTTTTTTTTTTCATATTTTTCTTTTTAATTTTTAATTTTTGGTCTCAGTTTTTTTTTCTTCTTAAATTCTTTGTACAAACAAAAAATATTGATTTAAATACAGTTGAAAATAAAGACAAATTCAAATT
>transcript_HQ_A_N_L_transcript2521/f2p0/2327
ATTTATTCATGTATTATTGGTCGTATCACAATTGTAAATCGTTTTCTATCATCAATTGCATTTCGTCCAATATCAAAATTATCATATGGATTTTTTCTAACAACAATTGTTGTTACTTGTTATCGTTTATTTTCAATACGACAAACGATAATATTATCAGCACAGACAATGTTTCGTTCAATTGTATCGGATGCTGTAATATCATTTTTTTTCGCCTATCTCATGTATTTAATGATACAACAACCATTACGTAATTTATTACAGATAAAATTATTATCGAAAAAATTATTAAAAATTTTAAATAAAAAATTAATAACAACAAAACAAACAACAGATATAGATCATATCGGTAAATATTGTATAAGAAGATATTCAAATTCATCTACAATATTAAATAATAATGAAACAAAACAAAATAATAATAATAATAGTGATGAAAATGATAATAAACAAGATTTTATTATTGATAATAATAATCAAATTATGTTAAATTTATCATTAAATAATAATAATGAAAAATCATCGATAACAATATTACAACAACAAAATGAATGTTCAAAATGTTAAAATTTTATTTTTTTTTTAATTTAAAAAAAATGTAAATAATTAAATAAATAATTTATAAAATTTTCAATGTTCATCTTTTTCATAACAATTTTTCCACATATCAGCTAAACAAACGGATGAATGAAAACGATAGAATAATATTAATGGTAAACATGTATCTAATATTACCATCCAAACAAATTTACCATATTTAATACCCATGGAATGATATTTATCAACAGATTTCATTTCGAATGTAATCAATATCCATAATGTAATATTAATAATTATAATAAATGTAATAAATTGTTTACCAGGTTTTATACGTCGTAATTTTAAATCATTTGAACAACGACGTATACCATCAATAATGAATATTGTTTGTATTGTAACTTGTATAATACTAATCAGATAACAAATTGTTAAAAATAAACTATTAATTGTAAATTCTGAATTTGTAATTTCTGAATAAATACAAAGTAAATGATGTATATAATAAAATGGTAATGGTATTATTAATAATAGATCATCCATTATTGTTTGTGATGTATTTAAATAATTTAAATTAATTATATTTAAACCGATTGTTTTAATAAATGCAAATATTATTGTTATTGTACAACTAATTATTAAAAATAATAATTGTATTGTAAAAATATTAATGCCAATCGTTTTATATTTATCATGTTCAATGGTTGTAAAAAATATAATTATTGTTATTAATATTAATAATAATGAAAAAAATCCACCAAATAAACCGAAATTTGATGCATGAAAATCTGCGGATATTTTTATATTTGAATGATAATTAATTTCAATTCTACCAGTATTTTGATTTTCATTAAATTCTTCATTTATTATTTGTAATTGTGAATGTGAATGATTATTATTTATATTTGACCAAATTATAAACCAAACAGATGCTAATATAATATTAAATTCAACAGTAAATGGATATAATAATGGTAATGAATCGATTGATTGAAAATCTGCTAATGTATGATTTAAACATTCCATATGATGTTTATAAGCATTTTTTAAAAATAAATTATCCATTATACTATCACTATTATTGTTATTATTTTTATTTATTAAATATGTAATTTTATCCATATAACCATGTTTTGCTTCTTCAATTATTGTCGATACCCAAAATGATAATGATGAACCAACTAGATGCATAAAACCAAATTTAACAATTGTTCGATTATTATTAATTATAATATTTGAATATTTAAATGCAATATATAATTGATAAAATGCTGATAAACAACGAATTAGATAAACAATTAATGAAACTGTGTTCGAACAATCATCTACATCGGTAATAAAATAATGTATTTGAAATGAAAGATTAATACCTTGATGTACGATACTACCCATACAGAAAAATGCCATACCAATTTTTAGGAAAAAATTACTTGAATGTTTACCAATTAGAAAACGATATGAATTTAATTTTTTTTTCGTTTCATCATCAATATCATCATCATTATCATTATTATTTTGATTATTAAAATTATTAAATTTATATGTACGATTAAATATAATTGCTGTTGTAACTGATATTGCATCAAAATCTTTATTATTATTATTATTTTGATTATAATCATTATCATCAATAACAATAGTATTATCATTCGTTTGTCTTAATGGTAATTCAATTAATTCTTTACGTTTTTTTTGCCATTCTAATACATAATATTTATGTTTTTGTATATCGATATGAATAAATAATAAAAATATAATACCAATTATTGTTATTATAATTGAATAT
>transcript_HQ_A_N_L_transcript5734/f2p0/1800
GGAGCTCAACTATTAAAAATTCTGATGATAATATTACCAATAACAACAATAACAATATAACAAATCAATTATCACAACAACAAACAGAATCTTCTTCATCTTACATTCTTAGAGGCAATAGTAATTCAAATCAACAACAATTATTATTTGAAATACCAACAACAAAATCATCATTATTAAAACAAATTAATATTTTTACTGAAACATCGACATCTTCAACATCAACGGAAACAGCTTCAACGACAACAAATGCAGCAACACATATTGTTCCAACATCAAGATCTTGGGTACATTGAAAATTTTGTTATATCGATCATCAATTTATTTTTATTATGATTTAAAAATAAAAATAAAAAATTTATCGAAGATCTCATTATAATATTGGTAAATTAAAAAAAATTAAAAGAAAACAAAATGATCCTATCTTTATTTTTTTTATTTTTTTCTCATCATTGAAATTATCAATTTGGCTAAATTTTTATGCCATCATTTAAGATATAATGCATTTGTTTAAATTATTTCATGAAATAAGTGAAATAATAATAATAATGAAATAAAAACAAATATCAATTAATCAATTAATGAATCGGAAATTTTGATAATAAATTATGTCAACAATCATCATTAAGATCATTATTTTTTGTTAATGAAATATAAAAAAAAATTAAGTGATTTTATTTCATCTCAAAACATTTATTTATCTTTTTTTACATTATCATTTTTATCATTACATTTTACACTACATTGACCATTCAATTAAATCATATTTATAAATATATCACCATTATTTTTTTATCATTTGTTTACCTGTTATTATTATTATTTTTTTCTTACAAACAAACCAACAACAACACATCCATTCAATACATCAAAACAAAAAGATGCTGCTTATTTTCATTCAGAATTTTTTTTAATTATTGTTTTCAATTTTAAATTTTTATTTTTATTTTTATTTTTTACATTCTTTAATTTTTATTATTGTTTTTATTTTTTGTTTCATGATCAATTATTATTATTATTATTATTATTATTATTATTATTATTTTAAAAAATCAAATAAAAATTTAAAAATTTAAAAAAATTAAACGAAACCAAAATCATTATTATTTATTTAAACCAATTATTATAAAATCGTTTGCCCTATTTTATCATTATTATTTATTATAAAGTGAATTTATTTTAAAAATTACAGAATAATATATTCTTTTATTTTTAATTTTTTATTTGTTAATTTTACCTAATGTTTGCCTAAGGATTTTTTTTCTTAATCAAATATTTTATATTATATACAAAAAAAATTATTTTTATTTTGTCCTCTTATAATTCTTTCGATTCTGGGTTGTTACTCTGTTCTTTTACCTGTCAATTTTTTTTTGTTTCTCAAATAAATGTTTATTTTTTTAAATTGAAAAACAATAACAATATTTTTGAAATTTATTTCATATATTTATTTATAACTAATAATGCCATTTTCCTTTTTTTTCACAATTTTCATCCATTTATACATAATTTTTTTTTGTTATTATTCTTTACACAAAAAACATATAACCATATAACCAAATTAATAGTTAAAATGATTCAAATAACTATGTAATAATATACAATTTATAATTGTAATGTCATTAATACTAATtATAATGGTAATTTTTTTTTTTTTGTTTATTGTTTTATTATTTTGTTTGGAATTATTTCAAAAAATTGTTGATCTTAATTTTTATTTGTGATTTTTTTTCTTTTGATTTAAAAATATATTTTATTTTCGTTAATTTTTTTTTGGTTAATAAAAATTTTTTTTTTTg
>transcript_HQ_A_N_L_transcript322/f2p0/3378
TACCGTGAGGGAAAGTTGCAAAGCACTTTGAAGAGAGAGTCAAAAAGTACGTGAAACCACTGGTGGGCAAACAGATGGAACCACGAAGTTGCATCTCGGTCGATTCAATCGTTTTGTGTTGTCAACGGTGACGGAAGTGGATCTTTTCGGAGGTCGTTCCGGCGCTTTTCGACGACATAAAACGGTGCATTTCGTACCGAGAATGCTAAGCCACGTTCGACTAGACGATTGGAACGGCCGTAGGATAGAGCATGAGGAAGGTGCCCGTCAGATCTTTGGTCTGGCGGCGTTATAGTCTCGTGTTGGAACCGTTGCCTAATGTACTGGTCGATGAAAATTCTCCGATTGGAGTTTTGAACGGTGATTGCCTGTAGGCGTTAGTCGTTGTTTCGTGGCGTTCTTTGCGTATCTTTGGGTGCGAAAAGGCGTCTCAACAATGGCGGCTAGCGTTTGCTTGCGTATCGCTGTGGAACTGTGGCGCGAGTAGGTCGGTGTCCATCTGACCCGTCTTGTAACACGGACCAAGGAGCCTATCATATACGCGAGTCGCTCGGTCTTGAATAGGCCCGAGAGGCGCAATGAAAGTAAAGCTACGAGGCTTCGGTCGCAGTAGCGGCTCGCCCACTTCGTTTATCGGCGATCGGGCGAAGCTGGAGCGTATACGATGGTACCCGAAAGATGGTGAACTATGCCTGGGCAAGACGAAGCCAGAGGAAACTCTGGTGGAGGTCTGTAGCGATTCTGACGTGCAAATCGATCGTCAGACCTGGGTATAGGGGCGAAAGACTAATCGAACCATCTAGTAGCTGGTTCCCTCCGAAGTTTCCCTCAGGATAGCAGGCGCTTTTCGAATCAGTCTCATCCGGTAAAGCTAATGATTAGAGGTCTTGGGGTTGAAACGACCTCAACCTATTCTCAAACTTTAAATGGGTGAGATGGTCGACTTTCTTGATTGAAGCCGACCATTTGGATGTGTGAGTGCCTAGTGGGCCATTTTTGGTAAGCAGAACTGGCGCTGTGGGATGAACCAAACGTCGAGATAAGGCATCAAATGCGTACGCTCATCAGACCCCATAAAAGGTGTTGGTTGCTATAGACAGCAGGACGGTGGCCATGGAAGTCGGAATCCGCTAAGGAGTGTGTAACAACTCACCTGCCGAAGCAACTAGCCCTGAAAATGGACGATGCTGTAGCGTGGAGCCGATACTCGACCGTAATGACGATTCTGTAGAGGATGCGATGTCATTGCGAGTAGGAGGGCCGCGATGATAGCGTTGAAGGTGTCGGGCGTGAGCCCGCCTGGAGCTGTCATTGGTGCAGATCTTGGTGGTAGTAGCAAATACTCAAGTGAGAATCTTGAGGACTAACGTGGAGAAGGGTTCCATGTGAACAGCAGTTGGACATGGTTCAGTCGGTCCTAAGGAGGCAGAGAAATCTGTTACAACGACTTAGTTTTTAATAAAAAAGATTCTAGGTCGAATCTCCGAAAGGGAATCAGGTCAATATTCCTGAACTGAGATAAGGAGGATGTGCTCTCGGGCACTAATGCGGCAACGCGATCAAATTCGGAGACATCGGCGACAGTCCTGGGAAGAGTTGTCTTTTCTCTATAAGGCGTCGAATCCATGAAAACAGCTTGTCTGGAGATATGGACGTTGACGCCGAAGAGCTCAGCGGTTCTTGCTGAGTCCGGTGCGCTGTTGTCGGTCCTTGAAAATCCGAACGCGAGGTTTACCTCCGTGCTCAGCCGTACCAATATCCGCAGCAGGTCTCCAAGGTTAACAGCCTCTAGTTTCTAGAATAATGTAGGTAAGGGAAGTCGGCAAAACAGATCCGTAACTTCGGGATAAGGATTGGCTCTGAAGGATGGGCCGCTCGGGCTGTGATCAGAAACAGGTGATGCGTCTGGCTGGGACTGGACACTGGCAACGGTGATCGGACCCGTGCTGATGTCTGCCTGCGGACGGTCATGGCTACGCCTCTGGGCCCTGTGCTTGGAGTGTCGTTTCGGTCGGCATTAAACATCTCACTCAGAACTGGCACGGACCACGGGAATCCGACTGTCTAATTAAAACAAAGCATTGCGATGGCCGGAAACCGGTGTTGACGCAATGTGATTTCTGCCCAGTGGTATGAATGTCAATGTGAAGAAATTCACTTAAGCGCTACTAAACGGCGGGAGTAACTATGACTCTCTTAAGGTAGCCAAATGCCTCGTCATCTAATTAGTGACGCGCATGAATGGATTAACGAGATTCCCACTGTCCCTACCTACTATCTAGCGAAACCACAGCCAAGGGAACGGGCTTGGCAAAATCAGCGGGGAAAGAAGACCCTGTTGAGCTTGACTCTAGTCTGACTCTGTGAAGAGACATGAGAAGTGTAGAATAAGTGGGAGACTTCGGTCGCCGGTGAAATACCACTATTCTCATCGTTTCTTTACTTACTCGATCAAAAGGAGACTGGTCTCAAAAGGACCACGTTTCTTGAATTAAACGCACGGGACGGTTGTTTTCGGACTTCCGGTTACCTGTCGTGATCCTAATCGAGGACACTGCCAGGCTGGGAGTTTGACTGGGGCGGTACATCTGTCAAAAGGTAACGCAGGTGTCCTAAGGCTAGCTCAGTGAGGACAGAAACCTCACGTAGAGTAAAAGGACAAAAGCTGGCTTGATCCTGATTTCCAGTACGAATACGGACAGCGAAAGCTCGGCCTATCGATCCTTTTGCACGTTTCCGAGTTTGAAGCAAGAGGTGTCAGAAAAGTTACCACAGGGATAACTGGCTTGTGGCGGCCAAGCGTTCATAGCGACGTCGCTTTTTGATCCTTCGATGTCGGCTCTTCCTATCATTGCGAAGCAGAATTCGCCAAGCGTTGGATTGTTCACCCACTAATAGGGAACGTGAGCTGGGTTTAGACCGTCGTGAGACAGGTTAGTTTTACCCTACTGATCAACATCGTCGTTACGATAGAAATTCTGCTCAGTACGAGAGGAACCGCAGATTCGGACATTTGGTTCATGTGCTTGATCGAGCGATCAGTGGCACGAAGCTACCATCCGTTGGATTATGACTGAACGCCTCTAAGTCAGAATCCATTCTAGACGCTGTAACGATATTGTTTGTGCTTCTCGAACTTGGAGGTCAAATTAGTGATTTGCAACACAATCACTTGACACAGCCCATTTGTGGAGATATGGCATCCGCAAGTGACGAGGTCATGTCGCTTGTTGCCGTCGAGCTACACAATACATAGCCAAGTTCGGAAGTGCCGAATCTTCTGTAGACGACTTTGTTACCTGCCGGGGTGATGTACTTATTAGAGCAGTCACCATACTGCGATATATTGAGTCTCAGCCTTTGACAGGACGGTTCGT
>transcript_HQ_A_N_L_transcript6676/f3p0/1684
GGCAAAGGACCATTCTCAGACAAAGGACCATTTTCTGACAAAGGACCATTTTCAGATAAAGGTCCGTTTTCACTTATTGGTAAAGCTGTAAAAGCTCCCATTGTTGCTGGTGCTGGAATATTGGCTCCAATCGTACCAGGCTTACCAAAACCAGGAGAAGGTCCATTCCCAGATCCATTAAAACCAATAAAAGCTCCATTATCTTTTATACCCGGTGTCCCGAAACCAGGAGAAGGTCCAATTAAATCTTTATTGCCAGTACCAGATGGAGGCCCACTTAAAGTTCTAGGTCCAGCAGCAGCAGTAGCAACTCCACTCGTTGTTGGTGGTGCGATCGGTGCTAAATTGTTGGAACCACTTTTGCCTGGAGTAGGTCCATTCCCAGATCCATTAAAACCAATAAAAGCTCCATTATCCTTTATACCCGGTGTCCCGAAACCAGGAGAAGGCCCAATTAAATCTTTATTGCCAGTACCAGATGGAGGCCCACTTAAAGTTCTAGGTCCAGCAGCAGCAGTAGCAACTCCACTCGTTGTTGGTGGTGCGATCGGTGCTAAATTGTTGGAACCACTTTTGCCTGGAGTAGGTCCATTCCCAGATCCATTAAAACCAATAAAAGCTCCATTATCCTTTATACCCGGTGTCCCGAAACCAGGAGAAGGCCCAATTAAATCTTTATTGCCAGTACCAGATGGAGGACCACTTAAAGTTCTAGGTCCAGCAGCAGCAGTAGCAGCTCCACTCGTTGTTGGTGGCACAATCGGTGCTGGATTATTGGCCCCACTCGCTTTAGGCTTACCAAAACTTGGGGAAAAACTTTTACCAGGAGATGGTCCATTGGATAAAGTGACACCTGGTGGTGATGGACCATTCGACAAAGGACCATTTTCAGACAAAGGACCATTTTCAGGCAAAGGCCCATTCTCAGACAAAGGCCCATTCGCAGACAAAGGACCATTCTCAGACAAAGGCCCGTTTTCACTCATCGGTAAAGCTGTAAAAGCTCCTCTTGTTGCTGGTGCTGGTTTATTGGCTCCAATCGTACCAGGTTTGCCAAAACTAGTAGAAAAAGCATTGCCCGGAGAAGGTCCATTGGATAAAGTGACACCTGGTGGTGATGGACCATTTGACAAAGGACCATTTTCACTTATCGGTAAAGCAGTGAAAGCACCACTTGTTGCTGGTGCTGGATTATTGGCACCACTTGTACCTGGATTACCAAAACTCGCCGAAAAAGCATTCCCCGGAGAAGGTCCATTCCCGAAACCTGGCGAAAATCCATTTGACAAAATTTTCCCAAAACCTGGCGACAATCCATTAGACAAAATTTTGCCAAAACCAACCGATATTCCTTTATTATCAGCAGTTTTGCCGAAACCAGAAGGACCAAAAGGTGATGATTCAGACTCACCGAATGACAAAAGACCATTGGGCCCATTATTCGACAAATTAGAAGAAGGACCATTTTCTACATTGTTTCCTGGTTCTGATAATAAATCACCATTATCATCAGCACTTAATCCAGAAGAAGAAGATTGTGAATGTGGAAAATAATTTTGAAAAAAAAAAAATTAATTCATAATTAATAATTAACAATTAATAATTAATCAATAATTACTAATTACATTTATTATGTTTTATTAATAATAAATTTTTATTTTAAAAAAAATTTTATCAATTTATC
>transcript_HQ_A_N_L_transcript6700/f2p0/1690
GGAGTTTGGGTTTTTCTAATAGTTGAATTTTTATAAAAATTGTTAAAGTTTTTTGGAGGATTAAGTTTGTGCCAGCAATCGCGGTCATACTCTATTCTTAAAATTTTGTTTTTCTTAAATTTAAAAATTTTATTAGTTTCTTTTTAGTGAAATATAAAGAATTTATTTTTGTGAGATTATAGATTGTAATTTTTTATTAAAATAGGATTAGATACCCTAGTATAAAAAGGTTAAAATTAAAGTAGTAACTTAAGATTCTTAAACTTAATTTATTTGGCGGTTTTCTATACTTTTACAGGAATTTGTTATTTTTGAAAGATAACCCGCTTTTATTTTAACCAGTTTTAATTTTATGTACGGTTGTTTTGCTTAAATTTAGTTATTTTTGCTTTAAGATTATTTCTAAAATTCAGATCTATGTGTAAAATATAAACTGGTTTATAATGAGTTACTTTAATAGGTTTTTTGTTTAAAGTAAAATATTAATTTGGATGTAAGAGTAAAATAAAAATAAATATTTTTGTTTGAATTGTTCTTAGAAAAAGTACATATCGCCCGTCACTCTTTTGATAGATAAGTCGTAACAAAGTAGATAAACCGGAAGGTGTATCTTGTTTAGAGTTTTAGTTTTTTGCTTACAACAAAAAAATTTTTTACTCTTTTTTTGTTTTGTTTGTTTTTGTTAATAAATTTTTATTTTTTTTTATTATTTTAAATTTTTCTGTTAAGGAAAAGAAAAAATTTTTATTTTACCTTTTGTATAAGGGTTTGTAGATTGTTAATGTTTTTATTTTTCTAGAATAAAAAAGATCTTAATTATTTTTTTATATTTATAATTTTTTTTAAAAATTTTTAAGGAGTGAAACGCTTTAGTTTTTTTCTTTATCTAGTTTTGTAAAATTTAAAGGGTAACCTTTTATTATGAATTGAAAATGTTTATGAAAATTTTCTTTAGTAGTATGGTATTGTGTAATAACTTTAGTTTATTCAATAAAATTTTTTATTTGTTTTAAAATTTTAATTAATTATAAAATTAGTAGAGAATAAATTTTTATAAAAAAAATTTTTTTAAAATTAAATATTTTAAAACTTATTTGAATCTTACTAATTAGCCTTAAGACTGGTTAATAAAACCATAGTTAAAATTTTTTTAATTATTTCTGCTCCATGTTTAGAATAAATAAATAGCTGTAGGATTACACTAAGGTAGCGAAATCATTAGTTATTTAATTGATGACTTGTATGAAGGAAAGTTCTTAAGGGTTATTCTTTTTTATTTTTAATTTATAATATTATTGAAAATAATAGTTTTTCTTCCAAGACTAAAAGACCCTAGGATTTTTATAAAAAGATATTTCTTTTTATTTGGTTGGGGCAACAAAATTATTTTAATAAAAAAAATTTTTTTTTATTGTTGAACTTTTTTTAAAGATAAATAGAAAAATACCCTAGGGATAACAGCTTAATTATTTTTATTAGATCTTATATATAAAATAGATTGGGACCTCGATGTTGGATTAAAATTTCTTATTGACGCAAAAGTTTTTGAAAGTAAGACTGTTCGTCTTTTAAAATTTTACATGATCTGAGTTAAAGTCGGCGTGAGCCAGACTGGATTTTATCTGGAAGTATAATATAAAAATGATATAGTACGAAAGGACCTATCATTATATAAATTATAAATTTTAtt
>transcript_HQ_A_N_L_transcript5845/f2p0/1818
GAGTATTAGCATATTAAATTCTTATCAGATAGAATCAGGATCATCATCTTCTTTATCATCATCAACTGAACTTTCCAGATTTTCACGTAATGTTACCATTGATCGTGTTATCGTCTGTAAATTGTCATTTGTATTATTTAATTTATTTGATGTACTAGTATTATGGTTGGTATTACGATTTTTTTGTTGATTACGTAAAGGATATACTTCATTTTCTGATTTACATTTTAATTTAAGATAATTTAATTGATTTTTATCTTTATTTGATGAATCACCAAATGATGATGATGATGGATTAACATTTTTTTTAATGACAAAATTTAAACAACATGAATGATAAATAAATGTAAATAACAATGCAAACATAAAAGATAATATTGATGAAAAACGAAATAATATTCTGATAGCATTATCATCATTGGTGATTGATTCTAATGTTGTATAATTATTGATAGATGTTTTGATTTCAATATCTGTAAGCCATAACCAATTATTATAAATGTCTGGCCATAAATTTAGCCATATATTTGCCAATGATGCACCAAGGGCTCGTCCACCACCAAAATGTATTAAACTAATTGTGTATTGCATGATAACATGCGGTGAATATGTTTGAAATATTGTTGTACCAGTGGCGTAACTTAATGCATTGGGGCTACGTTTTATTAGATGTTGTCCATATGATGTTAGACCGATCCATGCTAATGGTAAACAAAAAGATGACATCATTTCAAATGGTATTATTAGCCAATTTTTATGTTGATATTTTTTTGTTAAAAACGATATTCCACCAAATTTTAATGAATAAAATATAAATGCTAATAATATTATATTCATACGACCAATACCAGATATTAATGACTTGGCCATATAAGCAAATATTGCTGTTATCAAAAATGAACCACTTGTTGAAAAACCAATCAAAAAATTCGATGAACGTAATGAATTACGATAAAACAAACCGGTTAATGTATTTGATAAGCCCCAAAAACATCCAAGTATTAAAATCATTGGAATTAATATTATCAATCGATATAATAGATATTGATTACTATGACGACGTGGATAACGAAATTTTGTTGGTCTTAGTATTTTTTTTGAATTAATTTTCGATATTTCATTTGTCTGTGTAGAATTCAATGGCAGCATAATAATCAAAAACATTGTTATCGTAATAAAACCGTCAAATATAATGATTGGTGGTGCATAATTATGTGCATCTTTTTTGACAAAATAATCGGATAATATACCACAAATTGGAGGCCAAACAATAAATGGTAGAATTATTGTCCAAAAACGTTCAAAACCAGCATAGATAGAATCATAATTATTTGTATTTGCAACACGAATAGCTTCGATCAATGAATGTGAGGTCAATAATGTTAAATCTAGTAAACATCTGAATAATAAATATAGATAAAATGTTTGATGAGGATTTCCTTCAATTATACGACATGGTGTTGGAGGTCTTACACGTGTCGACATTCCAGATTCTGATAGACCAATTGTTCGATGACGTAGATTAATAGAACAATAAATGTTACAATTAGGAACATATGGACGACATTGAATGCTACTATATACTTTTTGTAACATTAACAACGGTGGTGATGGTTTAAATGTACATGTTCGAAGTCCATTAAACAAACGATCAATAATTTCATCATTATTATGTTGATCTTCAATCAATGGCCATCGATCAAAACGTGAATCGAATTGTATGCTGGCCTCTTGGCTCAATGCCAAATCAGTTCGTATAATTTTTTCTTTTTGAACATCTTAATTAATAAAAGAAATTGTGAATCAATCTAAAtc
>transcript_HQ_A_N_L_transcript4990/f2p0/1870
AATATGATCTATTTTTAAATGGTTTAGTTAATTGTGATAATTCTGgttaccgtaatggtattattaAATGTAATCAAAATTTTAATAATAATAGTTTTAATAATAATAATAATCAAAAATATAATAATAATTCAATAAGAAATTTTGATTCAAATCTATTATCAGATTTACCATCATTAATTGATACAAAAAATTATAATTCAATTATACCAAAATTAAATTATAATTGTAATTGTAATAATAATGATAATGATAATGATAATAATAATAGTAATAAATTACAATTATTATCATTATCATCAACACCAACAACAACAACAACAACTTTAATAACAAATTCATTAATTAAATCATCACAACAAGATACAATCAATAATAATAATAATAATAATAATAATAATAATAATAATAATGATAATAATAAATTTGATATATATTCAGCCCTTAACCATTTACCAAAATTATCACGTAATTCATTATCATCATCATTATCACCATCATATCGTCATTGTGATTATTTATTACAACAAAAACAATATTTTCATAGACAATATTGTAATAATGCAATTCCAAATGATTATGCGGTATTACCATTAAATAATAATAATAATAGTAAGAATAAACATCATCATCACCATCAACAGCAACAACAACAACAACAACAATCTAGTCATCAACAACAATCAATTAATAAAAAAAATCATTCTTCACCATCATCATCATCTTTAAATAAAAATAGTCATAATAATAATAATAATAATAATAATAAAAATATAACAAACGGAAATAGTCAAATTACTACTGTGATTCAAACATCAAATAATAATAATAATAATAATAATAATAATAATAATAATGGTAATCAAAATAATAAAATTAATAATAATAATGAGAATAATCAAAATAAAATTCTTCCACCATCAACATTATCATTGTCAACAAATTTTAAAACATCGACAACAACAACAATAACAAATCCACAATCATCATCATCATTAACAATAATTGAAGAAAATAATAATGTTGTTGACATTATTGATGGTATTAATAATAATAATAATAATAATAATCTTGGCCATCAACATTTACATGCTTTGCATAGATTTAGGCAACAAAGGAAAAAAGGTTTAATTAGTAGATTAAAAGATGTTGTTATAAGTTTTACGCCAAAATCACGTTGTTCATTAATAAATAATGTTGATGATATTTATTTACGTTATGGTAAAGATGAAATCGATGCATTAGATGAATTTAATTTTTTAAATAATATTGATACAATTGATATAATTAATGAGAATAATGATGTTGATAATAATAATTTATTAATTGAAGATAATTCTCAACAAAAACAGTCAATGACATGTAATAATGAACAACAACAACAACAAGTGAATGAACCATTTGATGAAGATCTTGAAGAATTTGATTTAAAAATAGAATTATTTGATCTTTTACATCCTATTATAATTAATAATAACTGTGATAATAATAATAATGATAATAATAATGAATTTCAACAACAAAAACATTTATCATTATCATCATCATCATCATTAGAAGATGATGAATTATTAATTAATAATAATAATAATAATAATAAAATTAATTTAAGAAATAATAATAATAATAAGTCGCCAACATTAGAATCAGCATCAGCAGCAGCAGCAGCAGCAGCAGCAACAACAACAACAACAACATCATTATCATCATCATCATCACCAATATCTGTATCACCAACAAAATTATCAAATAATAATAATCATTCATCAAATAAATTGCAAAAATTTTGTCGTTTTAGTTTTCCACGTAAATCAAATTCATTAGAATTTAATACAACAACAACAACGACAACAACGAAACGTTTAGATG
>transcript_HQ_A_N_L_transcript6749/f3p0/1686
GATAATTGGCATTCGTTCAGTGTTGTCTTTGTCTTTTTTTTTAATAATAATTTTTTATTGTCGATAATCGAATCAAAATTTTTTTAACAAATTATTAATTATTGATCCAAATTAATTTTAAATTTTAAAATTAACAAATTTTACAAAAAAAAAATGAAGAAAAATCTTGAAAAATAATGCAAAAAAATTGAAATCGATCAACGTCATCAAAAAATCAAGTATTTTTACAACGCGAAACAAAGAACCAACGCCTTAAAATAAAAATCGAATAAAGGGTCAAATGTGATCAAAAAAAATAAAAAAATAAAAAAAAATGTAAAACAAGTGAAAAAATTTGATTTTTTCGAATTTGTCCTCTATTCGTCCTTAAGCATTATAACAATTGGGTGATTTTTCAGAAATGATTCAGATTATTAAAATTTCAATGAATAACGGTGATTGAAATGATTTTATTTATATATAATGAAAAATGATTACGCAATCAATTTGTATTTATTATAAATGAAACATGTGGACTAATTATGATGGAATAGTAATGATCAATCAATCAATCAATTAAAGCTTAACGGTCCATTCAAAACTCTCGCTTCTCCAACATCAACGGACAACCTTATTATTGAAGATATAAACAAAAATTTTTTACATGGTCGACTTGTTAGGCCTAGACGCACAACCTCTGTAACCGGGCAGACCGAATATAAAGCTTACAACAGCGAGTCAATACTTGGGAAGTGGTCACCCTCCCAAGTACTGACTCAGCTCGACGTTGCTTAACTTCGGTGATCCGACGAGAACCGTGTAAGCTTTTTTTATAAGTAATGATGTAATTATGAAATATTCCAATGATTTTCATTTATTATCATTAAATATCATCGATGGAATATTACACCTGTAATTGCTTGTTAACTAAGTTGTTGCGAAATTTTTAAATGAATGAATTTAATGAAATTGTAAAAATGACAATTTGTGAAATTAAGGACGGAAATACAACGATTTAAAAATGAGTCTATTTCAACATAAATGGACAGAAATTGTTGAATATTGAGAATGTTATTCTGAAGAATTTTTTAATTTCATCTGAATAATTATTTTTCAGTTGAAGATTTTATTTTACAAGAATTTCATTATTCGTGTTATATTTAAAGATTACATTTATTCTGAAGATTTATTTTTAACAATTGTCAATTCAAGTTATCATCAATTTTAAATTAATTTAGATTAATATCAATCTACAAAATAATTTTAAAATCATCTGAAACAACAAAGTTTTATAAAATCCAACACAAATTACAACATCAATTCAATCATCATAAATTAATGGTGGAATAATAATAAAATTTTTGAATGAAATTTATCAACAACAATTATTTCAACAATAATAAATACAAAAAAGTGGAAATAGTGCTTTAACATTGATTCGTCCTTGTCAATTTGATGATGTTTGCATCAACATAAAACTACCACCACCACCTTAATAAAACGATTTTTTTTTGTTGCCAGATCTACGATTCAACGTTTTTAACATTATTTTTTTTTAAGATTTAATTTTAATACTGTAGATGGCGTAATCTTTTGGTACAATTATTATCATTGTTAATGTCTAAATATTGTTAAAAAATTGAGCAGTTTTTCCTTTATTATTATTATTATTATTATTATTTTTTTTTTTTTTTTTTTTTTGAAACC
>transcript_HQ_A_N_L_transcript4120/f2p0/2024
TTAAATCGATCGTTAAACAAAAATACATTTAAAACACACGTATAAAATTCTCTTCACACATATTTCCGTATTCAATGAAGAAAAAAAATTGCAAAATTTTCTTCTAATTATAAAAATACTCATCATCATCGGCATCATTATCATTATCAACAACAACATCGACAGCATAATCAACACATAATCATTTTCATCATCATTATTATAATCAACATTTTATTTTATTTTTATTCATTATCATCGAAAAAAAAAGTTATAAATAATATTCAATTTAATTTAACAACAAAAACAAACATAATGAATTCATTTTTGACGAAAGATATTATAAATTATCGATTTATTATTTTTAATTACAACAAAAAAACCTAAACAAATTTATACATACACAAACACATTTATAAATATTCGGTATATGCATAAATCCGGGAAAGTTGATATTTTTTTTTTATTTTATTGTAATTTTAATTTTTGTGCAATGTATAAATTATTGATTTAATTTTAATTGTATCATCAAAAAAAGAAATGTATACGTAAAAAAAACCAAGGTAGAAAGGGTAATAATTTTTATTTTAATTTTTGATCTATTTTCTAATTTTTTTTAGTGTAATATTGTCTAGAATTTTTTCATTTTTTTTTAAATAAATTAGTTCCGAATCTATTGGTCCACATTTTTTTTAGTTTAATTTTTTTCAATTCAAATTAATTCCATTGCATTTTAAAATTTAAAATTTTTATTTTAATTTTATTTCTATAGATTTTATTTTTTATTTTTATTTAATTTAGTTATTTTCTATGAATTTTTTTTCTAGTAAACAGTGCATTTTTTGTTATTGGAATAATAGAATATGATGATAATAATAATGATTATTGAAAATTATTTCTCATTAAATTTTTTCCCTCATTATACAACATATTTCTTTTTCATTTTTCATTTATTTGTGATGATATTTTTTATCAAAATCTTTGGTTTCGAATGAAAAAAAAAATGAATGAAAAATTTAATTCAGAATAATTTTTCCCATATTTTCATAATAATAATCATAAAAAAAATCAATAGAAACCATTCAATTTATGATTTTCTCTTTTTCATTTTGATTGAATATATTCTGAATATTGATGAAATTTTTTTTCCATTGATTCATTCATCCATTTATTTATTTATTTATTTATTGTCCAAATAAAAGAATTTTTTTTATTTTATAAATTTTTTTTCTACATGTTTCATATGATCAAAATATAGAATAATAATAAAATTcaataacgagctaaatataAACGAAAAAAATAAATAAATAAACATGATATTAATAATAAAAATAAAAATAATGATTATGATTATGtccatttttaccatatttattgcttattttttcgtATTATATTTTTGTTTATTATTATTATTGAAGATATTTTTTATTTTAAACAATTTTTTTTTGCAATGGAAAATAAAATAATGATATATAACTAACTGAAATACGAATGAATAAATAATATTCAAATTTTATTGCAATTTATTCATTTTGATAATGATATTCTTGTTTGCCCTGAAAAATATCTGATATAAATTACAAAGAAATTCACTACTTCATATCTGTCTTGATATTTTTAATTTTAATTATTTTTTCTTTATTTTTTTTTCTTTTGGTGTGTTGTTTTTTCAATAATTTTTTTTTTTTAATAATTTGTAAAATTGATACAAAACAAAACAATTCCAATTATACAACCGAATTAATAATAATAATGAAAAAAAAAAAATAATAAATACATACACATACAGACGatatcaattATTTCAGAAAAAAAACAAAAAAAAAATATTATTTcatatatgaaatattctaataatattgcttTTGTTTTATTGATTATTATTATTATTATTATTATTATTATTTTCATATTCAAAATAATAATCATCATTATCATCATCATTTTCATTATTATAATAATAGTTATTATTATATACAAATATTATGATTATATAACGTGTGTGCAATCATCAATTATCCATTCGAtaattataacc
>transcript_HQ_A_N_L_transcript6756/f2p0/1667
GGCGGTGTAGTATCATCATTGACATCAGGTGGTTTCGGTACTAATCGTGTGCAAACATCATCATCAGCAACAACGCCAACAAATGTAGCAGTCAAATCGAATAGTCAAACAAATTCGAATGCCGCCGCAAGTTTATTAACAAATGGAGGTTTAATCGGTGGTAATGGAACAAATTCAAATCCAGCCGGATCAAATTCAGTAACAGCAAACGGTGCAAATCCAAATGCACCTGTATTTGTACCACGTACAACTTATCTATACTCACCATCACAATTTAATCTTTCAGCACAGCCATTTACACCATCATCATTGGCTAACAGTTATGGTATTGAATCAACAACAACCACAACAACAACATCATCAATAAAAGATCGTCGAAATGTATCATCATCCGTATCACCTGGTATAGGTCAACAAACATCACAACAACAATCATCATCATCATCAACACAATCATCATCATCATCATCGTCATCATCATCATCATCATCATCATCATCATCATCATCATCATCAGCTGTTGCCGGTGGTGCAGGAAATGTATCATCTGGTACTGTATCATCATCAGTAACAGCAACAGCTGCAAATATTAGTACACCAATAGTTTTACGTTAAATCAACAAATTTATAAAACAACAACCACAACCACACAACAACGATAATCATATAAATATCATACATTTAATAATAATAATCAATTACAAACACACACACACAAGTAGAACAAAACAAACAAAACAAAAAATTTGAGACCAATGAAAATTTTGAATGAATTTGCTTCAAATTTATAACACACACACACAATTATTATATCAATTTATTCATTAATTATTAATTCATTATAACAACATTTGCAACAAATTAACCACTTTGTACACCGATTACACCACCCATATATAACATCGTTTATAAATAATTTTCAAATTTTTTTTTCAAAACACCACCTACACACCTATTAAAAAATTAAACACAGAATCTTAAAGAATCTCTTGCTGGATTCTTTATTATTAGTTAAACACACACAAACAACACAACAACTGAGAAAAATTGGAGAATTTTTTTTTTTCATTTTTACATTTTTTTTTCACATTTTTTTTTCGTTCTTCACATTCGTAGATTTTCAGATTTTATCAAACAAAACAACAAAATTTTTCTTGTGGTGCTTATACTTGACATCTTTTAAATTGTTAAATCAACAACGACCATCAACATTGTGTGTGTGTTAATTTTATCAATATTGTATGGATGTGTTGAACAAGAATTTTTTTTCATTCATTTAGCACTCAAAATTTTTATTTCAAAATTCTGTAATTCAAAAAATTCAAACATCAAACATCAACACTAACAACAATATGTTATGTAAAAGCCAAAAAATTTTTTTTTTAAATTAATTTGTACCATTATTGAATGAATGTATATACAACAAAAGCAACAACAACAACAACATGATGATACAGAAGATCCACCTGTTTTAAATGATGATGATGACAACAACAATGATGATGATGATGATAAAAACAACGATAATGATGATATCAGCTGCAACAACAGTGATGATGATCAACATCAACATCAACAACAACAGCAACAGCATCAATAACATCGATGACAATCACAAAAGCATCAAAAACGACAACGATGATGTTTATCATAAACAGCAACAGCt
>transcript_HQ_A_N_L_transcript5058/f2p0/1889
AACAAATTATTATACAGCCAAATCATCTATATATGATATTATTTTTTTCAAATAAAAAACATACATACACACACAAACAAATTCATACAAATTCATGCATCAACTATTATTATTAATAATAACAATAATGATGATAATAACGATCGATTTAAATCGATCGTTAAACAAAAATACATTTAAAACACACGTATAAAATTCTCTTCACACATATTTCCGTATTCAATGAAGAAAAAAAATTGCAAAATTTTCTTCTAATTATAAAAATACTCATCATCATCGGCATCATTATCATTATCAACAACAACATCGACAGCATAATCAACACATAATCATTTTCATCATCATTATTATAATCAACATTTTATTTTATTTTTATTCATTATCATCGAAAAAAAAAGTTATAAATAATATTCAATTTAATTTAACAACAAAAACAAACATAATGAATTCATTTTTGACGAAAGATATTATAAATTATCGATTTATTATTTTTAATTACAACAAAAAAACCTAAACAAATTTATACATACACAAACACATTTATAAATATTCGGTATATGCATAAATCCGGGAAAGTTGATATTTTTTTTTTATTTTATTGTAATTTTAATTTTTGTGCAATGTATAAATTATTGATTTAATTTTAATTGTATCATCAAAAAAAGAAATGTATACGTAAAAAAAACCAAGGTAGAAAGGGTAATAATTTTTATTTTAATTTTTGATCTATTTTCTAATTTTTTTTAGTGTAATATTGTCTAGAATTTTTTCATTTTTTTTTTAAATAAATTAGTTCCGAATCTATTGGTCCACATTTTTTTTAGTTTAATTTTTTTCAATTCAAATTAATTCCATTGCATTTTAAAATTTAAAATTTTTATTTTAATTTTATTTCTATAGATTTTATTTTTTATTTTTATTTAATTTAGTTATTTTCTATGAATTTTTTTTCTAGTAAACAGTGCATTTTTTGTTATTGGAATAATAGAATATGATGATAATAATAATGATTATTGAAAATTATTTCTCATTAAATTTTTTCCCTCATTATACAACATATTTCTTTTTCATTTTTCATTTATTTGTGATGATATTTTTTATCAAAATCTTTGGTTTCGAATGAAAAAAAAATGAATGAAAAATTTAATTCAGAATAATTTTTCCCATATTTTCATAATAATAATCATAAAAAAAATCAATAGAAACCATTCAATTTATGATTTTCTCTTTTTCATTTTGATTGAATATATTCTGAATATTGATGAAATTTTTTTTCCATTGATTCATTCATCCATTTATTTATTTATTTATTTATTGTCCAAATAAAAGAATTTTTTTTATTTTATAAATTTTTTTTCTACATGTTTCATATGATCAAAATATAGAATAATAATAAAATTcaataacgagctaaatataAACGAAAAAAATAAATAAATAAACATGATATTAATAATAAAAATAAAAATAATGATTATGATTATGtccatttttaccatatttattgcttattttttcgtATTATATTTTTGTTTATTATTATTATTGAAGATATTTTTTATTTTAAACAATTTTTTTTTGCAATGGAAAATAAAATAATGATATATAACTAACTGAAATACGAATGAATAAATAATATTCAAATTTTATTGCAATTTATTCATTTTGATAATGATATTCTTGTTTGCCCTGAAAAATATCTGATATAAATTACAAAGAAATTCACTACTTCATATCTGTCTTGATATTTTTAATTTTAATTATTTTTTCTTTATTTTTTTTTCTTTTGGTGTGTTGTTTTTTCAATAATTTTTTTTTTTTAATAATTTGTAAAATTGATACAAAACAAAACAATTCCAATTATACAACCGAATTAATAATAATAATG
>transcript_HQ_A_N_L_transcript7171/f4p0/1630
AAAAAAACAAATTACACAACAAACAAAATCATGTATAATCACATCATCACCATTTTATCATCATTTATTGAGAGCATCCTTTTTTCCCATCATTATTTTATTATCTTCATCATCAATAATCATTACAATAATATCATCATCATCATTATCATTTATTATTATAATCATTATCATCATCATCTATTATCATAATCATTATTTGTTAAACATTACGTTCAAAAAAGACACGAAAAATTACCCTAACAAACAAACACAAAAAAAAAATGCATAATTCTCTTATCAACACAATTGTCAAAATAAATTTATGGTCCATAACTCCAGTATATTTTATACAGTAAAACTCCTAAATATAAGGGTCCCTCTAAGTTTCAACAACTCAAATTTGACCCTTGGATTTTATCAAATTTTATCCTTTTACCAAAAAAAAAAAAAAAAAAAAAAAAAAAAAAAAAAATTTAAAAAATTCAAAAAAAAGAAAAAAAAAGTAAAAAATACAAATCAACATCAACAAAACATATTATCATTTTTTTAAAAATCAATTTGCAATTATTTTATTTTATTTTTTGCATTCCAATTTTTTAATTTGTAAAATTTTTCAACACAATATTTTTTTTTCATTCAAAATTTTTTGTTAAAACTTAAATTCAAATCTACCAATTAATTAATTAATTTTTGTTTCTAAGGAAAAGGTGTGTGTGTATGTGTGTGTGTGTGTGTGTGTGTTACAACAACATGATCAATTCTAAATATTTATTTAAAAAATGGACAGCAAAAATTAGTGCGAAAAAAAAAATTTGAACAAGTTACGCAATGACTTTTCTCTCGTTCATAACCTAAATATTTTATTTTTATTTTCTAATAGTTGATAACAATTTATTTATTTGATTTATTTTTTTTTTTTTTTTTTGTTGAATATTCTTTTATTTTTCATTTTCATCATTTTTTTTAAACAACAAAAATCATTGTATAATGTGTATGTCATTATCATTATTATTATTATTATCATTTGTATATCTTATTCTGTCTTTCTTTTTTTTTTTTTTTTAATTTTAAAATTCATTTTATCATTGATAATTGATAATAATTAAATAATTGATCAAATTACACACACACACACACACATGCATAGGAATTGGTTTTATTATTTCATATTTTTTTTTCGTCGGAAATTTTTTTTTATTTGTAAATTTTTTTTAAACAAATTTTATTTATTAATTATATATTTTTTATTAATTACATAATTATTATTACATAAAAATATGAACCTCTTTATTATCATCATTACATTATGCATTTTTTTTTTCATTCTGCAATTTTTATTATCATTTGATTAATATTTGATTTTATTAAACAAAAAAAAAATTATATCATTATATCATAAAATGATTTTTAAACCATAAAAAAAATATTACAACATATAATTATTATTATTGATAAAGAGTATTTCATTCATCATCATCAACACAAAATACATACATACACACACACACACACACAATACATAATCATTATTATTATATTTTGATGATAATAATTTTGTATTAAAAAAAAAAAGAAAAAAATTTATTATATAAAATAAAACAAATAATAATTAATAATAATAAATTTAATTTTGGAATTAAAATTTTCC
>transcript_HQ_A_N_L_transcript4193/f2p0/1992
GATCTCATTATTACACAATTGATAATTATAAATAATTTATTTGATGATCTAAATTCAAATATTTTTGATAATTCAAGAGTTTACATTTTTAAAGTTTAAAAAAAAATCGTCATCTAAAAATTATTGATTTCAGAGTTTCAAAATAATTCAAAATTTTTTTACAAAAACAAATTTTCGTCTGGATTTAATTTGTTCCAAATAAAGCTTCTTATATAGAATATATAAAATAACACAATGACAACGGGAATTGAATTCATACATTCATTCATTCTATACACATACAACACACATAAAGGCGTTTGTGAAGAAAAATTTGATTTGAAATTCACTTAGATTATTGTGATTTATTAATAAGAATTTATAATGTATTCAAATGGGTATTGATTTATTATCTCTCAATTAATAATAATAATGATGTTTCAATTAAAAAAAAAAAATTTAACAAAATTTCTTTGATTTCATCTTATTTTGTTTATATTTTTTTAAATTAAAATTATTCAATTGAAAATAATATTGTATTTTTAACTTATTATATAATTCTCATGTCAAATTATTTATTGATTATTGATTTATCAAATATTTTACAAGAAGATTTATTTAAATTCCTCATTTGATTTTTTAATTTTTTTCGTTATTGAAAAATTGATTTTTTCAAAAATTTCAAAAAAAAAAAAAAAAAGATTTAAAAAAATTTCAAAAAAAAAAAAAATTAAAATTATTGTTTTATTGTCATTGTTTTATTATTATACATTATTATTATGTTTTTGTATTGAAATTTATTTAAATTCATAGATTATATAGAAATGATAAATCTAAAAAAAAATTTTCAAGGAAAGCATCGTGAATCCACCAGAATAAATCACCTGAATTATTTAGCCTGAATTTTGAATTGAGCCTGAATAGATTATTATTAAAGAGAATACATTCATGAATGATAAATGAATGATAAACTAAAGCCAATAAAATTAAACCATACACAGGTTACGATATGATAATTTTTTTTACTTTAACAGAATTTCGTTTTTTTCTTTCTATTTTTTTATATTGATCTTTAAAAAAGCTATTGATTGATGATAATCGTTGAATGACAATTGAAATTGTCCAGTCAAAAAAAAAAAATTAAAATTCTAAAAAAAATCATGAAAAAGTCATGAAATGATCCAAAAACAAATTTAAAGCAAAAGCAAAAAGGTATCGTTTTTATAAAATTTTAATTTAATTTGGAAGTTTTTGTATCTTTACAGTATAATGAATCAAGAATAATGTTGTTGATGTTTTAGTCATTCACAACAAATTCAATTAAAATACAATTGTTTATAAAATTTAAATTGTCAAAAAATTAAATTCAAGGTATCGATTTAAATGTTTTTTATTGAATAATTTAAATATTTTTCAGATTTGAAAAAAAAATTATCGAGATCTAAAAATGAAAATTTTCCAATTTCACAAATGAAGTATTGTTATCCGGTTTGATTTTTTTTCAATGATTTAATTTTTGTTTAAAAATTTAATTTAATTTAAAATTTAAAAACATTTTACAATTACATGAAACAAAAAAATTTTTTCTATTTTTTTTTCAGAAAATGTTCCATTTCATCATTTTTTAGAGAAATATTTTTAAAATTAAAATATCCAGAAACAAAATTTAATATTGATGCTGTGATTGATATGATGCTGTGTCGAAGAATTATTCCAAAAAAAAAAAAAAAAAAATTATAATTCTTCGGCGGGTGGTGGAATAAAGTTACACATAGACTAACATACACCAACAGCAGATACATCCTTGGATGAAGAATAAATTTTTAATACTACATCTTTTAATTAATTCTTGGTGGTGTAACTTTTGGGACAACATCAATCAATCAATTTTTGAAATTTTTTTTTTAAATTTTACAAAGGATTTAATTTTACAGGTTTTTACACAAAATCAAATGTTTTATTTTCAAATTATAAAAAATAAAAAATTTATCAATAAAATAAAAATTATTTACg
>transcript_HQ_A_N_L_transcript5948/f2p0/1793
GTGGTGGTGGTGGTGGAAGTGGTGGTATGATGGGCGGTGGAGGTGGTGGACCACCAAGATATGGACGAAATGATCGTCCATATGGTGGTGGACCAAGACGTTCACGTTCACCAAATGGAAGAAGGTAATATAATTTTCAAAAAAAAAAATTTTTTATTTAAAAAAATTTTTATTAATTTTATTTTTCATTTTTTTTTGTGCTATGCGTTTTTTTTTAATCATAATAATCAATAATAATTACATTGACAAATATTCGATACACAAAAAATCATCCAAAATTTGCACTACGAAAAAAAAATTAAATTTCGCTCTTTATAAAAACCCTTTTTAAAAAAAAATAACCAATAATTAGGTGATAAATTTACATTATTCAACCCTTTCACAATTAATGATAATTCTATTTCAAACTACTTAATTATTGTCGTTAATTCTTCTCATCTACTTAATTATTAATAATTAACAGTGACAATTTTATTTTTTATAAAAAAAAACCAAACTTTTATCTTTAATAATGATAATCATCGATTTATCCAATTCAATTCGATCATTATTTTATTAATTGAATCGAATTTAAACATTTAATCTTATTCTATATCATCATTCAAAATAGAATAATTTTATTTGTGATAATATTTTAAGATAAATAAATCGCATGTGATAAGATTTTTAAAAAATCTCCCAATTTGCAAATAACAATATTGGTGATAACAACATGAAAAATTTTTATAGAATTTTTGCTTTTAATTTCAATTTCTAGTCAAAAAAAAAAAATTTTTAATAGTGTGATATTTTTTAAAAACCAAATATAATCGACTTAATGATTACAAATGATCTTCCTTTGCATCCTATTTTCTATTTTTTACAAACATTTTACAAATTTTTTTTTACAAAAATTTTACAAAATTTGTAGTAAAAAAAAATTTTTTCGTCAAATTTTTTAATTTAAATTTTATAAAAATTTTTTTAATAATAATGAACAAATATTATTATCTTGATTTCTTCTTCTTTTTTCGTCTATTTATTTTTTATAAAATTAAAATGACAACAACAACGACAACAACATAATCTTCACCTGATTTTCTTCAATCACTGTGATCATCGAACAATATTATTATTATTAATATTAATTTAAATTAAAAATTAAAAAAAAATTCAATAAAACAATAGTAATAATAAATATCCACCAAGAGTTGAACCATCACCAATGACACAACAACAAGGTTTTGCACAAATTCCCACTGGATATGGAAATCCAAGTCCATATTGATTTATCGTGCATTTTATAATTTTTTTTTCATTTTACTTTTCATTAAATTCTACATCAAATTCTTCAAAAGAAAAATTTTTCTTCAATCAAATTCTTCGTATAATCAAATTTTCTTCAAATTTTTTTTTAAGTTTCTACACACAAAACATTTTTCTTTATTCATCAATTCAATCAATTAATAAAAATTCAAATCAATTGGTCTTCATATGGATTTATTACTACAATTAATACACAACAACAGTATAATCTTCAAATAATGTCTGCATTTTTTTTCGTCATAATAAAAATTTTTTTTTTTGTATAATTTTCTCTCACATTATTTATATATTTAATAACACAAAAAAAAAATTTAATAAAAATTTTTTTTTTAATTACAATCAACAACATTTAACTACTAATAAATAATAGTTTTAAAAGGCCAACAACAACAAAAAATTTTGCCAAAAAAAATTTAGTGGATGATTTTTTTTTTATTAATTATTTATTATAATGAATAAAATTTTTAAATAAAATTTTTTCAAACTAt
>transcript_HQ_A_N_L_transcript5949/f2p0/1786
aattttatattttatcttatataagagataaagattaaatgtggttgttgttgtTATTTTCGACCATTTTATTTCATTTTTTTTTTCATTTCATTTCATAATAAATTTAATAAATTTTTTTTTATAAAATTAAAATTcatttttttttccttttaacaataattccttgatagaatttaatgacctTTGTAATTGGATTGGCAAAAAAAAAAAAAAAATTATTGCCAAATTTTTTTTTTcctgagaataaAAAATAATAATTTTTTCGCTCAATATATTTCAGACGATTCAATTCTGTCAATTATTATAAATAATAATATTTATTCTTTAGAAAGAGACAAATTCTTTTGAATAGTTATTCTTAGCATTTTTTTTTAAATAATTATTTTGATACCCGTCCAAAATTTCCATTTATTGGCTTTTTTCTTTTCTTTTTTTTTAAATTTTATTTTGGTTGAATGAAAGGTGGTTGAACCATCAATGTTATTATTTATTTAATTAATTGTTTTTTTTTTTTTTTTTTTTTTTTTTTGAAAGATTAAGGAAGTTTAATAATAATAATAATAATCCATATTTTTATTTAATTTACAACAATTATAGGCACAAGTATCATTAAATTCATTTAAAGCATTAAGATTACAGCATACAAATTCAATAACAGAAAGTCATAATGTATTTGTTAATACATTAAATGAAGTATTACAACATAATAATGTTGGTTTAAATAATCAATTATCAAGTCCACAAACAACAACAACAACAACAACAACAACATCACCACCAATCGTAAAAAACAACAATACAACAACAAAACCAATACAGATTATTATTAAAGATAATATTAATCATCAACAAACAACAAATGCTTCAAATAAATCAATAAATCAATCATCATCGTTGATAACAACAAATCGTAATCGTACATCAAGTGGTTCATTATTATTAATTAATAATAATAATAATTTTGGTAATAATAATATTATAACATCAAATTCATTACCAATATCATCAAATTTAATTATGATTAAAAATAATAATAAAAATAAAATTGATATTAATCAACAATCCGATTCAATATTATCATCATCATCATCATCATCTTCTTCTTCTTCATCTTCTACTTCATCATCATCATCATCATCTTCATTTAAAAATCAAAACAATAAATCGAAAAATTTGAATAAAACGTGCAACACACAAAATTATATCGATTATATTGATATTGATGACGATAATCACAACAACAACAATGATGATGATGATGATGATTGTGTAATGAAAGAACAGAATTATAATTCATATAAATAAAGAAAAAAAATGGAAATATAATCTCAATTATTATTATTGGTCTGATTTATTATTCTTTTTTCTTGGCAAGCTCATTTCATTTAAAATAAATACTTGGGTGATCAATTTGTATCTTATCATCATTTACAACAACATTATTAACTTCTTCTTTTCATTTCGGAAATAAAACGTTGGCCATTATTTTTTTTCTTTTTTGATTTATTTTATTTGATTTTTTTTTTTTTTTTGCTTTGTACAACAAGAATTTTTTTTTTGTAATAATTAAACAATTTATTTTATTTCAAGTGGATTTTATTTTTTTGTTTTTTGCTTCAAATTTTTTTTTCTTCGGAAGTATTACCAATATATACACAATATACGAATATATAAATATTTTATTATTACAAAAAAAAGAACAACAACAGACTAAAATTGTAATTTTTTTTTCTGTTGGGAAAGGTTTTCTTTTGAAATAAATAAATAAATAATTTGTTTCTCt
>transcript_HQ_A_N_L_transcript7202/f2p0/1652
TCGTGTTGAACCATTAGCTGATGTTAATCTATCACCACCAAAATATGCAAATGTTCGTATCATCTACAATGATAATAATAATTTAAATAATGAACAATTTGAAAATGATGATATAAGTTATGAATCATTAGTACAACAATGTAAAGATTATAGATCATTTAAAGTTGATTTAAATAAATCTGTTAGAAATTTTAAAGTGCAATTAAGTACACTGTATGATGTAATGCCAAAAAATATTCGTGTATTTTATATTGATGCTGAAATGTCTGAATTATTAGGTATATTACATTTGGAAGAATTACGTTTTGCACAGAAAAAATTGTATACATATAATGTACAGGATGGTGATGGATTTCTTATTGAAATGAAATAAAATATGAAAATGTGAAATGTGAAAATAAAATGATGATATCAAATAACAAAAAAAAAAAAAAAAAATTTCGACAACAAAAAAATCAAATATTTGATTAAGTCATAAATGTTATTATCATTATTATTACAAAAGATTTTAACGAAAAGAAAAGAAAAAAAATTGAAAAAAAAAGCTATTGGAACGATTGATAAATAACAATAATACAGCAACATAAAGAAAAAATAAAAATTAACTGATTGATCGATAAAAAATATAAAATATAAAATATTATTATTATTATCAAGTACCAATCCCATTTTGATTGTTTCCGGTATTTTTTTTTCTTCATAAAATTATCGACATTGTTTATTTTTTTTTAATGTGATCATTAATGAATCAGGAATAAGAAACATTATTATTATTATTATTATTGTAATCTTATTGTCCATTAAAACATCAAATATTGTTGTTGTTGTTACAATCAATAATTAATTTTACGAAAAAAAAACCATCAAATCAAAATTTTTTCGCAAAAACTTTAAATTAATGGTAGATTTTTGTTTAAATTTAATTAAATTTAATTAAATTAATCAATAGATCATCATCATTTTATCTATCATTAATAAAACAAATGAAAAGATTACATCACCATCATCATCATCATCATCATCATTATTGTCATAAAAAAAGATAAAAATAGAATATAAAGTAAATAAATAATGATTTGTGCTTTAAAAAAATTATTTTGGTTAGAAAAATCTGCTAAAAAAAAAATTCTGCAAAAACTTTGTTGCTGATCCAACAATAGTTTACGACGTCAAGAAAAACGACAAACTATTTATTCATTCATTCATTATTCATTTTACCACCTACACATCTTATTATTATTATTATTATTATTATATGGAAAAAATACATATTTATAGATGGATAACTAAAACAGTTATTTTTGTCAAAAGAAAATTTACTGCAAAAAATTTATTATTTGTTCAAATATAATACTGATCTTGAAAAATGAAAATTTTATGTAAATAACAAAAATATTTTCGTGATACAAATTTCGACAAAAAAATTAAAAAAAAACAGGTAAATGAATAATTAATAACAACAACAAAAATTTAAACAAGAATAATACAAAAAAAAATTCTTTCAATGACAAAAATTTTATCAATCTTTCAATTTTTTTTATTTGTGATCATTTTTATAATATAATTGTATAATCACATCATTATTATTATTATTATTAATACCATAAATAttgtataTTTGAAATAATTAAATAAATAAAAATTTTTAATG
>transcript_HQ_A_N_L_transcript4204/f3p0/2008
TGGTTATTTCCGAATTTGGTGAATGAAGTAAAATTGTATTGTGAGTACAAAAGATGGAATAAAGATTTTACATAAATAATGAAAATTGTGGTCATGTATTTTTTGGTATTTAATGTGTTTATTGGTTGATTGATTTTTATTTTTGGTAATGTGGGTACATACAAACAAACAAATTGATTGATTGATTGATTGATTGAATATTTATTGAATGATTCATCTTAAATGAAATGAACATAATGAGATTTGTGTTATTGAAGATTATGGTTAATGAATAATAATGAATGGTTAATGAAAATTTAATCAAAAATGATCCAATGATGACTTCATCGATCCAAAAATAATAATTGTATTGTTCCTATTAAAAAAAAAAAAAAAAAAACGCCATCTAGTGATTGTATGTGTATGAGTTTGTATGATTTGTTCAGTTTATTGTTTTTGTATTGTATTTCCGTTAAATGTCATTGTGTTTCCTGATCTAAATTATTATTGTTTAATTTAATAATGGCGTATTATTATGAGTAGTATAATGAATCCACAAAAATTTATTAAAGTCAATGTGTGTTTTAAAATTATTGTAATTTGAAGATTATTGTTTTTTTGAAAATTATCTATTTCATCAGGTTTTTTTTTTTTTGAAAATTTTTTTGTTTACAATTTATTGAAAAAATGTTTTATTATAAAAGTTTTATATGAAAGAAGAGTTTTATTTTACAAAAAAAAAAAAAAAAAAAAAGTTTAAAAGTATTACACAACACCACCAACTATTTATTTACAAAAAGTATTTTACATAACATCATTCAACTAAAAGTATTATTTATTTAAAATTACACAACATTGAAAGTATTTATTCATCTTATAATCAAGTTTTCATAAATTATTACAAAAGTAATTTTTTCTAAATACACGTGTTTATAAATTATATTGAAGATAATATTCAAAGTTTTATCATAATAACAATTTTTAATTTATTGAAATTATTAGTTTTTAAATTTATAAAGTTTTTTACAAATAATCATATAAACCATATGCATAAACTGATTGTCATTTTCATCTTGTTGAATTAAATTCTTTACTACTTTGTGTTATTTATAATTTATAAAATGACATTGGTATTTATTATTTTAAAAATTTTTTATTCAAATGAAGTTATTCAAAAAAATTTTTTTTATCAAGTTTTAAACAATTTTAAAATATCACAAAAGCGCAAAATATTTATTAATGACATTATAAATCTGAATCTTATTGATATTTTTATGTTATGTGTATTATTAATTTAAATCGTTGAAAATTTTTGGGTATTTCATTAATTTAAAAGTATTTTTCATTTTTTTACCAAAGAAAAAATTTACATCAAGAATATTATAAATATTGATTATTTGTACCTAACATCTAATACATAATCAAATAAGTCAAAAATTTTTTTTTATCCATCATTTGAAGAATTTTTTTTTTTTAAATCTCCGGTTTTGGTTCATTCATTGTAGGTCAATTATTAATTAATTTATATAATTAAATTTTTACTTATACATAATTAACATATGATATAATTTATTTTATTGATATCCTTATTATTATGACTTAATTCATACATCCAGTCTATTGTTTTTATCATTACATCTAAATCTATTATTTGATTAAATCTCAATAAAATTAAATTAATAATTACCATCTATTGATCTTAACATTTTCCACATTATCTCAAAATTATTTCCAAATGAATAATAATTCAAGAATTAATTCAAGTAGCGTTAATTTTAATAATAATAATAATAATAATAATAATAATTTGTCTAATCATTACCATAATTTGTAAATTTATTTAAGTTACATATTGACATTTTGCTTTGATCAAGTGTTATTTTGTATTCTTATTGAATTATAATTTCTAATTGTCTTCTCCACGTAACACTATTTATTTATTATTGATCATTAATTGGTAATAATTGCACGTGATTTACTAAAATTAATTAATAATTTCTATATTAATTATGTAATATATATTGTTTGC
>transcript_HQ_A_N_L_transcript3416/f2p0/2147
ACAATTTCAATTTTTTTTTTCAGTGAATCTCATTTTTGTTGATTCAAATCAATTTAATCATGGTCATCATGATCATCATCTTGGATTATCTAATGACAATAAAATATTGAATAATGATAAAGATGATCATCATCATCATCATCATCAAAATCGATTGTTCAGTGATGATGATGATGAATACCTGTTAAAAAAGCCGGTATATTATTATCATTGTAGTCGTTGTTATTGTTATTGTTTGTCAAAATTTGATTCATCATCATTCATTATTGTTGTTCAAGATAATAATAATAATAAGGTCAACGACAATCTTATTTGTGCCAATAAAAAATGTTATCAAAATGTCAACAACAGCAACAATGATATCATCAGCAATATCAACAGCAACGATAATCGAATAGTAAATGTTCAACAGTACAATCATCGACATTTAAATCATCATTTGAATGACAATGTTATTAAAGAATTCAATTCAAATAATAATGATGATGATGATCATCATCATTTAGATTTAGATTTAGATTTAGATTTAGATTGTGTTTTAAATGTTAATGATAACGATGATGATAACATTGATGATAATGATATAAATAGTGATAATAATGACTGTCATTGTTTTGAACTAAATAAACTAAAATTAACAGATTCAAATTTAACAACAACAACAACAACAACAACAACAACAATCGATAAAAGTGATGGTGATTATTTTAATTCAACAGATTCTGAATTTTCTGAATCATCATTTTTATCAACATTGTCATCAGTGATTGTAGAATCTTATGATTGTTCTAGATTTAATAACAATAACAATAAAAATAATAAAAAAACTGATAATTGCCTAGTGACATATGATTCTGTTGTTGTTGATAATAACGGTGGTAATCTTATTATTAATAAAGGAAAAAATGTTTTAAACAACAACAAAACGATTACCGATGATTGTAAACAAGTTGTTTACAATAACAATAACAATAATAATAATAATAATAATAATAATAATAATAATAATAATAAATTAATTGAATTTCTACCTAGATATTATCATCATCAAAATCAACAAAATCGACAAAAGTTTGTTTCTGCGTCGTTTTACAATTACAATTATAAAAAATTTGAGGGTGTTGGCGACAACAATTTTGTTGGTAACCACCAAAATCACAACAACAACAACAACAAATCATCTGACATTTTAAAATTTCAAAATTGTTTTACATTTAACAACTATAATAATAAACAACAACAACATCGACAGGAACAAAAACAATTGAATTATTCATTTGAATTTATAGATGATCAACAGCAACAATTTAATAATAAAAATTTATTGAACGGAAATAGGAAAAATTTAAATTTAAATACAAATTGTTGTTGTTGTTGTTGTTTTTATTATAATAATAATAGAAGAAGAAGAAATTTAAAAAATTTTGACAAAATGCATCAGAAAAAAGGTATACTAGTACTATCGGCAATTAAATCCACATCACCATTAATCAAAAATAACGATATGGTAGTAGATATGTCATTAGCTAAAAATTGTAATAATGTTAAAAAATTGATACCGAAAAAACGTGTAAAATTTGATGAATCGGATCCTGAAATTATTGGTTTTTGTATATCATCCAGTGATGATGTTGATGAAGATGATAATAACAATGTTTATTACGATGGTGATGAATTAAATTTTGTTCAAAATACAAATGAAAAATTGAAAAACGATAATGATGAAGATGATAATGATCAAGTGAAAAATTTAGATGATGATTACAGCAACAATGATGATGATTCTGATGAAAGTGATCTCGAATTAAAAAAATTAACTGTAAAAAATACATTATTTAATTCAAATTATGTAAATTTTAATACATCCTTAAGCGATGGTGTTCTTGGTCGACCAAAATCTACTAATGAAAATAATAATAATGATGGTACTGTCAAATTTAAAATAACCGCTAGCTATCAATCACCTACAGAAACTTTTATTATAAATCAAAAACATACAACTACGAATTCGATTCGACAAATGTTTGAAAAAAATCAACAACAACAACAAAATCAAAATTTTAAAACTAAAACCAATGATGATGATATGACAACAACAACAAAAACATCACCATTATTGAATGTTAAACAAAATAATGATATAGGT
>transcript_HQ_A_N_L_transcript6932/f2p0/1661
CATTTTTTTTTGGAATACAAATTGATTAAAATTAATAACAAAATATAACAACAACAACAACAATAACGAATAAAAATTAAGCTTACAGGCGAAATTGAAACATTGAAGAATTTAAATTAAAATATTTGTCTTTTTTTTCTCATTCTCTATTTCTATTATTATTATTATTATCATTATTATTATTATAATCATCATCATTATTATTATTATTATTATTATTACTATTATTATTATTATTATTATTATTATTATTATTATTATTATTATTATTATTATTATTATTATTATTATTATTACTAATACTAATACTATTATTATAATTATTATTATTCTGTGTTGGTTTCACTGCAATTTTATTTTATTTTATTCTATTTTTTTTCAACAAAAACAAAACAAAATTTATTCTTCCTTTTTCATCAACATTCATCATTTATTCATTTATTATTATTATTATCATCAACATTTTAATTCATTGAAAACATTAGTATGAAAAAAAAATTATAATAATGCAAATTAATTGCAGCCAAAAATAAAAATAAAAACAAATAACGAAAAAAACCCCTTCATTTCAATATTATAATTAATTCGACAAAATAACAACGACAACCAATATTCTTCAAGATTCTATATATATATATATATAATATATATATATATATATATAATAAAACAATCATTGAATTCATTTCAGTTTAATTTTTTTTTGTTTGTTAAATTTATTCTTTTTTGATTCATTATAAATTTTCTATTCACCATTTTAATTATCATCATCATTATTATTATTTCACGCCTTTACAAAGAATTTTGGACCACAGCAATAAAAAAATTTGATACAAAACACAATAAACAAAAAATTAATTTTTTTTCACTTAATTTCAATAAATAATTTAATCTATCAATCAATCGATACATCAATCAATTAATTTATTGTTTTCCTTGTTTTTTTTTTATTTTTAAAATTCTTTAATTTTGTCTCTCATTTTTTTTTTTGTTATTTTAAAATTTTACACACAAAAAATAAATAAAAGTACAAAAAATTAATGTATAAAAAAACGAAATATAAAAATGAAAGCAATACTATTTGTATAATAATTATTATTAAATTAACAAAAAAAATAAACAAGCAATAAAAATACAAGAATGATAAAATGATAAATTCTTTTGGTCTTCTAAAATTAAAAGCAATAATTCTTCAAAAAAATTCTATTTAATACAAATAAATTACACTAGAAATAACAAAATTATCGACATTATCATTATCACCATCATCATTATCATCGTCAACGATAACATCATTATTATCATCATTATTTTTTTCTTAATATCATGATTATCTATCACCATAATCATTATCATCATCGACATCATCATCGTCAATCTTTATATTTTTTCCAAAAACAAAAAAAAAAAAAAAAAATTAAAAAATAAATAAAATAAAAATTAAAAAAAAAAAATTATATCTTCTTATATAACCAGAGAAAAAAATGTCATCTTTTTTTTTTTTTGTCAATCAACATTTTTTTTTGCTTTGTCAAATGACATTTTTTTTTCTTATTATTAATATGAATTTTTTTTCATTTTTCTTTCAATATTTTTCTCTATTATAAATATAATAATTATTATTATTATTATTATTATTAATAAATGATAAATTATTGAT
>transcript_HQ_A_N_L_transcript7351/f2p0/1608
gATTATTGCCATTAGAATAATTACGTACATGACCAGTTAAATCATGACGATTCATTTCTTCAAATACACTTGGTGCTACATAAGTAAAACCGATAAACATCTCATTTATACTACGACTTAAATGTGAACTTTCTTCCGGTGAATCTATTGGCATCTGTTCAGTAAATTTTATATCAAATTGACTAACATCGTCATCTGATTGTAATATTGGACGAAATGGTGGACTAAGACGTTTGAAAAAAACTTCATCCCAATTAATCTTTTTGAAAAATAAATGATTTTTTACTGGTATAGCATCATCAACACCGCCACCAAGTCTTAATTCAGGTGAACGTCTTAATAATTTACGTATTAAATCTTTTGCATCATGTGTTAAATGTTTTGGAAATTTAAGATCAGCATGTAATATTTTTGCTATTGTTTTATTACGATTTGAGCTAACGAATGGAGGCTTTCCGGTTAACATATCAAACATCAATGCACCTAACGACCACCAATCAACTAATTTTTTTAATTATAAATTAGATTAGATTATATAATGTAAAATATTTAAATAATATTTACCTGCATGATTATGTCCGATTCTTTTTAAAATTTCAGGTGCCATATATTCAACTGTACCACAAAATGTATACGTCATTTTACCGCTTTGTATTGATTCTTTACAAAGACCAAAATCAGTCAATTTTACATGTCCATGTTGATCAAGCATTATATTTTCTGGTTTAAGATCACGATAAATAATTCCTAATTTATGTAAATGTTCAATAGCTAAGATAATTTCAGCAGCATAAAATATGACGGCATTTTCTAATAATAAACCTTCACGTTGTAGATACATGAATAATTCACCGCCACTTAAATATTCGAGTATTAAATATAATTTACCACGTGTTTGAAATGCATACATTAAATCAACAATAAATGGATGTTTTACAGATTCTAATATATTACGTTCTGCTTTTGTATGATCAGTATCTTTTATACTACGAACAATTTTAGCTTTTTTCAATACTTTCATTGCAAATATTTTTCCTAAATTTTTTCCTGTTACTTTTCTTACTTGAAACACTTTACCATATGCACCCATACCAAGAACTTTTAATAATTCAAAATCATTTGTACAAACACGCTCATGATGTTGACAATTAACCATTTCTTCTGTTAATTCTATACTATTATTTTCTGGTCCTAAATTTATTACCTCTTCAGCAGTTGCATCAAATGTATCAATCTTTTATAGTTAAACAAAAAATTAATAATTTGTTAAAAATATTTTAAAAATATACCTCTATTTCATTATTAACAATCATTTGATCATCATTTTCAATTTCATAATCAAGTACACGATGATTATTATGTTGTTGTTGATGATTATTTGTATGATAAATATTACAATTATGATTATGATTATTACTATGTTGACCAATATTTGATTGATTGTTATTATTATTATTGCTAATAATTACCGGCTGTTGTTGTTGTTGTGAAGAAAAATCTTCAATCTCAGAATCATTTAATTCCATATCAAATATTGTAGCCATTTTATTTTTAATTTATATTTTTCAATTAAAATTTTACAATGTAATAAAATAATAAATAAATTTt
>transcript_HQ_A_N_L_transcript3492/f2p0/2106
AAAAATAAACCAAGATTTTTACAAGCATTATTTGATAATATGACATTATTTCTTCAGAAATTACTTGTTGTCGTACCATCTGAAAAACAGGCTAAACTTTGATTTAAATATTTTTTTCAAATGAAAAAAATTTCATCCAAAATATCATCATATATTTGATGTCGAATGAATTTGAAATTCTAGACACTCTACATTTTCATTTTATTCTTTTTTTATTTAAAATTTATTTTGTTCATTTTATTTTATAATTTTTATTTTTATTTTTATTTTTATTTTATTAGTTTATACGCAACAAAAACAAAATTTTTTGCCTTTTTAATTTAATTTTTTTTCTTTTGGGCTTTTTATTCTTTTATAAATTATTATCAGAATTATCTAATTTCATTTACACAATTATTATAATAATCGAGTTTCTTTTTTTTTCTCTTTAACAATTACAAACAACAAACAACACCATTATATTTACTATATTTAATTGTTTTTGATTTTTTTAATTCATTTGAAGATTATCTATATTTTATATGTTTTTTTCTTCAAAAATTTTACATTTGTGTGTGTGTGTGTTTGCGTGTGTGTGCTGATTTTTCCAAAATAAATCCATTTGTTTCATTTTATTTTCATGTTAACATTATTCGATAACATTTATGTATTTGAAAATTAAAAAACAAAGAACAAATATTAAACAAACAGACAAATTAAAAAATTATTGTTTTTACCTTTGTCTTAATTTATTCATTTGTTATTATTGATTTTGTAATAATGATATTACAATAATGTTTTCCTTTTTCCTTTAATAAATGATAAATAATTAATATTAACAAATTAATGAAGACAACAACAACAACTAATATTAATAATAATAATAAAAAAAAAAATTTTTTTGTTTTTTAAATTTTTTTTTTTTTTTTTTTTTTTTTTTTTTTTTTTTTTTTTTTTTTTTTTTAATAATTATATAATAATAATAAATTTATAAATTCATAATAATAATAATAATATTAAAAAAAAAAAAAAAAAAAAAATGTTTTTTTTTTAAAATTTAAAAATTTAAAAAACAAACAAAttgtatttgattaattgattatttaaatATCATTTTTTTATCATTATTATTATTTGTTATAAACAGAGAGCTGAAATGATTATTTTATTTTGTTTTGATCTATTTTATTCCCGAATTCATACACAATGCATTTATATAATACAAAACATATAGAATAATTTTTTGTTAATTGACCGGAATTTGTATTTGTGTTATTATTTGTAATAATTTTTAAGAGAAAAAAAATAATCCAAACTAAAAACTAAAAAAAAAATGATTAATAAAACCCTTCGTTTTATTTTTTTTGGTTTTTATTTGAATGAATACATGTGCTTTATATTATGTAATAATTGTGTCTTTTTATTTAAAAAAAAAATTCTCTTCAATTGGTTTTGGTCATTGACCTACTATACCTAAATGTTTCGAAGGAAACGATAAAAAAATCATATATTATGATGATAATGATGATAATAAAAAAAGGTACTACCAACTTGGTATCCTTGGATCATTATCGCGTGTGTTTTTGTTGTTATGAATGTTCAGTGTATAAGAATGTATGTGAATGATGATAATGATATCATCATCATCTTCATCTTTAAATTCAATGAATCATCATTTCGAGTGTATATTTAGATAATAAGAATTTTATTCATGAAAAAAAATTTTTTTTCTTTACCATTGTTATTTGGGCGTTATATTTTTTTAAATTTTTTTTCATCAAGATTCTTTTCTGTGTGTGTGTGTGTGTGTGAATAAATTTACATCATCATTTTGATATGATCTAATAATAATGATAATGATGATGATGATGATCACATCTTAGATGACAGTTTGAATCATTATTTCCATGTATCCAATTTTAACTTCTATTTAAAACATTATATACAAAATTAATTGGTTCCTTATCTAAGCATATTTTTTAAAATAAAATAAAACTTATGCATGGAATCTTAACAAGAATATAATTATAAGAATTAGAATAAAAAATAGAATGAACAGATATTTTGGCAATTAATTGTAAAAGTTTTTCTAGTTCTCGTAAAATTAAGTAATTTATTTCATTAACTTTCATTCTC
>transcript_HQ_A_N_L_transcript7022/f2p0/1646
gATCTTTTCGAATATTCATTGTGTGTGTGTGTGTTACTTTCGTGTTTTGTTTTTCTCTATTTTTCTGAAAAAATCCAAAAAATAATCACGGGTAGCTGTTTCACGGGTAAAATTTCGACTATTTTAACATAAGTTTTTATGTATATATATATATATATAAATTTATATATAATATAATATAATTTATATATATATTACAAAATAAAAAAATTTTATACATTAATCACATATTAATAACAAATTAATCACAAATTAACAACCAATGAATAATCACAAACACAAGTAAACAACAAAATGAATCACAAATTAGTAGTAAATGAGTCACACATTAGTCACAAATTAATCACACTTTAATCACAATTAATATCAATATATAAAAACACTTGAACCTGAATAAAATTTTTTTGAAATTGAATAAATAACACTTTTTTGATAAAATTTTTTAATGTGTTAAAAAATTTTTGCAACATATATATATAAAATAATCAATCAAATCAAATTTATCAGTTAAATCAATTAAATCAATCATTGTAGAATCAAAGTAAAATCTGAAGAAATTCCAAAGTTTTCGGGTCGGGCAAGCGATTGGCCACTATTTCGGAATGCAATATTAGAATTGGTTATTAATAACGATGAAATATCGTCTGAAAATTCAAAATTTAGAAGATTGATATCATCATTACCTAATGAAGCGGTGATACACATTAGAAATGAATATATATTAATCCGGATTTTAATAGAATATTACCTACATTGGATAAATTATTTAACTCACCATCTGCGATACTGAAAGAACAGATCAACAAAATTGAAAGTTTACCTTTCCTCAAATCCACATCATTATAAGAAGTTTTATGAATGTTTGATTGAAATCAATAGTGTTCCATTATCCGATGGTGATTAATAATTCAAAATGTGTATTCCATAAAGTGTATTATTTGACTACGTAATTGTTTTTCGTTGTAATACTTTTCTGGTAATTTTTCTAAATAATAATTTCATTAATTTTAACACCAAATAAATTAATTTATGGACATGAATTACGACATCAACTACAACCACCATCAAAATCATCAATTAAATCTGATTTACTTATTGAATGGAGGAGCAAAAATAGAAACATAGATAACGTGTGGAAAGTCTGGTATGATATTTATTTAAAAAAAAATCTAAGAAATTTCAACATTAATAACGACGGAAAATATTAACAATTAAATTTGAATGATATTGTTATTGTTAATAATGGCAAAACAAGAGATAAATGAAATGGCCCATTGGGCAAATCGTTGAATTGTTACCAGACGGCAAAGGGGTAGTTCGCACATACAAGATTAATATTGATGGCAAAATTATCGTAAGAAGCAACAGAAATATCTACCCCCTCGAGGGAGGAGGAATAATGCATTAAAAAAAAATTTTTTATAATTTATATTACCAATAGATGGGGTAATAACATTAAAATTTTATCGAATGTTTATCATGTTTTTATCAATTTCATTTTTTTTATCAAACATTTCTTGATTATTTAAAATTGCTTCTACATAATTAATAATTAATTTTTTTTTTTTTAGAAAAATTTATTTTGCCTCTATACCATAGAAAATAGAGGAAATAAGAATTCAAACAATTATAATAAATATAAATCT
>transcript_HQ_A_N_L_transcript7370/f4p0/1603
TGGTGGTGATACATTATCAAGAGAAGGATCACCATTAAAAGAAGAGAAAAAGAAAAAGAAAAAAGGACATTCATTATCATTTTTTTCGAAACGTAAATCGAAAAAAGATAAAGATGAACAACATGCAATTACATTGAATTAATTGAATTAATTGAAAATGAATAATTTTATTCAATAAATCTGAAAACATAAATGTCAATCAATCAATCAATCAATCAATATCCATCCATTATTATTGTTTCATCGAAAAATTCATCATTAAAATTCATTATTGAATTCATTAAAGCATCTCATCATCATCATCATCATCATTTTATTGATAATACATCACATTAAATATATTTCGATCATATCTCGGTGATATGAAAAATTTTAAAATTAAATTTTAACAAAATTACAACAAAAGAATTTTACCAGAATTTTAACAGAATTAACAGAAATTTTTATTTTTTCACAATTTTTATCACAAGAAATCCAGATTTTTTCATTTTCAAGAAAAATTTACTCAATCAACAATATTGCCTATGTCTTATGTCTTATTTCTCTCAAAAAAAAAAAAAAAAAAAAAAAAAAAAAAAAAAATATATTGAAGAAACAACAACACATTTGGATTAAATCAATCTTTTTTTTTTTAATTTGAAAATTAACCCTTTCGTTACCTTAAATTTATTGCTACTTGGAAGAAAATAGATGGGCAACAAAGCAATTTGTAATTTAATGTAGCACCAAATAACGAAATGGTTAAATTAAATATAAAACAAAAAACTAATCTCTGCCACATTCATTCATTCATTCATTCATTCATTCATTTTATTCATTTTATTCACACACGTTTACGACATTTTTTTTTTCTTTACAAATTATTATTATTATTATATTATTACAAATTATTATTATAAAAAATCTTTTATTTTAATCTTTTATTATTAATTATATAACAAATATTATATTACAAATATACCCATAAACAAATTTTTATTAACCACACAATTTTTACACATCTTACACATTGACGAAAAAATCATTGAAAACAAGGCAACGAAAATTAAGACAAGCTCTATTTTAATTTTTTTTTTTTTAATTTCCACTTTAATTTTACACAGCTATTTGGTTTTTAAATAATTATTATTTTAAAGAATTTTTATTATTAATAAATAAATAAATAAATAAAAAAGCTCGTATATATGCAGCTAATAATAATAATATTTTCCTTTTCCTTTATTATTTGTCTATTTTTCTTTCTTTATTTTTTACATTATTGGATAATAATAATCATTGTATAACAATTGTATACACACACACACACACACACAATATAACAAAACTTACGGTGTGTAATTTTTTTTTTTAAATTTTGGAACATTTTTGTCACATTTTATTACTCACACATTACACATTAATTTTTTTTTTTTAATTTTAAAATTTCATTTTAACAAGTGTTTTATTATTGATTATTAATTATTGAAAATTATTAATTATTAATTATTTGGCTATGGATTAATATTAATTTTAATATATAAATTATTATTATTATTATTATTATGGCATTATATAATATTATAATTATATAAATTAGTAAAAAAAAAATGAATTTTTTTAAATT
>transcript_HQ_A_N_L_transcript6116/f3p0/1755
gTAGATTCATGGATTCTGTTGAATCTTAATTTTAAAAAAGAAAATGTTTTCATTTCAATTAAGAAAATATCTTTTTAATAATTTTAATAATAATAATTCATTAATAAAATTAACAAAATATTCAATTAATAATTTAAAATATGAATTAAATCATAATAATAATAATGATCATTCAGATCAATTAATTAATTCCACAACAACAACGAAAACAATGTTTCTTGGTGAAAATGATGAAGTATTAAATGAAAAATTTTTTGAACAATATGTATCACATGAATTTCAAATGAATATAAAAGATGCAAAAAAAAATTTATTGTTTAAATGATAATTTAATTAAAAAATATTATCCAACAAATGAATCATTAATACATTTATGTAAATTTTTAAAATTATTTTTTACAACAGAAGAAATTTGTTGTAATCCTAAACCATTTTTATTACCATTTCAATATTTATATAATCGTACATTAATATTAAAAGAAATTGGTTTTCGTTCAATAAATTCACAAATGATTAATATGACAACAGATTTATTAAAATTAAATGTATTAGAATTACGAAAATATTTTAATTATTCcgatgaacaaaattgttttgatacaatttgtaaacaattagATATTTATTAAATGAAAAAAAAATTATTAATAAAAATTGAAAATAATTATGAAAATAAAATTGAAaatatatcaattaatgaaatacgtttatattgtctttcatattatatatcaatgatattaaaaatatcattaaatcgttcattacatcaatgtcgTAAATGAATTAAATAAATTAAATGAATTAAATTTAAAATCAATTAAaatgaatttacaattattacagacaacattTAATTATTCAAATAATAAAATTTTAAATAATggtctatttttaatgattaatccggaaaatttatcattaatttcaacaaaattaccgacaattattggtaaatatttatatgataatttaattattagaccagaaatattaaaaataaattatgaacaaatAATTAATAATTATGAATTAATTAAAAATAAAATGAATAAACaattttattgtcattccatagaattattattatgggatacAAAAAATTAATAAATATTTTAAATGATATTGATAATAATAATGATATAAATAtattaaatttaaaacaattaggtattgattatttaattataaattataataaaatattaagtcgtatcgataaattaaaacaagaagatatattattaaaacatataccaatatcaatatttttagtatcagattatgaatttaaaattatgttgaatgatttaataaataatgttgaattacgTATAAAATTTTTTATTGAAAAATTATTttaatctAAATTATTATAATGATGATAATTTTGATAATAAAAATTATCATTCAAGCATACAAAATTTATACAAAGATGAAATTGATACATTAAAATCACCAACACGTGTAATATTATTTTTTATTTTTTTAAAAAAATTTTAATAAAAATTTAATTATAAAATTATTTAtctaatattatttgattataaaacgataaaaggttcatatttttatctttcaaatcgtttagatcatcaaaatagatcattatcaataagtaatcaagaaaaatttttacaaaatttaatcgaacatttacaaacaacaaaatctgcaacaaaaattttacaaaatatatcatttccaaatttaatgTCATAATAATTTTTTTGTTTTTTTTTAAATTTTATCATTTTTTTTatttat
>transcript_HQ_A_N_L_transcript7047/f2p0/1635
gATTCGAAAAAATTTTATTGCAGTGTTTACACAAAAAAAAATCGAACTAATTAAATACTAATTAAATCAATTTTAAGAATTCCTCATGAGAAAAAAATTGAAAATGGTAAATAATTTTAAATTAGATGAATTTAGAATTACGAATCAGATTAAAAATGGAAATGGTAAGATTATCATTTTTTTTCGTTGATGAATATTTAAATATAAAAATCATTTTTTTTAAATCTTTAAACAAAAAAATACTTAAACGATTACATGAAATACTTACATGATTGTTATTGCAAATGAAATTCTTTTGTTTTCCTTTTCTTTTTGGAACATAAAACTTAATTATCAGGATGATGATCTTTAAATTTCACTACCATTGATCATTGTTTCGCAAGATTTTTGTACGCAGTAATTTGATAACAACAAAAAAACCTAACAATCACACATTTTTGAAAACATTCGAACAGATTGGAACAGAGCATGTGTATTTGATCAATTTAATTAAAAATTTCGAAAAAACAAAAGAACAATAAAAATTTTTGTTTTGTTTTGTTGGAGAAAATTTTCAATAAATGTGAAAATCGAATCTCTTACACAATTTGGTGAGCAACAAAGTTATTGCGAGGAAAATTATAATTTTTTTATTCATAATAAAATTTATTGAAAATTTACCAGGTTAATTTTATTTTTATAAATATAATTATCAGTAATGAAAATTATTTTTTTCGATTATTGAAGATAAATAAAAATAAAAATAAAAAAACTTGTTTGAAAATTATCATGAGAAAATCTAAATAATTTTCAAAAAATAATTTTTTTTATTACCGTTTAATAATTATAAATTTATGTGGTTATTGACATCGTTATTTTTTTTTATTTGGGATTATTTTGGATTATAAATATGTTTACTAGTTTAAAATTAATCGATAAAAACTGTAAACAAACTGAAAACAAGTTTATGGATCAAAATTTAGAGATTCAGGTTTTTTTGTTTGTTTTGTTTTTTGTTTTTTGTTTTTTGTTTTTTGTTTTTTGTTTTTTGTTTTCGTTTTTGTTTAACTCAATTTTTACTGTTATATCATCAATAATCATAAATTTTTTTTTCGAATTTAAACGAAAGAGATGATTGTTGTTTTTGGATAAATATATAAAAACAAAGTTTTTTATTTTTTATTTTTATTTTTTTTTTTTTGTGAAATCTTTTGAAGAAAATTTGAAAAAAAAATGTCTTCGGAAAAAGAATTAAATGAATTAATGGTACAAGCTGATTCAATGCGTTCATTACAACCAGAAGGTTCATTCGAATGGTTTGATGAAATAATGCCAAAAGCAAAAAAATTATTACAACAAATACAACAACAAATAATGAAATGTAATGAATTGAATACAAATTTTTTCAATAATTTACGAGAATGTTGTGATAAATTAGATTTATGGATTAAACATTTACAAAAACAACGTGATGGTTTACAAAAACAAAAGGGTAATGTTTTAAAAAGTGAAATGAATCGTTTATCAATACATAATGGTGCATATAAAACATTTCGTGGTTTACTTGGTGATTAATTTTATTAATTATATTTGACAACATTTAATTGAATTTTTGACTGATTTTTAATTGAATAAAAAAAAATTGATTTTTTTTCT
>transcript_HQ_A_N_L_transcript7403/f187p0/1387
GCTCATGCTTTTATTATAATTTTTTTTATGGTAATGCCTATTATGATAGGTGGATTTGGAAATTTACTTGTTCCTTTAATGATTGGTGCTACTGATATGGCTTACCCTCGTTTGAATAATATGAGATTTTGATTATTGCCTCCTTCTTTATCTTTGTTAATTAGGTCTGCTATTGTAGGTTCAGGTGTTGGTACTGGTTGAACAGTTTATCCTCCTCTTTCTAATGGTGTTTTTCATTCTGGGTCTGCTGTTGATTTTGGTATTTTGAGTTTGCATATTGCTGGGATTTCTTCTATTTTAGGTTCTATTAATTTTATTGTTACTATTTATAATATAAAAGTTGATGGGATAAGATGATCTAGTTTACCTTTATTTGTGTGGTCTGTTTTTATTACTTCTTTTTTGTTAGCTTTTTCTCTTCCTGTGTTAGCTGCAGCTTTAACTATATTATTAACAGATCGTAATTTTAATTCTTCTTTTTTTGATCCTATTGGTGGGGGGGATCCTATTCTTTATCAACATTTATTTTGGTTTTTTGGTCATCCTGAGGTTTATATTCTTATTTTGCCTGGTTTTGGTATTATTTCTCATACTGTGAGTTTTTATAGAAATAAAACAGAACCTTTTGGTTCTTTAGGGATGATTTATGCTATAATTTCTATTGCTACTTTAGGTTTTATTGTTTGGGCTCATCATATATTTACTGTGGGTTTAGATGTTGATACTCGTGCTTATTTTACTTCTGCTACTATAATTATTGCTGTTCCTACAGGTGTAAAAGTTTTTAGATGATTAGCTACGATATTAGGTGGTAAACTTGAATTTAGTCCTTCTTTTTTTTGATCTATGGGTTTTGTTTTTTTGTTTACTGTAGGGGGTTTGACTGGTGTTATTTTATCTAATTCTTCTTTGGATGTTAGACTTCATGATACTTATTATGTAGTAGCTCATTTTCATTATGTTTTATCTATGGGTGCTGTATTTGCTATTATAGCAGGTATTACTCATTGATTTCCTTTAATGTATAATATACCCATAAATCCTTATTTATTAAAGGGTCAATTTTGAGTTATGTTTTTAGGGGTCAATTTAACTTTTTTTCCTCAGCATTTTTTAGGACTTAATGGGATACCTCGTCGTTATTGTGATTATCCTGATGGTTTTACTTATTGAAATACTTTGTCTAGGTTAGGTAGTTTTATTACTTTATTTTCTATTATTTTTTTTATTTTTATTATTTGAGAAAGAATAATAAATAGTTCTTATATTAATTATTATAAAATAAATCCTAGGACTTCAGAATTTTTTTATGAAACTCCTTCTCCTTCTCATACTAATGTGGAAGCTTGAAAAATTTATAGAGGTGTAATTATAATTTAATTCTTTT
>transcript_HQ_A_N_L_transcript8076/f2p0/1499
GAAGAGATATTGAATAAAAATAAGAGTCTATCGAATACTGTCATTTCACAAGCAGTGTCTGATGCAGCTTCCGGAGATTACACGGCTGCTATCGATAAATTATCTACAGCGATTTCATTGATAGAAGGTTCTCGTGTATCGAATGATGAACGTTGCAAGATTATCATATCAACATTGCAAGACACATTACATGGTATTAAACAGAAAGCTTATTCAAGTAGTAGCAGCGGCTCAAGAAGTAAATCAGATCATCGTTTAATGCGATCAAGATCACGGGATCGTGATGAACATCGTGGTGGTGGTAGTTCATCTCATCGTAGCAGTGGTGGTAGAGATAGAGATCACAAAGATCGAGGACGTGGTGGTGGTCGAGATCGTTCTCGTTCACGAGAACGTGATTATAGGGAACGATCACGGGATCGTTATCATGAAGATCACCGTTCACATTATGAAGATCGTTATCGTGATAAGGATCGCGATAGAGATCATCGTAGTCGTCATTAATTTTTAATATTTTCAAATTTTATAATTATCAACGGAAGCAACAACGACATCAACAACATCGATCACCTAAAAAAAAATTAAAGAAACATTGTATTACACTATTAAGCATCATCTTCACTAATAATATTAATAGATGATTTAATTCGTATAGACATTATCTTTATCATAATTATTACATCCACATTTTTACCATCATCATCATCATCATCATCATCTACATGGAAAATCACTCATCACCTTTTATTTTTTCAATCAAAAAAAAAAAAAAAATAAAATAAAATAAAATAAAATAAAATAAAAAACATAAATTTGATTTCATCGATTTATTTTCAAAATATATTTTGTTCAAAAATAAAAACAAAAACAAATGTATAACATTAAGAAAAAAAAATTAAATAATCGAATGTAAATCAAAATCAATAATAATGAGATTATGTAATGTTTTATTATGTTGATGTAATATGTATGAAATGAAACAAACATGAAGAAATTACCAAAAAAAATAACAGTAAGAACAATAATAATTACCACAACAAATCATCAATCGATTTATATTTGTTGGAAATTGGAATATTTTAAAAAATATTGTCATATTTGCTGAATAATTACAAATACAATAATTTTTTTTGTTTACCTTTTTGGACATATATTATCATTTATCATTATTATTGATTCTTTTTTTTAAATTTTTATTTCGGATCATCAAACATTATTATTATTATTATTGTGTATTGACAATGGAACCAACGCGCAAATAGCATTTTTCTTTTATTTTATTCTTTACAACAACAATAACAACATTATTATCATTGAAATTATTATTATTTTCAAAATAGAAAAAAAATTAATTTGAATATTATTTTATACAAAACAAAAACAAACACACCTTATATTATTATTATTATTATTATTATTATTATTATTATTATACAACATACTAATAATAAATTTTTTTTTTAAAATATTTTTAATAAAAAAAATATgcatcttttg
>transcript_HQ_A_N_L_transcript5354/f2p0/1871
AATTCATATCAAGATTACAACCATCCGTTAGAAATTATGTTGAAAATAGACCAAGATATTCTGGTTATACATTTGATGTATTATTTCCTGATGTATTATTTGCTAATCGACCATCACCACAATCCGATTTAAATGCAACACAAGCAAGAGATTTATTATCAAAAATGTTAGTCATTGATCCGGAGAAACGTATTTCCGTTGAAAATGCATTAAATCATCCATATATACGTTTATGGCGTGAAGAACATGAAGTAAATGCACCAGCACCACGTGTTTATGATGATTCATTCGAACAACAAGATCGTTCTGTTGATCAATGGAAAGAATTAATTTATGATGAAGTTAAAACATATGAACTTAATCATAAAAATCAATTAAATTCATGGCTAAGAAATCAATAGAATTGTTTTTTTATTTAAGAAATATAAATTTTATTTCGAAAATTTCAACTTTTATTTATTAGTCATCATCATTTACAGCCATTTACATCATCATCATTATCAATTATTGCACACACAGGAAAATTTTTAACAGAAAAATACATGCATCAACAGAAAATTATCAACAAAGAAAAAAATGTTAAGAAATTATTAACCTGTGTGTGTAAATAACTTGTTGTTGGGTTGTTGCAACTGTATGTACATGTTATTACGGAATCGTTAAATTGTAAATGAAACAGCAACAACAACAACAACAACAAGTAAACGAAAATGAACCAAATAATTTATGGCATAACCGTTATGCAAATCTGTTATTATTATTGATTATTGATTATTATTATTTATTAATTATTGATTGATTATTAATTAATTAATTATTGATTATTACAAATATTACAATTTAATCAAATTTTAATTTAGCATCATAATTTATCACCAATTAATTTTACCACCACCATCATTTTGTATAAATAAACCACACATATAAACAACATTTTTTTTCCTATTGAATCATTCCCAGGAAATAATAATAAAATAAAATTTTAGAAATTAAAAATTAAAAATTAAAAAATGTGTTGCAATCATGTTGCAATAATCAAACATCATCATCATTAAAAAATTATTTTAAAAAAATTATTTTATCCATTGTTGTACTGGCACTAAATTGTTATTAATTTTTTTTTTTTTTTTTGGTAATAATTTTGTTGCCCATCTCTTTAATGATGATGATTATTTTTTTTCCTAAATTATTAATGACTAATACTTACGTACATGCAGACGTTACTTACGTAAATAATTCGTAAACGATAAAAACAAGGTCATTATTAATGAATTAATTCTTTTTTTTTTAATCTTATTCTCAGCACCATCATTATTCTTAATTTCTTCTTAGACAATTCTAGTGTCAATCGGTTAATTTTCGATAATTAATAAATTTTAAATAATGTCATGTAGTTGTGAAAAACCTTAATCTTAAGATTTTTACCTTTCACCTTTCAATAAAATAAAATAGATAGTGGATGATGAGCTTATCAATGGATTAATCATTTACATATTATTAGTAATTTATAATTTACAATTTATAATCTGTAATTTATAATTAATTTTACAATAATAAATTATTAATTAGATGAGCGATTAAATGAGATATTTGATACAAAAATTTAAAAATTTGTTGCTCATCCAATGCAATCACAAAAATACACAGATAATAAACAGATAAACAGATAATACACGACAGACACGATAATTTTTTGTTTTAACAATATTTTACACACACAAACGGGATTTATTTTTTATTTTTTTTCACTAGTCAATATTTTTTTTTTTTTGAATTTTATCATTTAATTAATTATTAATTATTATATGATTATTAATTATTATTTAATTAATTAATTTAATAAATTGAATAAAAAATTATTTATCACAATT
>transcript_HQ_A_N_L_transcript7131/f2p0/1650
TATACATTTTTATACATTAAATACAAAATTAATGATTCAAGTAATTAAAGAATTAAATCTATGGAAACAGaATCAAAAATTATTTTTATTAAATAAATttatacCATTAAAACAATATTATTGTTGTAATAATAATTTTAATGATAATTTTTTTTTTTTTTTTTTTTTTTTTTTTTTTTTTTAATTAATTATTTAAAAATTATGATTTAAATAATGATAAAAATAATAATTATATTGATTATAATAAaagtaatcaagccttatcattattattttataatactgatattaattttagtaataaatcagttttattaacaacatatacaattaaacaattatcaatatgtaaatgttttaatgatctatatgaattaatatttTATATTATTTTAAATCAATTATTAATTATAATAATAATGATAATCAAAATGATAAAttatcaataccatggATTAATAATAATAATATTATTAATATAAATAATTTTAATGTATTATATAGAAAATATGATAAATTTATACTTAATGGTTTAATGGTTAcaaattatttaaaatttattgataataatgataacagTATTGAATATAATGATGATGATAATTTTTATAAAAAAATTTTTATCAATAATAATTATTATGATGATGATGATGATGATATCGTTAAATTAATTTTTTCTAATTTTTTAAAATAAAAAAAAAAAAAAAAAAAAAAAAAAAAAAAAAAAAAAAAAAAAAAAAAATTACAAAATTTATTACAAAAtcaaaattgtacagttaaatatCTGATATGTAATGATTTAAAAAGAAAAAAATTGTTAACAAATTTTTCATCAAATGAAATTTTTACGATAACATCAATTAAATTTAAAAATAAAAATAAATCCAAAACAATTTATTATGCAGATATTAATACATTCAATATTTGGATAAATGAAACATTTCAATTATTAAATATTTTATTTAATCAAATGATTAATATTAATGATGATAATGATGATATAATTACAGTAAATAATTTAATTGATAAATTTATATTAATTGTATTAATTAATCTCAATAATAATGATCAAGATTTTGAAGAAATATTTACAAAATTATTATTTCAGTAAAAATTAAGAAGTGGGCCTAACGAAAGCCATATCCAGAATCACTCCAGTATTAAAAGAGTTCAAAAATCTGCTACATATCAGACGTTCAAGTTCCTTAAAAAATCAATTATTAAAAAAATTATAATATAAATGGATGACATTGTAATTTATTTTTAAATTTTAATTTCAATTTTAAATTGTTGTTATTTTCATTGAAAATTTTCGATAAATTATCAAACCAATTATTAATTTGAATTTTAAAAAAATTTTCAAATTTTTTCGGTATTGTAAATGAATAAATATTTAATATAAACATATCATCATTGTATAAATCAACCAAATAATTGATTAATAATTGATTTGAAAGGCAATTATCTTCAGCTTTAGAATCCATACAATAAATAATTGGATAACCAAGTATTATACCTTGTATTGCACATAAATCACAATTATCATCAATGTTTATCAAACAAATTTTATCATCTTCAATAAAATTTAAAAGTTGTTGTCGAATAAATTTTAATAAATTTTGTAAATTTTTCAATATTTTTACATTATCATTAT
>transcript_HQ_A_N_L_transcript6232/f2p0/1745
ggtGGGCGGTGGTAGATTTCCATCCGGTGGTGGTGGTGGTGGAAGTGGTGGTATGATGGGCGGTGGAGGTGGTGGACCACCAAGATATGGACGAAATGATCGTCCATATGGTGGTGGACCAAGACGTTCACGTTCACCAAATGGAAGAAGGTGATAAATTTACATTATTCAACCCTTTCACAATTAATGATAATTCTATTTCAAACTACTTAATTATTGTCGTTAATTCTTCTCATCTACTTAATTATTAATAATTAACAGTGACAATTTTATTTTTTATAAAAAAAAACCAAACTTTTATCTTTAATAATGATAATCATCGATTTATCCAATTCAATTCGATCATTATTTTATTAATTGAATCGAATTTAAACATTTAATCTTATTCTATATCATCATTCAAAATAGAATAATTTTATTTGTGATAATATTTTAAGATAAATAAATCGCATGTGATAAGATTTTTAAAAAATCTCCCAATTTGCAAATAACAATATTGGTGATAACAACATGAAAAATTTTTATAGAATTTTTGCTTTTAATTTCAATTTCTAGTCAgAAAAAAAAAAATTTTTAATAGTGTGATATTTTTTAAAAACCAAATATAATCGACTTAATGATTACAAATGATCTTCCTTTGCATCCTATTTTCTATTTTTTACAAACATTTTACAAATTTTTTTTTACAAAAATTTTACAAAATTTGTAGTAAAAAAAAATTTTTTCGTCAAATTTTTTAATTTAAATTTTATAAAAATTTTTTTAATAATAATGAACAAATATTATTATCTTGATTTCTTCTTCTTTTTTCGTCTATTTATTTTTTATAAAATTAAAATGACAACAACAACGACAACAACATAATCTTCACCTGATTTTCTTCAATCACTGTGATCATCGAACAATATTATTATTATTAATATTAATTTAAATTAAAAATTAAAAAAAAATTCAATAAAACAATAGTAATAATAAATATCCACCAAGAGTTGAACCATCACCAATGACACAACAACAAGGTTTTGCACAAATTCCCACTGGATATGGAAATCCAAGGTATATTTGTTGTCATTAAAATTTTTTTTTAATTACCCTTTTATCCATTATTTAATATATTCTACGTTTCTTCTATTTTTATTTTCAAATTATTTATTATATCAACAAATTATATCAACAAACATCAAAAATAATCAACAAAACAATTAGTCCATATTGATTTATCGTGCATTTTATAATTTTTTTTTCATTTTACTTTTCATTAAATTCTACATCAAATTCTTCAAAAGAAAAATTTTTCTTCAATCAAATTCTTCGTATAATCAAATTTTCTTCAAATTTTTTTTTTAAGTTTCTACACACAAAACATTTTTCTTTATTCATCAATTCAATCAATTAATAAAAATTCAAATCAATTGGTCTTCATATGGATTTATTACTACAATTAATACACAACAACAGTATAATCTTCAAATAATGTCTGCATTTTTTTTCGTCATAATAAAAATTTTTTTTTTTGTATAATTTTCTCTCACATTATTTATATATTTAATAACACAAAAAAAAAATTTAATAAAAATTTTTTTTTTTTAATTACAATCAACAACATTTAACTACTAATAAATAATAGTTTTAAAAGGCCAACAACAACAAAAAATTTTGCCAAAAAAAATTTAGTGGATGATTTTTTTTTTATTAATTATTTATTATAATGAATAAAATTTTTAAATAAAATTTTTTCAAACTAG
>transcript_HQ_A_N_L_transcript8978/f2p0/1443
caatttatttagatgaaattgatgaattttatagaatgaataaAAAATTATCATCAATAAAAATACAAAAAAATCAACAACAATCATCATCATCATCATCAGAAAAAATTATTAAATTTGatgaaacAAATTTTATTAATTTTTTAAAAAATTAAAATAATTAAAAATTATTAAAATAATTTTAATAAATTAACTGAAATGTATTATAAAAGTGAACCATGGCAAAGTGAAGATGCCGTTAAAATGATAATTGATTCAAATTCAAGAATTTATATTAAATATAAGAAAATtaAATTATATTAATAATATTAATAATAATATAATTTTAAAATTAATTTTTTTTTTTTTTTTTTTTTTTTTTTTTTTAAAATTTATTTTACAAAAATATCATTATAATAAATATAATTAttgttgtttattaattgttgcacaatgtttaaatgATTACGATAATAATGATAATAATAATAATAATAATATAATTTCtttagatatttggaaaaatttaaatagtgcaatcgaatactattacgaagatttaaatcaatatgaagatgacattatttatcgtttcgttacaTTATATTTTATAATATTTTTATAAATAAAAAAAATTTATTAAAAATTTATTTATCAgatcattatagttcgagtaaagtgtttcgttttggtttttatataattactaaagttatctttcAAATTTTCATTATTAAATGATGATGAAAAAAATAATTCTTAAtgaaacaaaattaaTTTATTAAATAAATTAAATTATTATaatcaatttgatttaaatttatcaatacaaagaaattttattaaattttatataaaatttttatTTCTTGATAATAATGATGATGATAATGATGATGATAATAACAAAataaataaagatataattgaatcatttcattttttaatattaagttttaatgattttgatcgagaaTATTTTGCTGATGATGATGATTTTAAAATAATAATATTTGATAAAAATAAAAAAAAATAATTTTATTGATAATAATAATAATAAAAgatttattaatagaattACGTATTTATCTGTTAAAAAATATAAATAATATTAATATTGAAACAATGAATACACCATTAGATATATTTAATTATATGGAAAATAATTATGGCGTAAAATTTTCCATTTTTAAAAACAAAATGGATAATGATGATAAAATTTTTTGGTTTAATAATAATGGAAATAAAATTAAAAAATTTTTAACATCTCCAATTTAACAACATGTCTTAACCGAGATTCAGAAATTCAATCAACAATTTAAAAAAAAAAAACGGAAGGAAACGAGTGAAATTTTGAAATCTTTAAAAATTAAAATTTTACATTTTTTTTTTATTAATTAAATTTATAATTCATAATTCATAAATCCAAATTATAATAATTAATTCAAATTTAAATAAATGATTATAATTATCAAATGACt
>transcript_HQ_A_N_L_transcript8980/f2p0/1449
AATTCAAGTGGTGGTGGTAGTGGTAGCGGTTGCCAAAGACGTAATAATACATCGTTTACATTTTATGTGTCATCCGCTTCATCACCTGCATCAAGCGATCAACAATCTCAATCATTTAATCAGAATGTATCTGTCATTGGAACAATGGATACAATCACACCTCCTCCGCCACCACCACCTCCTCCTCCTTCGGCATTAACAACAAATGAACAACAGCAACATCAGCAGCAAGTTTCTGCCTCTAGTGATGAATCATCAACATCATCTTCATCGACAACATCACCATCATCGTCAACATCATCATCAACATCATCATCAATAACGGCTAGTTCACATCATCATCGAATATAAATTTTGGCGAATAGAGGAATGATCATGTTGTAATTAACCAACCAAAACAATTTGCAATTTGAAACAGGAAAATTCATAAATATAGTGCCTATATAAAAATTTTTTTTCTAAAAATATTTCTGAAATTATTATTACATTTTTTACATAAAAACGCACACACACACACACACACACACACACACACCACACACCAGAGACTTTAAAAAAAAAAACACCAGACACACCTACAGACACACACACACCTATACACAACATCATCGCATTATTATCATATAAAAAAAAAAAAATTTTTCATTTTTGTCTTTAATTTTTTTGTGTGTTTAACCAGTGTGTTGTTGTTGTGTGTGAATAAGTGCATATCACAGATTTAAAAAATTGATGCTGATGGTGATGATGCTGATGATGATGATAATGATGATGATAATGATGATGATGATGATGATGATGATGATGATGATGCTGATGATGATGAACAAATATCAAAAAAAAAATCAAAAATCCAATGAATGAATGAATGAATGAATGAATGAATGAATGAGTGTGTAAATTTAGAATTAAAAATTTTTTAAAATTGATGTTTTAACCCTTTGAATGCTCCAGACGCAGAATATTGAAAAAAAGAAAAAAAATTCTACTCAAAAACAGTGCTTTTTTTTGAAAATAAGTCTAAGGGTTAATTTCATTTTTTTTTTTTTTTTTTTTTTTTTTGAATTGTGAATTAGGATTTTTCATTCAAAAATATTCAAATAAAAAAAAAATTATTTTAAGAATTTATTCTTAAGAATAAAAACTGTGAAAATTATCAAATTCATTTAATATACAGACAACATACTGATGATGATGATGATTATACATACATTTTTATCAATTTATTATTATTATTATTATTATTATTATACATACACACATTATACATTATAAATATTGAACATATATATATATATATATATATATATATACAAATACAAATACAAATACAAATACAAATACAAATATTATAATTATAAATATTATTAATAATTCTTTAATTAATTAATTAATTTTAATAATTTTTAAAATAATGATAATTAATAATTAATAATTAATATTTTTgaattg
>transcript_HQ_A_N_L_transcript6243/f19p0/1712
ATTCGTTCAGTGTTGTCTTTGTCTTTTTTTTAATAATAATTTTTTATTGTCGATAATCGAATCAAAATTTTTTTAACAAATTATTAATTATTGATCCAAATTAATTTTAAATTTTAAAATTAACAAATTTTACAAAAAAAAAAAATGAAGAAAAATCTTGAAAAATAATGCAAAAAAATTGAAATCGATCAACGTCATCAAAAAATCAAGTATTTTTACAACGCGAAACAAAGAACCAACGCCTTAAAATAAAAATCGAATAAAGGGTCAAATGTGATCAAAAAAAAAAAAAAAATAAAAATAAAAATAAAAAAAAAATGTAAAACAAGTGAAAAAATTTGATTTTTTCGAATTTGTCCTCTATTCGTCCTTAAGCATTATAACAATTGGGTGATTTTTCAGAAATGATTCAGATTATTAAAATTTCAATGAATAACGGTGATTGAAATGATTTTATTTATATATAATGAAAAATGATTACGCAATCAATTTGTATTTATTATAAATGAAACATGTGGACTAATTATGATGGAATAGTAATGATCAATCAATCAATCAATTAAAGCTTAACGGTCCATTCAAAACCCTCGCTTCTCCAACATCAACGGACAACCTTATTATTGAAGATATAAACAAAAATTTTTTACATGGTCGACTTGTTAGGCCTAGACGCACAACCTCTGTAACCGGGCAGACCGAATATAAAGCTTACAACAGCGAGTCAATACTTGGGAAGTGGTCACCCTCCCAAGTACTGACTCAGCTCGACGTTGCTTAACTTCGGTGATCCGACGAGAACCGTCGTAAGCTTTTTTTATAAGTAATGATGTAATTATGAAATATTCCAATGATTTTCATTTATTATCATTAAATATCATCGATGGAATATTACACCTGTAATTGCTTGTTAACTAAGTTGTTGCGAAATTTTTAAATGAATGAATTTAATGAAATTATAAAAATGACAATTTGTGAAATTAAGGACGGAAATACAACGATTTGAAAATGAGTCTATTTCAACATAAATGGACAGAAATTGTTGAATATTGAGAATGTTATTCTGAAGAATTTTTTAATAAGTTCATCTGAATAATTATTTTTCAGTTGAAGATTTTATTTTACAAGAATTTCATTATTCGTGTTATATTTAAAGATTACATTTATTCTGAAGATTTATTTTTAACAATTGTCAATTCAAGTTATCATCAATTTTAAATTAATTTAGATTAATATGAATCTACAAAATAATTTTAAAATCATCTGAAACAACAAAGTTCTATAAAATCCAACACAAATTACAACATCAATTCAATCATCATAAATTAATGGTGGAATAATAATAAAATTTTTGAATGAAATTTATCATCAACAACAATTATTTCAACAATAATAAATACAAAAAAGTGGAAATAGTGCTTTAACATTGATTCGTCCTTGTCAATTTGATGATGATGTTTGCATCAACATAAAACTACCACCACCACCTTAATAAAACGATTTTTTTTTGTTGCCAGATCTACGATTCAACATTTTTAACATTATTTTTTTAAAGATTTAATTTTAATACTGTAGATGGCGTAATCTTTTGGTACAATTATTATCATTGTTACTGTCTAAATATTGTTAAAAAATTGAGCAGTTTTTCCTTTATTATTATTATTATTTTATTTTTTTTTTGAAACCAAAAAATTAGAAACAAATTAAATTATTTC
>transcript_HQ_A_N_L_transcript6245/f2p0/1742
GGAAGTATTTCATCATGGTTATCGCCAATGTTTTGTGCTCATTTTAGTATTATCATCACACATCAATTAGCAATCAATCATTATTCATCTCGAGATGAACGAAGATTACAATCGTAATTATTATTAATTATTATTAAAATAATTTTTAACAAAAATATAAATTTATTGACAAAATTTATTGATTTTTTTACCACAATCAATTTCTAAATAATCATCAATTAAACATTCAATGTTTTCTCTTGCTTCGTTAAATTCACTTTCTTCCATATATTCGTCAACATACCAATGAACGAATGCACGTTTTCGATACATTACATCGAATTTTTTCAATAATAATCGCCAACATTTTATCATATTGGTTTCATTCGATAATAAACATAATGAACGATTTATTTCAGTAATTTTATTATCGTCGTTATTGATAAAAATTGGAATTTGATTTGAAATTCCGCATTTGATTCCAGGTGACCAATCAAAAAAACAATCCTTTTTATTTTCTTTGATTTTTTGCATTATTTTATTCACTTGATTTAGTTGACAATCACCCCGATATAATAAACAACAGGCCATATATTTTCCATGTTCATAATTTTTTCGATCAATCGGATGATATTTTAATTTCATTGTTGATGATGAATCAATAAATTTAATCATACGATTTTTATTATCAAAACAAAATTCTGTTAAATAATTAATCGATCGATTGTTGTCTATCATAGAAGAACCATTAATGATCGGTGCATAAGTTGCCGTAGGAAAATGTATTTTTGGAAATGGAACTAGATTTGTTTCAAAATCAGAGATATCGATGTTTAAACTTCCACCAAAACGTGTTGATGATGTGATTGAACTAGCCACCAATGAGATCAATTTATTAACATCTTTAATAGTTGAATGTTGAATGGATGATGATCGACGAAGAATATCATAACAAGCTTCATTATCAAATTGAAACATACAATGTGATTGATTTAAGGAATGATGTGCACGAAACACTGCATTATATGGTTCGACAGTCATTGTCGATAATGATGGTGATGGAAATACGTTTAATTCTAAAATTTTACTGCCATTAAATAATGACTTTGATTCTTCAATTAATTTTGCAGTTAATCCTGAACCAGTACCACCCATTAAACTGCTAAACATTAAGAATGCTTCTAAATTATCGCAATTCTCAACCGATCTACGTATTAAATCCAATGTTGGGGGTATTATCTTTTTCGATAATGCATAGAATGCACGAGAAAAAAAGTCCACCACTTTCATCTTTATCATAAACTGTCATTTGTGGTGAAAAATTCGAATATTGTAACATACGATCAATGACTAAACAATCATTATCAATCATAATTGTACGAGGAACATAATAATTTTCATGACTAGTTTTATTAAACATTATATTCAGCAATCCATTCATATTATTATTATTATCATCTATTAATTGACCATCAGTATCGATTCCATGTTCATTACGAATAAGATTCCAAAAAGAATTGCCAATCTGTATACCTGATTGACCAATTAATGTTGTCAAAATTTCACGCATTATTATTAAATTAAATAATTAATTTTTAATTAAATTAAAATTTATTTAAATCTTAAATTATAAATAATCATTTTAAGATAATCATATTATATTTTATTATATTTTTTTTTTTTGACTTTTTCTTTTTTTTTTTTTTTTTTTTGAAAATTGAGAATCATATAAAAAAATAATTAAAAAAATCATTATATTAATT
>transcript_HQ_A_N_L_transcript8179/f2p0/1508
ATATTAAACATCCATACATAACAATTACGATTCTATTATTATTGGGGAAAAAAATAACGATGATAATGATATACTTAACATACATAACACAACAACAAAAATAATGTGTATGGAGATATTTTATTTTTTATTTTTATTATTATTTTTTTTTTTTTTTTTTTGATGCCAATCATCAACATCATTATTATTATTATTTTACATGATTAATATGTATTTTGGTTTTTTTTAATAATAATTTTAACTAATAATTTTCTGGTTTTTTTTCTTAAAAATAATAATATTGGTTTTATTAAATTGGAATAATAATAATAATGATGGGTGATGGTTTTTCTGGTTTTTTTTTTAATTTTTTGGTGCTTGTTCATTTCATTTCATTTTTTTCATGTCAATTTTTTTTTGAATAATTAATTTTTTCAATTCTTGTAATTCTGTCACATACGCATGTATTTTTTTTTTTATTTAAAATTATAAAAAATGTAAAAAAAAATTTCAAAATTTTTAAAAGAATAAATTATATAACACAGACATCATCAAAAAAAAAAAAAAAAATTTTCTTTTGTTTTATTTTTACTATTTTTTGTTGTTGTTGTTGTTGTTGTTGTTTTATTTTTTTATTTGTTTGTTTGTTGTTTATTTTATTTTTTGTTTTTAATTTTTTTTGTTTTTTTTATTATTATTATTGTATAGAATTTTTCATCACACATCAGGTGTATCATTATCATCATTATTACAGAATTACAGAATTACAGAATATATAACAAATCACACACACACATAATAATTTTTTTATGAAACATTTTCAATTTATAAATTTTCAATATAATCCATATATTGTCAATAAACATAATAAACAAGAATATACAAAATACAACAACAATAAAAAAAAACAAGCCAAAATTGAACCAAATAAAGAAACTTTTTAATTTATAATATTTTTTATAATATTAATAATTATTAAAATAAAACAAGAACAAAAAATTTTTCTGAAACACACACACACAATTTTCTTGGCCGGTAATATTTGCATTTTTTTTTTTTTTTGAACATTTTTTTTTAATCTAATTATTATTATCATCATTTAATTGTATAAAAAAAATTTATTTTAATGAAAAGTTTTTTACAAATAATAATTATATCCTGTGAATTATTTTTTATTAGATAAACACAGCAACAAAAAAATTGCTTTTTGAATAATTTTTTTTAATAAAGATTTTCTTCATTAACTCAGCAATAATATTTGGTGTTTATCTAAATTAATTTTAAAAAAATTCGTTAAATACAAAGAATATAATTCAAAGCTCATCATCATTATCATTATCATTATTATTATTATTATTGAAAATATTTTAAAAATTTAAAATTTTTTTTTCAAATcTATTATTAATTTTAAAAAATAAATTTTTAATTTTAAAATAAAAAAAAATGATAGAAATCATCATTTTTTTTAAATAATTTGTAATTTGTAATATTTGTAATGAATTAATAAATGACAAAATTAAATTTTTTTTCCAATTTTATT
>transcript_HQ_A_N_L_transcript9943/f2p0/1311
aGACCACATCATACATCATCATCATCATCATCATCAAGTGGACATAAATATCGTGATAATAGTAATCACCATCATCATCATCATCATCATCATCATCATCGAAATAAATCATCAAAAACAAGAACAACTTAACCAATTAAGATAATGTGTATATTTATATTAGATCAAGATAATCATTGAATGTAAATAATAAAAAAAAATTTGTAAATAAAACAACAGAAAAATGACCATCATAAATTTATTTCGATCTCATTTTTGATTATTATTGTATTTTGTGGTTCCAAAATTTATATAAAACAAAATTTAAAACAACAACGAAAAATGTGATACAATTATCCAGATAATAGATAAATGCCATTATTTTTACGCACAAATTTAAAAAAAAAAATTTCAGAATTTTTTTTTTCAAAAGACATCATTTATTCTGATTATAAATGCCAACAGAATTTCTTTTGTAATCAAATTAACCAAAATACACACCTATTAAAGTAAAGACAAAATTGATTAATGAACAGCATGAACTTGTTGTGTGTTGTCCATCTTTCAATATAGAATTGTATAATTTTTTTTCATCTTTTTTTTCTATTCTTATTTAATTTTTTCTAGTCTTTTTATCATTGTATTATATTGTCACATGTGTGTGTGTGTGTGTGTGTGTTTGTGTGTAATTTTATAATTTTATCATCATTAATCATCATTTATTCTTTTCTTTTTCTTTTTATTCTTTTCTTTTTTTTTTCCTTTTTTTTTCTTTTTTTTTTCATTTAAGAATTTTTTTGTAAAAAAAAAAATACACGTGTGTAAGTGTTCCAACAGACAATAACTCCATCTATCGATGAATTTTATAAATTATTTTTATTAGAATTTATTAGAATCTACAGAATTTACCATAGACAAAGTTATTGTTGGACCAAAAAAAAAAAATTGAAAAAAATATAAAATTTAAAATTTAAAAATTCCTGTAAAAAAAAACCCCAGCAATAACTTTGTTGCCCCCCCTATGAATTATAATTACACAAAAACAAAATGCTGATGAACCAGATAACCCAATCACCAGATAATCAATTTAAAAATGAAAAAACTACCAAACAACCAAGCATAATATGTATGATGACCATTTATCCATTAATTTTTTTCTATTGATGATGTGATTGATTGATTTTTTTTCGCATTTTTTTTTTTTTTAATAATTTCATTTCATTTTATTTTATTTTAATTTTTTTTTTATCAAAAATTTTGTTAAACAAACATTTAAAACATTTGAAACATAGAAAAATTGAATGAATTTTAAATTCAAAATCAATCAATTC
>transcript_HQ_A_N_L_transcript9959/f2p0/1310
TCATTTGCCAATTTTAATGTACAAAATGAATCACTAGAACAAAATGGTCAATGGCCATTGTCATCATCACCGTCATCATCAACAGCATCGACAATAACTGCATCGACAACAATAGCTAAAACAATAAATGAATGTATTGGCAATGTTATTGAACAACCGTTGATTATCAATGGTTATAAACATTAATTTGAAACTTTTATTTCTTTTTCTTTTTTTTAATTTCTAACAATAACAACAACAACAACAATATCAGCAACAATAACCGATGAAAAAATAACCAATATCTGATGCTAAACAACAAAACCTGGTACAAAAAAATTAAACAATACACAAAAAAAATGATTACACAATAATTTCAATTTGGGAAAACATAGAATCATCAAAAAAAAAAAAAAAAAATTAAAATATAAAAATACAAAAAAAATATCGCAAAAAAAATGGATCACTACGATTCATTATCACACATCAACTACTACAATAACAACAACATTACATTCATTATCCATTATAATCATTGTTGTCGTTGTTTTTGTTTTATAAAAAAAAATTAAATTAAGAAAAAGAAGAAAAAAATTTAATATTCCTCAATCATCATCATCATCATCATCATAATAATAATTATCATCAACATTATCTTCACAGCCAAACATTTTTTTTTTGTTTCTAAATCAAAAAAATTTTTTTTTTTTTTGATTTTGAATTAAAAAATTTATCATCTTGTCATTTACATACACATAATCATCATTATTATCATCATTTAAATCATTCCACATCTTTGAATAATTATTTTAAAAATAAAAAATAAAAAAAAAGACAAAAAAATTTCATCAATTCATAATAATAATAATAATAATAATAATAATAATCATCATCATCATTATCATCATTGAATGTGAAATGAATTTTAAAAAAATTTATTGACATTTTTCTTTTTTTTCGAAAAAAAAATGGAAACACAACAGAGAATTAACATAAATAAATTACACAACATTATGAAATAAAACACTAATTACAAACAACAACAACACAACTTTCTATCAATCAAATGATTCAATCGCTTTCTTTCGTTAACATTTTGAAAAAAATTGATCCAAACTTTTTTTTCCTTTTACTTTTTATTATTATTATTATTATTATTATTATTATTATTATTATTACTATTACTATATTATTTATTATTATTATTATTATTATTATATTTCGTTTTTGTTTGTTTGTTTTATTTTTCCTAAATTGAAAATTGATATAAAAAAAAAAAAAAAATTTTTTTGTATAAATAATAATAATAATGATAACAACAACGACGATAc
>transcript_HQ_A_N_L_transcript7583/f2p0/1583
AGATGAAATAATTGTTTTTGTTATCAAAATTTTGAGTATTTTGGTTTAATGGAACAAAATTTAATTAATTTTTTTATCTaaaattaaaatttgaaacaattaatgtgataaaatgaaaatctgggaatttcaacTTTAATAAATTTTTATAAATAAAAATTTgaTAAATTTAAAATTATTAAAAAAAATGAAAAAATTATCAAATattatcatcaacatattgattatgttgaataaatattttagaaaaaattttcaaattttattatttataacgttatggtttttatttagtgcaatAACATTATTTTTAAATAAATTTATTGtttcatatcagaatggtgatccaatttttttaggaattatacaattattttgttgtacaatatcaagctatctgtatttaaaatttcaaaatttttataattataaatatctaaatgataaaaatgataaattaaTAAATCATAATAATGATAATGATGATAAATATCTTAATAAATATTTAATTAAcatcattaaatttattgaaaaattatccatttaaATTTTTATTTATCAATTTTTTAAATTATcaacaatattatttggtttatattcattatggtttataccaatatcatttgctgaaatgattaaatcatcatcaccATTTTTTACATTAATATTATCATCATTATTATCATCAACAAAAAAAAAAAAATTTTTTTGTAAAAAATTTTTAATTTTTTTTTTTTTTTTTTTTTTTTTTTTTTTTTTTTTTTTTTCAGAAAAAAACTGGTTATAATTGATTGATCTATAAATTATATGTGTGTGTTTTGTGATAAAAAAATTGATTTAATGATAAAAAAAATTATTAAATTTAAATTTTACCAACAATGATGATGAAAAAAATTTATTTATTAAATCAAATCAAATACAATATTATTCAAGTATATTATTATTATTTTTGGAATTACCATATATATTCGTATTTAATTATAATAAACTACAATTAAATTTAAATTTATTTTATCTATATTTATTATGTGGTCTATCATTTCATATACAAACATTAATTGAATATTTAATATTAAATTTAATAACACCAGTATCACATAGTGTAACAAATACGGTGAAACGTGCACTATTAATTTGGTTATCGATATTAATATTTAAAAATCCAATGACATTAAATTCATGGTTGGGTACAATATTAATAATAATTGGTGTATTACTTTATAATAATTTGACATCAGCAACAAATAATTTATCATCAACAACATCGACAACTAAAATAAAAAAATTAAATGATAATAAAGTATTTGATAAAAATGAATTTATTTTGTAAATTTTTTTAATAAAAATTCAAAACATTCCTCAAATTATAAAATTTTAAAAAAATTTTTTTATTTAAAATAAATTTTTATTTATTTAATATAATTTGATTATTATTTTATAACAAAACGACCAGAATAATTTTTTTGAAATTTTATATATTTAAATATTTGATAATGCACGTGTTTTTTTTCGAAAAAAAATAAATCCAATGTAAATTTAAAAAAAAATTTTTTTAAATATAAAGAAATAAACAGAAAATAAAATTTTTTAT
>transcript_LQ_A_N_L_transcript11813/f2p0/928
gtcaacaatcacaatcatcagaatgctcaagcctatcgataaaccattaaaattgatgaataatagataaataataataataagaatagatgttaatatgtttctTTTTAAAAAAAATGGCCATATTAATAATAATAATAATAATGAGTGAAAAcaacaaccaatggaccaagaataattcattattaaccaaattataaaacatccaaatgtgGCTAATATCAATATCAATTCACAACAACAAAAACAACAAACCAAAAcgaaacatcCAAATGGTTATTAAACATAATTCCAAATTTTTTTTTATTTTTCATTATggtgtGTGTGTGTGTGTAAGCATTTATTaatgacaattatcatcaattTTTATGAATTTACCAAAATACTCGATGCAGAAATATTTTTGAATTTTTTTAAATTTCGAATATAACACCGGAAATTTCATCGCGGAAACAGAAATATTTTTGAAATTTTTTAAATTTAAACCAAAAAAAAAAAAAAAAAAAAAAGTTTTTTTTTTTTTTATCATTTATTTTTAAATTTTAATTTAATTTAATCAATGGAAACAACAAacaattatAAATCAAAAAAAAATCTAAAAAAAATTTAATTAAACACACACAggtaTTATTTTCAACAAAATTCATTAGATTATCACACACACACACACACTATCACAtacaacatcacacaaacaaatactaccactgcttcctattctctctctatgtcttatatgtctgtagTTAATTTTTTTATTAAATTATTTATAATAATTATTAATAATAATACAATATATAAATATTATAAATCAAGGAGATGTAATTTTTTTTAATTATTAATTAATCAATCGGTTAATTGATTATTATTAAATAAAATATGATGAAATAAAGAATTTTTTTTTctcatt
>transcript_LQ_A_N_L_transcript12657/f2p0/600
cggagtcagtaaaaaacaacgacacgctaatgtcaacacacacaatcaaacatgacaaAATCAAGAAAAATTACTTGATTATTGTAAAAATAAAGGAATACGTTTGGTTGCATATTCACCATTACGTCGTGCTAATGATGCATTATTTAATGAACCAAAATTAAAACAAATAGCTTTATCACATAATCGAACTATTGCACAAATTGCATTACGATGGCAATTACAAAGAGGTGTCATTATTATTCCACGAACAAGCAAAAAAACATCGTATGATTGAAAATATTTCATTATTTGATTTTAATCTTAATGAAACAGAAATGTCCGATATAAAATCATTAGATCGTAGTAAAAATAATGAGGGTAGAGAAATTAAATTTGATTCTGCAACTCATTTATCAGAATATCCATTCAATGATAATTGATTCAATTCGTTTGTAACGATTTAAACAATAATAAAATTTTGATTCAGTAAATTTTTTTTAATTCATAAAAAACCTCAAAAAAAAGAGAAAATTATGTTTCTGAATTCATTTTGATGTTTTTATTTATTTATCTATTTCGAATTAGATAATAAAATGTAGAAATCAAAAGTCAAATG
>transcript_HQ_A_N_L_transcript7607/f2p0/1575
AAAAAATTATTAGAAAATATGAAATTATTATATAATCGTATCATTCGTGGTAATAACATATCAATTTTTTCAGATTCAATTTACCATTAATTTATTTATTCAAAGAATGAAATGATATTGAAACAACAAAAATAATAAAAATTATTTACACGTAGATAATTTACGTAACATTATATTAATAACATCAAGTACATTGTATTATTATTATTATGTACATTATTTTTTTCATAATTTATCATAATAAATAATTTAAATAATGGACATCTAAAATTATAACAAAATTTTTTATAATGAATCAATGGATCACTATTAATGAAGCATAAGCAACAAAATTATTGCAGATGGAATTTTTATTTTTGATCAAGTATTTATTTTTGGATCCATAATGGTTTTTTTTAGATTTTAAAAATCTTTACAATATGTTGAATATCATTTGAATATCATTTTGGATATTATTTTTTACCACCTGTAATTATCATGGACAACTTGAAAATTTATTTAACAAAATTAAAAATAGAAAAAAAATTTTAAACACCTACAATAATGATGAGGAAATCTATTTTCATTAAAAAAATTTTTTCTTTTAAAAAAATTAAATTAATAATGTTTTCATTAAGATGATGATGATGATGAAATGTATATCATCATTATCATTAATGAAAACATTTTTAAATTAAATTCAATGTCGATTTCTTTGAATTGAAATGAAATGAAATCAAAATTTGGGATGAACACAAAAAAATTATTTAAATATTATACTAACATAATTGTCTCTATTGaaaataaacaaaattcatgattgaaaagattcaaaattgattccgattaacaaatgatttcataataatttcaagtcttttgatttgaaaattgtaattttcaataacaatccattaaacattaaaaaaatattttacatccgtatgatgaaatctttatacatttgatattttttaaaaattttacagacaatcaaatcaaaatttAAAAATTATATTAAGAAAAAGAAGAAAAAAATTTAAAATTCAAAAAAAAAAAAAATTAATTAACAAAATTtaagacaaatttcAACTAAAAAAATCAAAAACAAAATTTTTTTTTTTTTGTTGTTGTTGTTTATTTAATTTAAAAGAAAAAAAATTTTTTTTTTTATTATTATTATGATAATAATGATGATAATAAAATTAACAATAAAACAACAACAACAAAAAAAATCAAAAAAAAAAAAAAAAAAAAAAAAAAAAAAAAAAAAAAAAAAAAATTTATTATTAAAATTTTTTTTTTTTTTTTTTTTTTTTTTTTTTTTTTTTTTTTTTTTTTTTTTTTTTTTATTTTTATATTAATTTTTATAATAAttctgaaaaaattccaataaTGATTTTTTTTTATTTTCAATTTTTTTTCttaaaCATTATTATTATCATTTATTTTTATTGTTATTATTAAAATTAACcaTATAATTATTTTTTTTATTTAAATTTTTTTTCAAATTTTCTGAAAAATTTTTAATTTCAATATTTTTAATAATAATAATAATTCAATAACAAtaaaaatttattataacaaattcatat
>transcript_LQ_A_N_L_transcript13227/f2p0/474
cgaTTAATAAAATTTTTTTTGTAAAATTATTAAAAGAAAAAAAAAAAAAAAAAAAAAAAAAAAAAAAAAAAAAAAAAAAAAAAAAAAAAAAAAAAAAAAAAAAAAAAAAAAAAAAAAAAAAAAAAAAAAAAAAAAAAAAAAAAAAAAAAAAAAAAAAAAAAAAAAAAAAAAAAAAAAAAAAAAAAAAAAAAAAAAAAAAAAAAAAAAAAAAAAAAAAAAAAAAAAAAAAAAAAAAAAAAAAAAAAAAAAAAAAAAAAAAAAAAAAAAAAAAAAAAAAAAAAAAAAAAAAAAAAAAAAAAAAAAAAAAAAAAAAAAAAAAAAAAAAAACCACCCCACCCCCCCCCCCCCCCCCCCCCCCCCCCCCCCCCCCCCACCCCCCCCCCCCCCCCCCCCCCACCCCCCCCCCCACCCCCCCCCCCCCCCCCCCCCCACCCCCCCCCCCCCCCCACCACCCACCCCCCCCCAAAcacacc
>transcript_LQ_A_N_L_transcript13287/f3p0/380
ataagccgaactcgctgattatttcgaatcacggtttttgagtttctcatcgaataaatctgaagaCAAAAAACAAAACAATAATGATTAGAACATAAAGAAGATAACAACAACAAGAACAGCAACAACAACAACTACAATCAATCATTCATCTAAAATATCCAAAAAAAAAAAAAAATTTGACAAAATAAAATTTTAATAAATTTAAATGCAAAAGAACAAATTTTCTTTATTTAAAAAAAAAAATATCCCAATATGAAAAAAAATTAAAATTTGTATCCACACAAAATCATTCGAGAAAACATTGTCACAAAAAAAAAAACTAAAAAAAAATACAAAAAAAAAAGCTTTGCTCTCGTTATTTATTTATTATTTCTAT
>transcript_LQ_A_N_L_transcript13310/f2p0/349
accttgaaccataactttgcgtttattcttgtttgccagatgttcagttcatTATTAAAAAACAAAAATCAAATCAATAACAAatttggtatagacggtcTGTGTGTGTGTGTATTCGTATTTTTTTTTTATTTCATTATATTCGTGTTATTATCCGAATTCTTCGAATCAAATTTAATTATCACATTGAAAAAACACAATTTTTTTGAATTTTATTTTTTTTTAAATCCTAGATTAAATAAATGTTGTTGGTTTTTTTTTAATTGTAAATATTTGTAACTAAATTCTGAAATTTTAAATTTTTTTCTTTTTGTTTCAAATTTAGTTGTATTATTATGTTGTAAAATTT
>transcript_LQ_A_N_L_transcript13330/f2p0/332
atgttgttaactgggacttaaaaaAAAAAACGTGTATTAAATCTTAGAAAGTCACTTTTGGTATATACTAAACGTTCAGCATTAGAAAGATCAATTTGAAATTTATCGATACATCATCTAAATTTGGTCATGGTAAATTCCAAACCATACAGGAAAAGAACGCTTTTATGGGTCCACTGAAAAAAGATCGTTTAGATGCAGAAGAAAAAGCTTAATTATTACAATTACAAGAAAAAAAATTTTTTCAATTTTTTTTTATAAAAAATAAAATACAAAATAAACAATAATATAAATATTTTGACATGtgaaaaaatgtgtgtaataatttt
>transcript_LQ_A_N_L_transcript13410/f2p0/304
actacacacgacaacgtcaaaacaagcacggAACACGGCTACACTCTTAAAAAAAACATCTACCTATAATCACATCTTACTTTTACAATACAAAAAAAAAAAAAAAATTTTGTACAGTAGAAGTTAAAAAGTGTGATTATAATCACATTGTCATTAAATATCTTGTTCTGGGTAGATGTTTATTTAACAGTGTACGATACACTAATCACCCATTGTAAACAGAAAACAGTACAGCATTTTGATTTTCTACTAATAGAATTTTTTTCATTCAAATCATTAAAACGAATGCTTTGTTTTAATTAtt
>transcript_LQ_A_N_L_transcript13440/f2p0/312
ACTACAAAAAAAAAAAAAAAAAAAAAAAAAAAAAAAAAAAAAAAAAAAAAAAAAAAAAAAAAAAAAAAAAAAAAAAAAAAAAAAAAAAAAAAAAAAAAAAAAAAAAAAAAAAAAAAAAAAAAAAAAACACCCACCCCCCCCCCCACCCCCCACCACCCCCCCCACCCCCCCACCCCCCCCCCCACCCACCCCCCACCACCACCCCCCCCCCCCCCCCCCCCCCCCCCCCCCCCCCACCCCCCCCCCCCCCCCCCCCCCCCCCCCCCACCCCCCCCCCCCCCCCCCCCCCCCCCCCCCCCCCCACACCACCAC
>transcript_LQ_A_N_L_transcript13446/f3p0/338
TCATTTACAAAACAATATTCATCGCCTATCGGTCCACGATGGAATATTTAATATAAAAAAAAAAGAAAAAATATTAAAAAATTATGACGATAATTATAATAATAATAACGACAATTACGACAATTAATTAAATTTTAATGATATAATCAACTAAACGAAAATTCCAATTAAACTACTTTTAATTCTTTTTTATTGCTAACTAGTCTCTTTTCCTTTTTTTACAAAAAAAAAAAAAAAAAAATTGATTCTTGTATTAACCATGATTTTTATTATTTTTTTTAATTTATTTTTTTTATGTTATATGCTTATAAATAAATAAATAAATAAATAATTTTATT
>transcript_LQ_A_N_L_transcript13491/f2p0/268
gatttacaattcaaaaatgaaacgAAAAAACAACATAAAAAAAAAAAAATGATTAACATTTAAATTCAATCAATTTTTTTAATTTGTCATTTCATCAACCACATTTATTCATCAACAATCATCATCAACGCTAATCATTGTCCTTGATTTTTTTTTTTTATAAATTTTTTTTTTCATTTTGATTATTTGCATTGcgtttgcCCGATAATTTTTTTTTTTTTTTTTTATCTATTTActaataaataataaatacaaatgattaaatagacc
>transcript_LQ_A_N_L_transcript13541/f2p0/272
ataaataataaaTATTTTTTTAAAATAATTATTAAAAAAATTTTTTTTTTTTTTTTTTTTTAATTTAATTATTTAAATAAATAAATAAAGATAATggaaattagaaaaaaATTGTTTTTATTCCGTTAATGAATTTTTTTTTACAAAATTGATTTAATTATTAATATAATTTGTTCCTAAATATTTATATTATGTCTGTATAATAATAATAATAATAATATGTAAAAAAAGATATAAAAAAAGGAATATTCTAATTTTTTTTAATAATAATAAATC
>transcript_LQ_A_N_L_transcript13592/f2p0/256
aagcaagtaggatgcaacgcagaGTACTTTTTTAATTTTTTTTTTTGTTTAATTTTTATCATTATCATCATGACATTTTTATTTGAAACACAAAATTGAAACACAATATTTGAAACAAAATTGAAATTGAAACAAAAAACTTTTAGATAAAATTTAACCCGTTGAATGTTTTATTTTAATCAGACTATACCATTTTTTTTTACACACACACAACAAAAACACAAAAATATTGAATAAAATTAAATTGTCAAATG
>transcript_LQ_A_N_L_transcript13593/f2p0/329
aaagcagtggtaaaacgcagAGTAATTTTTTTCTTTTTTTTTTTTTAATTTTATGATTTTTTTTTATTATTATTAAAAAAAAAAAAAAAAAAAAAAAAAATTTATGATAAAATAGAAAAAAAAAAAAAAAAAAAAAAAAAAAAAAAAAAAAAAAAAAAAAAAAAAAAAAAAAAAAAAAAAAAAAAAAAAAAAAAAAAAAAAAATAAAAAAAAAAAAAAAAAAAAAAAAAAAAAAAAAAAAAAAAAAAAAAAAAAAAAAAAAAAAAAAAAAAAAAAAAAAAAAAAAAAAAAAAAAAAAAAAAAAAAGTGTAGTCTGTggtgtgaaagt
>transcript_LQ_A_N_L_transcript13609/f2p0/264
aagccacggtcggtctctaagccaGGCTACTTTTTTTTTTTTTTTTTTTTTTTTTTTTTTTTTTTTTTTTTTTTTTTTTTTTTTTTTTTTTTTTTTTTTTTTTTTTTTTTTTTTTTTTTTTTTTTTTTTTTTTTTTTTTTTTTTTTTTTTTTTTTTTTTTTTTTTTTTTTTTTTTTTTTTTTTTTTTTTTTTTTTTTTTTTTTTTTTTTTTTTTTTTTTTTTTTTTTTTTTTTTTAAAAAAAAATTTTATTCTacatttcatcc
>transcript_LQ_A_N_L_transcript13676/f2p0/269
GCGGAAAATTTTTTGCTCTATTTTAGATAATCAATTTTTTTTTATTATTATCATTATATATTGGTTAATCAAAATTTTACACTAGTCGGCTACATTTTTTTTAATTTAAAAATAACAATAATTAAATTTTTTACAAATTTTTAATTAAAAATTTTTAGAATAAATTTAATTATTGTTATTTTTAAAATAAAAAAAATGTAGCCGACTAGTGTAAAATTTTGATTAACCAATATATAATAGATAATAATAAAAAAAAAATTGATTATCT
>transcript_LQ_A_N_L_transcript13694/f2p0/209
AAGAGAGAGAGAGATTAATAATTTttatgatactttatataattctaccacaatcCATTCAATAAAACAACCGGTTCATTCATTAATCCGGTCATTTTAATTTTTAATTTTTGCGAAAATGTATTATTTAAAAAAAATATTTGTTGATGATAATCAAACATAATACTTATTATAATGAATAATAAATAAAAATTTAATTTTAAAAGTTT
>transcript_LQ_A_N_L_transcript13765/f3p0/293
CATTATCAATAAAAAATCATTTCGAAAATTTAGGCAAATTGACTGAATAAATGAAAATGAAATGAAAACACAGATCAGACACAAACAAAATTTATTTTTTATTTCAACAACAATTGATTGATTTGAATTCTATCCATTCATTTGTGTTATTATTAAAATTAAAACAAAAAAATATTTTATTTAGTTAATAATAATATTGTTTTGTTTTAATTTTAATAATAACACAAATGAATGGATAGAATTCAAATCAATCAATTGTTGTTGAAATAAAAAATAAATTTTGTTTGTG
>transcript_LQ_A_N_L_transcript13813/f3p0/230
aaggcgtTTATGATGGTTATAGTTTTGATGATATTGCCGATCTTAATTAAAATAATGGATTAAGTTAAATTTAAGAAAAACGAACCTAGTCTTTTATACAATTTTTTTTTATTATTATAACAACGATATGTGATTTGATTTGAAATTATTATAAATTAATTTTAAAAATAAAAATATAACATGATAACAAAATAAAATTAACAACAAAACAATCATGAAAATTATGAG
>transcript_LQ_A_N_L_transcript13857/f2p0/279
aggttatttaattatattattgttcattattatgattagTAATATTATTAGTATTATTTTGATTGAAAGATTTTTATTCAAGAAAAAAATATGAAAAAGTTGAAATAAAAGTTAATTTAGTTTatttcaatcataaataAAAAACACATTAATTATTGCTGTATTTTATATAAATCATCATTTTACATAATCAATTAATTTATTTATTTATCAATGTAACAAAACTAAATTAACTTTTATTTCAACTTTTTCATATTTTTTTCTTGAATAAAAATCTTTC
>transcript_HQ_A_N_L_transcript7674/f3p0/1541
gTACCACACACACAGAGAGATAATATTTGTGATAAAATGACGAGAGAATTAGAGAATAATTATTCAATGATAATTTGGCAAACAAAGTTGTTTGTTGTTGATTTTTGTATTTTTTTTAACAGATTTTTTTTATTGTTAACTTTGTTGCCAATGTAAAAGTAAAAAATTTATTTTTTGTTATTATAACAAATTGATTGTGATTATTAAACAAAGACACAGACATAGATATATTTCAAATGATGATAATGAAAAAAATAGACAATGATAATAATTTTTTTGTTAAAATTTTCATTTTGTCTCTAAATATTGTTTTTTTTTAGATTCTCACTGAAAAAAAAATTCTTGACCAAGAATTCTGTATTTATTCATTTTTTTTATTACAAAAATACAAACACTAAAATACAACAACAACAAATTCTAAATTCTAAAAAATTCTAAAAATTTTAGAAATTCTAAAAATTATAAAAATAATAAAAATTATAAAAATTCTAgattgtagaataaTTTTTCTGTTATTATTTCTCACATTTTCACATCTTTTAACACTTTTTTTTTCAAAAATTTTTAAAAATCATCATTATCATTATATAATCTCGATATTTAAACAAACAACAACAACGTAAATTGATTCATTGATTTGATCATCATCATTTCATTATCTTTATTATTATTACTTTTTTTTACTTTACTGTGTTACAACAAATTTTCTACAAAATTCATGTGATATATTATTATTATTATTATTATTATTAATACAAACTAGACAACGAAATTCTGCAAAAAAAAAAAAAAATCTGAAAAAAATTTATAAAAATAGAAAAAAAAATTTCTGCCACATTCTTCATATTTTTTTTATAAAAAAATTTAAAATTTTAGAAATTTTAGAAATTTCAAACCACAGAATTCAAGAATTACATTTTATATAATTTTAATAATACAAGATGTGATAAATAATTTGAATCAATCATCAATACACACTCACAGGACACATTAATTAATTAATACATTCATTTTTTTTTTTTTTTTTGTATCATTATTAGATGAATTAATTTTATATTTTTCATTAACATCTAATAATAATTTTTAATATTTTTTTAGGGATATTTATATTTTATTAATTGTTCATTTCATTTCAATTTTTTTTTTCGTTCAATTTTTAAAATATTTATCCTATGTATCTCATTATTTTTCATTTCCTTTTCCTTTTTCTTAAAATTTACTAAAAACATCTAAAAAAGACAAAAATTTTAAAAATTTAAAAAAAAAAACAAAACAAAACAAAAAAACAAATTATCATTTAATTGTTGTTGTATTTTATTTTTTTTTTTCATTTATCTTATTTTATTATTTTCATTATTAGCATTATATtatccattattttcTTATAATTTAATTTGTTTTTTTTTTGTTTTTTGTTTTTGTTAATAATATTGTTGCTGTTGATTGTAATAATTTTGTTTATTATTATTATTATTATTAATTAATTAATTACTTGTTATTAAAATTATAATTATAATTAAAAATAAAAATTTTTTTGTTAt
>transcript_HQ_A_N_L_transcript7682/f2p0/1558
ATGAGACTTCTGAAACATTTTTCACTATATTTGGTATATCTAAATTACAAATAAAAAATAATAATAACAACAACAACAGAGTAAACATACTTGTAATTTTTTTTACTGCAAGAATTTTTTTCTTTTTTATTTTCATCATTTTATTTATACAATAATATTAATAATAATAATAATAATATAATAATATTACGTTCGTGACGCCCAATAAGAACAAACAAAAAAACGAATGAAAAAAAATTGAAAAGATTGAACAAAATCAACATCAACAACAAATAACAATAATAAAATACATACATGAAACAATAATAAAAAAAATAAAAAATAACGAATCACAATTCTATAATAATAATAAAAAATTCTATACGAAAAAAGTATTAGTAATCACAAAATGAATTACAGCGAAAAAAAATTCTAAAAAAAAATTTCAAGAAAAAAATCTCAATAGGGAATTTGTTTTTCTTTCATTCTTTAATTTTCTTTAAAACTCATCatcttgttctatttgatattcattcaTTTATGTTTTTTTTTTATAAAAAAAgatgAAAGAATTAAAATTGAAAAAAAAAAAAAAATTTCCAAATATCTTGAGAAAAATAAATAAAATAAAATTCAAATGAATTTATTTTTAAATTTTTGTTTTAAAATGAAAAAAAAATTTCTTCAATACATCATGAAATCATGATGAAGTTATAAATAAATTAATTAAATAATTTTTATGTCACATCTTTGATTATTTTTATAAAAATGTCAAAGTTTACGAATTATTTTCATTCTTCAATGTTAACATTGTTTAACATTGATTTAAAAATGTTATTATCATCATCTTCATTTCATTTATCACCTTCAACACATGTATCATCATCAACATCATCTTCATCATTAAAAAAATTAAATAAATTTTGGACGTTTAATTCTCATAACGATAATGATTTTTATCATTATTATTTTAATAATTATCATATAAATATTATAAAATTATTTATCATTATAATAATTATGTTGTCATTCTCATCATTATCATTATCATCCCAAATTTTGACAACAATAAAATTACCAACAACAAAAACAATAACGACAAAATCATCAAATAATATAACATTTCCAATAATAAAAACAACAGATTCAACAACAATTAACGATGACAAAAAATCATTAGAAAATTTTGCCATTTTAAAAAATAATAATAAATCATTTATAACAACAAAGACAAAAATATTATGGCTTTATATTAATGATGATAATAATGATAAATTTATTCCTAAAAAGTATTTGTTTACGAAAAATTTAACATTAAATTCAAATaatgatgAAATAATTAATAAAATGAAATTTATTAATAAAAAAATTTTAGATAATAATGAAAAAATTTATTTATCAAATATTAATAATATTGATCATAAAAGTGATGATAATATTAGTGATAAAAATAATGATAATAATTTTGCCTTATATTCTATTCCATTATTAAATAATAATCATTATCATCATCATAATCATAATCATTATCATCATTTTAATTTTAATAAACATCAAAAATCATTATTATTATCGAATCGACC
>transcript_HQ_A_N_L_transcript9217/f2p0/1377
CTCAGTAGTTTATCGTTACCATCATCACATTCATTACAAAAATTATCAACATCTTCTCAACAACAATCTTCACCGCCGCCACCACCACCACCTCCGTCATTATCATTAACATCATCATCGACGCCACCAACAGCAGCAGCAACAACGACAGGAACAACAACATCTGTATCATCATCATTAGAGACACCTGTTTAAAAAATTATTGACAAACTTTTTAATTATAATATTAATAATAATAATAATAAAAATAAACCCAACAACAAAATTAATATTTGAAAAAAATATAAAATGTTGGAATTTTTTCTATCTACTGATTATTTACAAAAATATTGCTGCCATATAAATAATAAATAATAATAACTCATATACCATTTATATTATTTCTATTTTAGATAAAATATTATATTATTAATATCATTATTCATATCATTATTATTATTATTATTATCATTTATTATTATTTTAATCTAAATTATTTataatttattgataaaatgtgtatgaaatgattcatatttctataatatttatatgaattaataataagaattaattAATGTTGATGAATAATAAGATGAATTTAAATAATTATTTAAATAAATcttcattttttctttttatttgattgataaaaaaaatcaaaatagtttatatataaaagaatttatcagattacaTTTTTGTTTTTCTATTATTTTTTTgtacactatgtgatattatctttaaatcctgTCATATTTATTCATTCATTCATTTATAAtTTAATAAATTGATATAATAATAATAATAATTAAGTTTATAAAAATGTTTTAGAATTGTGCTCACATACAACTTACATATATAGATTTTATCAATCATTTCATCATTTATTAATTATTAAAAAGAATCATTATCTTATTTCTTCCATATTTATAATTATAACATCTTTTTTCTCTGTTGTATCTGTGTGTGTGTTTGTGTTTATGCAATATTCAAAAATTTTTTATTTTGGTCCAATTTAATTTATCAATTTGATTTTAAACTTTTTATTTATGTTTTCCATTGTCAAAAAAAAAAATTTTTTTTTTTTTTGCCAAAATTCTTTTTATTTTTATTCTTATTATTATTATTATTATTATTTTGAACCAATTTGCTTATTTGGTTTTTTTTGTTTGTAAATAAACACATACATTACACAAATTATTCTGATAATTCACACAACAAGAATAATTTTGATATAAAACAAATAAAAATTAATTTAAAAAAAAACAAAATTTATCTTAATCTACTAAAATCTGATAATTCACATTACTTGTTACATAATTTGTCTATTTATTTATAAGAATTATATGATGAAATATTAATTTATTAATTAAGATTTTATTATTTTTTATTAC
>transcript_HQ_A_N_L_transcript7708/f2p0/1559
gATCATTCAAACATCGTCTATCGATTCAAACATCACAATTTACCAAGTTTTGTTTCAAAAAAAATTATTTATTATTATTTATTTAAAAAAAAAAAATGAAGTTCAGTAATCAAACGCTACTATTCGCCTTTTTAGGGCTTTTCGTCTCCGCATTTTACATCGAAATGATGATGGCCAACAAAATGATCGGTGCTCTTTTATTGGGTGCTGCATTAGCCAAACGACCAAAAATGTTACCGTTTCCACTTCCACTTCCAGTACGTTATTAATTGATTATTGCGAAATATTCATTCATTCATTTTTTCTATAGATTCCAATGAAAGTAGAACATAAAAAATATGTTCCATACAAAAAACCAATTCCATACTATGTTCATCCAAAAACTGAACCAATTTACATCGAAAAAAGCTATGGTGGTGGCGGTTATGGTGGCGGTTATGGCGGTGGTGGTGGTGGCGGCGGTGGTTACGGTGGAGGTTACGGCGGTGGTTATGGTGGTGGTGGTGGTGGTGGCGGTTATGATGGTGGTTACGGTGGTGGCGATTATGGTGGTGGTAGCGGTGGTGGTTACGAAGGTGGCTACTAAATAATTTAACATTACTAAAACGGATAAAATTTAATCGGTCCTCATCATCATCTATCTCATGCATATAGAATCCGAACGAATGACACCGTTGACCTGTTGATCAGCGACGGTGTAGAAATTTTCGCTCTTCCTTTCTCTCTTTCTTTTTGTGTCCTTCACCTCTGAACCTCATCAACATCATTTTCTTTGAGCCATAAATAATGTATCTTTGATCCTCACCTCTCACCTTTTTATCCTGTATCTATTTATCTCTTCTTCTATTTTTTTAATTATAATCTCAGTGTTACCTCTCTCTTTTTGTTATGTGTTATTGTTTTTTTGTTAATTGCTTACTGATCATCATAATCATCATCATCATCATCATCATTATCATTATAATTATCATCATCATCATCATCTTATCATTTTTATCATTATCATCATCATCATTTATATGACACACAGACAATCATAATCATTCTCATCCATATAATCATCATCATCATCATCATCATCATCATCATCATAATAATCCTAAATAATAATAATGCAAATAATTCCCACCCTCTCTTGCAATACTTCCCTACTTCCTTTACTTTTACTTCTTTTTTGTTCTTGTTCCTTACTTACCATGATCACCACATGTACAATAATAACGAGTGATGAATGATGTAGTAGTGATAGATAATCATTCATCATGATTCAACAACCTATATTATCCCACCGATCCCTTTTTAGTAGTAGTGTGAATGAATAGTGAGCAATAATAACATGAAACATATAATCCATAATCATTCATTTATTCCATTTTATATTCAATAATTTTATAATTTTATATTATAATTTAATATAATAATAATTATAATCAATAATTATAATCCCAACCAACCGATCCTATCATTATTCATCATACAATCCTGATAAGTCTGTCGAGCGATTATTTTCTGTTTTTGTTTTTGTTTTTTTTATATCAAAATTATATAATTAATGAATT
>transcript_HQ_A_N_L_transcript9249/f2p0/1385
TCGAGGATCTGTCAATTTACAACAACAACAACAACAACAACAATCATCAACAGCTTCATTGGCATCATCATCATCAAACACTTCAACATCTACAACACCAATGATTACATCAATTAATCAGAATAATCGTAATCGATTGTCTGCACCTATACAACAACAGAATCCAATCATTGAGATCTCTCAACAAACAAAAATTATTCCATTAACAACGAGAAAAGTTGTCAACAACAACAACAACAACAACAATAATAATAATAATAACAACAAAGATATTATTCATAAATCATTTAAATTAAATTATAACAAAGGTGCAATAAATGATGATATTGTATGATTGATTGTATTGGGAAATCTTTTTTTTCGATCAACTCTCGACATGATGATAATGATACATCGGTTACAACATTTTACAACATTCTTAAAAAATAAATATCACCCGCATAATGATTTTTAATTTTTAATTTTAATTTTATTTTTATAATTATAATTATTATAATTATTATTATTATTAATATTTCACATCATACATACATTATTTAATAAATAAAAAAAACGATACAATAAAATACTAATAAAATAAAACATTTATCAATTTATAAATACAGAGGTAAACAAAACAAAACAAGAAAATGATAATACATTTTTATACATTATTATTATTATTATTATAGATATATATATATAAATATACAAAATAAAAAATAAATAAAAAGAATTATTATTATTATTATTATTATATACAACAAGTGATAAGAAAAAATTTATTTTCAAAAATTAGAAATATCAAATGTACATAATTTATTTTCAAAAAAAAAAAAAAAAATATATCATTCTTTCATTTAAATTTCATATAATATTAACATACAATGAAACACAATTCTTAAATTCTTTTCACCAATTACATGTTACAAATATTATTATATATAAAAAAAATTTTAAATAGCTCTTGTTCATTGAAAAAAAAAAATAATAATTGAAACATTGAAACACAAACACAATTTAATGATCATCAATTATCTTGATTTTTTTTTAAATGATTTATATTATTTGTAATAACAGAAAAAAATTCATTTCATTTAATTATCACATTATTATTGTAATCATTATTATTAAACAAAAAAAAATTTTTTTTTTTTTTGAAAAATATCATTATCATTTCATTTTTTTAATCCATTTATTATTTACATTCATTCTTTCATTCATTCATTCATTCATTCATTCATTCATTCATTCATTCATCATCAAAACTTACACTCAATTCAAATGATAATAATAATCATACAACACATATAAATTCTTGAAATTATAATAAATAAATTTACATAAAAAAAGATAGTGATGATTATTTAAAAAAAATTTTAATCATTGGATAAATAAATGTTTAc
>transcript_HQ_A_N_L_transcript7744/f2p0/1567
CACACACACACACACACACAATTCAATAAAATAAAAAACAAAAAAAATTACAAAAAAAAAAAAAAAAATTATAAAAATACAAAAAATTATTTAAAAAAAATTACAAATTAAAAAAATACAAAAAAAAATTTCAATTCAATTCATAAACACACACATACAGAGAAAATTATTTTTCACCAAAAGATAATTTAACAATAATAATTCAATAATAATTTTTTGAAACATATAAATTCAATATTGTAATCAATAAACAAATTTAAATCAAAATTTAAAAAAAAAATTATCTTTTAACATTTTGTTTTCATTATTAAACAAAAAAAAAAAAAAAAAAAAAAAAAACAGAAAAACAGAAAAACAAATTATCTCATTGCTTAACTTTCGTATCTTAATCTATTATTATTATTATTATTATTTTTTCAATTTTTTTGTTATCATCATAATTATCAATAATTTTGTTTTTGTAAATTTTCTTGTTGGCAATTATTTTTTTTTCACAATTTCACAATTTTAAATTTGTAACAATTGCCAATGTGTGTGTGTGGTGTGTGTGTGTTTAAGAATTTCGAAAAAAAAATTAAAAAAAAAAAACATAAAAATTTCAAAAAATTAAAAAAATTTCAAAAAAAAAAAAAAAAAAAAAAATTAACAGAAAAACATAAAAAAAATTTTTTTTTAATATTTATACAATAATTAATAAATTACAGGTGAAAATTACACACACACAAAGATATGGTTATTATATTTTAAATGAAAAAAATTATATATCTTTAAAATGTTATGTTATTTCGAATATTTATTATCTATTATCTATTATCTATTATTATAATTTTTATTTTTTTTATCTTTATTTCTTCATTTTTCTCATTTTTTATATCTTTTAATTTTGGCAAAAAAAAAAAAAAAAAAAAAGTAATTGCTTGAATGAATGAAAAAAATTTTAGTGAAAAAAAAAACAAAATTCTTATGGAATAACTTTTTTTTTTTTTTTTGTCAATTTATTTAAAATACGCAGACACACATAATATATATATTTTTCCATTAATAATTTTGATTTTTTTTAATTATAATTATATATATAATTCAATTATCATTGTTTCGTTTTTTTTTTTTTTTTGTATCATTTTTTTTTGTCATATATATATATATTTTTTTCTTCTTTTATTTTTGTTTTTGTTTGTTTGTTATAAATTTAACAATTTTAATAATAAAATTCATCTCATTTCATTTTATTTCATTTAACTCATCATCTATCAATCAATTATAATATCATTAAAAATATTTAATAATCAGCCACAGAATGATATCAAAACACTGATTTATGATACAACACACACACACACACACACACAACACAAACAATACAGAAAATTTTTTATTATAATTTTATAAATTTTTTTTTTTGTAATGGCTGAATATATCATTCATTCATTCATTATCAAGAATTCATTCAAACAAAACAACGAAAAAAAAAATTGTTTGTAAAATGTTTTTATTTATTTGCAAAAAAAAAAAATTATAAAAAAAAACTAAAAAAAAATTTTTTTGATGAAATAAAAAATTCCGAGTC
>transcript_HQ_A_N_L_transcript8396/f2p0/915
gGTCATTATTTGTTTTGTGTTTACTAAATTCGGTATGAGTACAAATTGTTTTCAATCAATTTTATTCGATTCTAATTGTAATAATTCTAATCAAGACGACGACGAAAATATAAAGAAAATGCCTGCATTAATGAGTAATTTTAATAGTAGTAATCTTTATGATTTAAGTGATTCTCTCGAAGGTTACGTTCCTTTGAGACATTTTTGCGTCTCGCTCGGCACCGGAACGCTGTGGTATTCCTGATGTCCCTAACGATGATGGAAGAAATATCACAGTTCAATCATCATCATCATTACAACAGCAGCAGCAGCAAAAATCATCAATAATTAATGTCGTGGATGAAAAGAACAACAATAGCCCTCCAATATTTAATTACAATAGAACATTTAGCCAATTATCAACTGGTTCATCAACATCATGTAGTAGTTCAAGTGATGGTGGTAGTAGTCCATTATTTATCAACAATAACAATAGCAATAGTAATAGTAGTGATGATACAAAATTTTTTAGCCAAACATCACCATCATCATTATCAACATCAACACCATTAGCAATCGATGAATTAAGTAAACATTCGATTAAAGAACCGATTAAAATTACAATCAAAACAACTATATTAGATTCGATTGAAGTACGATGGGAATCTGTATTGATTAATGAAATTCTTTATGTTTACATATTTAAACCACCTATTGGTAATTCAAAAGAAGCATTTATTGCCTTCCTTGAATTTGCTGAAGAAGAATTGCATTGTAAAAAAGTGGTCGTTTATCTTGACAAAGAAAATCCTGATCGAAACATTATGATGCGTTTATTTAATTTTATTGGATTTGTTTTATTGCCACCAGATCATTCGATTATACCAGCCATTGGTTCTGATGATATGGTTTATATGGCATACGATATATTTGATT
>transcript_HQ_A_N_L_transcript7747/f2p0/1559
AAATTTACTTTTTTTTCAATTCATCATCATCATCATTATTATAAATGATGAAAACATTTACAAACACAcacgtATAAAAAATTATTTTTTTGAAAAAAAATTTTTTTTTTTTTTTTTTTTTTTTTTTTTTTTTTATTTTTATTTTAAATTATTTTCATAATTTTTTTAAATATTGTTGTTGTTTTTTTTATatgattgttattattttcatcatattggaaaaaaatttaaaattatcccaataaatattatggaaaaTAAAAAAATTCAATCAATAATAATAAGAATATTAATAATATTAATGATATTAATATTAATAAacattatttacAACGATAATGATGATGAATATTTAAAtaatgaattatcgATTAATAATGATGATGATAAATTTTTTAAATTTAATacacaattatttacaataaatgataatcaacatcatcaagataatattaagtatttaaatagaaaaattttttcatttccaaatataaatgataatttaataaaaattattatcgatgattatcaagtaaaaataatattattattacaatatgttacaattaaaccatttattgcatttaaacaatatggtaatTTTATTATTTGTTTGTGATGAACAACGTatctaTATTACAATCAATAAATGAAAATTATTATaatcaattaggattatatgatgaatataaaattatttatgatataaatgatgaAAATTTTATTGATAATGTTAATAATGATAATGGTAATAATTGatttaacaattgattATAAATATAAAAAATTATATTTTTTAatgaaaatggtattattggttttttttatctatgtccaaaaatttattttggtcattatattaaaccattattacattataaaaatcatgttgttaaatatgataTGATTAAACATTTATTTATTGATAATATTCATAAAAAATTAATTTGTATTGATAATAATCAAATAATACGTTATAATATTAATAATGATAATAATAATAATATTGAAACAATTTATAAATTTGGTTATCTAGATTATTTATCAAAACCATTTACAACAAGATCAATGTTTATCGATGGTGATTGTTTATATTGGAATGAACATTTTAATCTTTATAAATTAACATATGATGGTAAATTAAATCATATATTAGAAGATCGTAGATTTTTAACAAATAAAATTCATATTATTGAAAATGGAAATTTTGTCTATTATTTAACAATGAATTCAATTATAAATCGTATCGATTTAAGGGATAAATATCCAAAATTTGATAAATTATTTGAATTAATAAATAAAAATTTTACAATTACATCATTTGACATAATCGATAATAATAATGATAAATATTGTTATCCAAATTTATTTTATTATTATAACAATATTAAAGATGATAATGATGATGAGAATAATACATGGGAACAAATTGTTGATTATTTTTGGAATAATGAAATGAATAAAAATTTACCATTATTAATTATAAATTTTTTAATGACAATTTTAATTATATTAATAACGTTATTGATTATTTATTTTTATTATAAATCAGATCAAGAT
>transcript_LQ_A_N_L_transcript9418/f2p0/1303
agacaCCTACTACACACTTTACGATTGTGTGTAGGTGTCCCGTTGATTTTTGTTTTTGATCAACGGTTATTGCAAATGACAAAAAAAATTTTGAAGCTATTGAAACGTTTGAAAAATTGTACCTAGCGAAAAAAAATGTCGGGTATTGTAAAAAAAAAAAAAAATGAAAAAAAAATATTGACTACAAATGATAAAATTGCAGCAAAAAACACATTGTGGAATCCATTTATAGAAATTTTTTTCTTGATGAGTTACAAAGTTTCCCCAGTAGATTTTATTGATAAAAAGAAAAAAATAATAAATTGGATGTTCATTTATTGCTAAAATGTAGAAATGTGTTAATTTTTGTGGAGCAGCAACATTGTGTATGTCATTGAAAAAAAAAAAAAAAAATAAATTGTAAAAATGATGCTCAAAAAAAATTGTTTACAAAAAGAATTAAATTGATAAAAAAAAATAAATTCAAGTAAATTGTAAAAAAAAAATGGTAAAATATAAAAAAACGTTGAAAAATAAGGAAAAGCAATGATTCTTAAATCGAATGAATTTTTTATAATTTTTTTTATTGCACTGAATTAATTAATTGAAGATGATTGGAAGAATATTCGAATTACGATAATGAAATAAACATGAAGTAATTGTAAATATTATGATATGGTATGGATATAATATAATCATCTCATGATTGCGTGTTTGTAAATGTTTTGTTTGGTTGTGATTGGTGGTCAAATGTGTATTGTGCTGAATGAAATTGGTAATAAATGTAATTTCATTATTATTGTTAACTTTCAATTTTGGTCTTTGGAATCCGCCATAATTGTGAAAGAAGTACGACTTTGGTTTTCTGTTTTGTCGCAATGTCCTTTAGTGCTACTATCAAGTTGAAATTGTTGGCCTGTTGTTCAGCATAATTAAAGTCGTATTGATAAGCCGCTGATCCAAAAGAAGGCAGTTCTTCCAATATTTTGGACAAAACGAAATGATGAAAATTATGGTTATCTTCGAATTTGTTTGGGCAATATGTGTTTCTGCCTTTCTTCTCATTCTCTTCATTTCATTTATTGGCATCGATTATTTTATAATTGTGTGTGATTGATTATATTCTCCATTATTATTCTATTTATAATTATGTAAATGTTTTTTTTTATTTAATTTTTTGTATTTTTTCTCAATCATTTTTTTTTTTGTTTCTTTAATTAATTTTTTTTTTTTTGTAATTTTTTATATTAATTTATTTGATTGAATTATTTGCTTTTCCTAGGAAAAGCAAAagataaaagcgt
>transcript_HQ_A_N_L_transcript9309/f2p0/1350
gaatATATAAAATAATCAATAAAATAAAACGTCGAACGAATGTAATTTGAGACAATAATCTGTTGAATTTTTTTTTCTTAAATTCATTTGTTCATCATCATTGAATTATTCATTTATAAATCCATTGATTATAATTTTGATTATAAATGATTAAAATgataccatagcatcgacacaCACATTTTAAATAAAATGACATAATTCAATAAATGAAATGAAATGATTTTTTTTTTTTGCCTATATAAATTGAATTATAAATTTTTTTTCCCTTTTAAAAAAATTTTCAAAATTTTTTTCTTAAAATTTTCAAATTTTTAAAGAAAAAAAAAATTCATTCAATTCAATAATCTTGTATTTTTATACTGTGTGTCTGTGTGTGTGTGTGTTCCTTTCCAAAAAAAAAAAAAAAAAAAATCATCATTTTTTTATCTTCTTTATGTGAAAACGATGCTTTATTTTTTTTATGAAAAAAAAAATTGTTAAAATATTGTGAAAATTGACTTTTTTTCTTCTTCTTTCAAATATTAAACTATCTACTTATTTATTTATTTGTTTGTTTTTGTTTTTTGTTTTTTTGTTTTTTTTTTTTGATGTTGAATCGTGCCAATATATACATTTATCATTTTGTTTTATCATTTTTATCATCATCCGATAATAATAATAATAATAATAATAATAATTTTTTTTTTATCGCAAAGTCACATGAAAATAAAAGAAACTGAAAATGTCGGCAATACCAATGATGACATTCAATACACCAAGTATTCATGAAAGAATTTGTTTACAACAACAACAACAACAACAACGACAACAATCTAATGATAATGATGATCCACCTCGTGGACAAAAATATTCACAATCAAATCGTATACCAACTATTGAACAATTACGAGAATTGAATGATAAAATTAAATCAAATTTACCATTCAATGGTGAAATTTATAATTATAATTTAAAATTTATGAATAGCGTTTGGAGCCTTTATAATCGTTATGCACCACAAGCATTTCAAAAGAATTTAGAATTTACTCCTAGAATGTAATGAAAATTTTTATAAAACGAAGCCATCATTCAATTATTAATTAATGATTATTTGAAAAAAAATTATGAAGAAATATAAAAATAGATTTTAATTAATATGAAACACATAAATATTATAGATATAGAAGATAGAATGATGGCTTCATTCCTGTAAACTATGTTGTTCGATTTATCGAAAATTAAACAACAACAAAAAATTGTTTACAGTGAAATCAAACAACATGATTATATTTTTATTTTTGTAGTTTTTTTTTTAATTTTTAATTGGATTTATTTTTTTCTCAAATTATTAATAAATAAATAATTTCTT
>transcript_HQ_A_N_L_transcript8422/f2p0/992
TTTGTTTTCTCATCGTTCTAAATCATTTTTCATCAGATTTTTAAATAATAATGACTAATTCTGTTAAATATTCAATAAAATATGATCCTATCAAGGGACGATGCTTAATTGCAAATCAAACAATCCAAATGAATGAAATAATATTTGAAGAAAAACCATTAATTTCATCACAATTTTTATGGAATAAACAATGTAAATATGATGCATGTCAATATTGTTTACAACCATTAGAAACGGCTGAAGAAAATGTTACAAGATTAACAAATACAAATGATAAATCGATAAAATTACCATATATTGAACAATGTTGTCAAACAAATAAATTAAAACATGTAAATTGTTCCAATTGTAATTCGGAACGTTATTGTTCCGTTGAATGTAAAAATGAAGCTTATGAACAATATCATAAAATTATCTGTTATTTTAATAATAAAAATAAAAATTTAATACAACAATTATGTGATTTATGGAAATCAATACATTATCCACCTGAAACAGCTAGTATTATGTTATTGGTAAAAATTTTCGTACGTATTAAATTAGATCCTATTAAATTTATTGAAAAATTAAAACAATTTTACAATCAAATATCAACAACAAATGAACAAAAGGAAAAAATTTTTCATAAATTATGTGGTGATAAATTTATTGAACAATTACAAATTATAAGAAATATTTTTATTGAAATATTTAGTAATGATGAAGATGAATTATTAAAACCATATTTAAGTGAAAATGGTTTCAATACATTAATGGCAATTATTGCACAAAATGGACAAGGTATAGGGACAAGTGCATTTAGTACATGGGCAAAAAATTGTGAAAATTTTTTAAACAATAACAGTAATAATCCGAATGAATTAAAATCTTTAAATGAAATGATTGATAAATTATTTGAAAAAATGGATCAAGTATCTGGTTGTCAATTTTTAAATAATGAAGGATCTGGTCTTTATGAATTACAAAGTTGTATTAATCATAGCTGTAAACCA
>transcript_HQ_A_N_L_transcript7783/f2p0/1500
AATCATCCTTATTTCTTTCTCTGTTTATTTTTTTATTTAAAGAATTTTTATCTTATATTTATTGTTTTGATTCATGTGTCCCATATGTATTTGCGAATGTAACAAGATTGCTTGAACAAAAAAAAAACAAGCTTGATTTTTTCACATTTTTATTTTTTTCGTTTTTTTAACAAAATTCTGATATTTTTTTTAAATCATCATCTTGTTGTTGTTGATAAAAGTATTAGATATGAAATTCATTTGAAAAAAAAACTATAAAATATATTTTTAAAAAAATTCTGTCAACAAATCCAACCAAAGCGTTGTTATTGTTGTTGTTGTGTTTAATATTGTGATAAATTTATTTATTTATTAATTCTGATATTATATAATTAATTAATTTTACGTTGAACAAAATGTCTATTCAAAAAATTGTTATTGTTGGCGATAAAAATATAGATAAAATATCATTTAAAAAATAAATTTTTAAAATTACAAGATGATGAAATTAAAAATAATCGTTTTTTATCATGGAATGTAAATCAACAACAATTAAAAATTGAATTCAAAATTGTTGAAGAAAATGAATTATCTGCAGTAAAAAATAGTTTTTTTCGTAGTGCCAATGGTTTTATCTGTATATTTGATACCAATGATGAAAATAGTTTATCAAATATTAAAAAAATGCATGAAGAAATTCTTGATGTACGATCTCAAACACGAATGATATTAGTTGGTTTAAAAAATAACAATTACAACAATGATAATAATAATGATAAAAAAAGTTTAAAAAAAGTACCAAAACGTGATGCAAAAAAATTGGCCAAATCATGGAAGGCAGAATATTTTGAAATTAATAATGAAAATATTGATAAAGAAAATATTGAAAATTGTTTAAATGTATTGATGAAAGCAATTATTGAAAATAAACATACACGTTTAGTATCTGGACGTAAAAGTATTAAAAAAACATTGGATCGTTTCAAATATTATAATTGTTTCCAATAAATAAATGAATAAATGTTTAGAATTTATTAAATAAATCAATTAATTAATAATTTATTGAAAATGTCATTTAATTTTTTTCCTGAAGATATTATTACATTATAATTTACAAATATTTTTGTAATAATGATAATTAATAGAGCAAAACAAAACAAATTATTTAAAATTTCTTTCAAATAATTACATAATaattaactttTTAAATTTAAATCTTCATTTTTTTTATTAATTTTATAAAATTTTTTTTTTTTTTTTTTTTTTTTTTTTTTTTTTTTTTTTTTTTTTTTTTTTTTTTTTTTTTTTTTTTACAAAAAAAAAACAAATCTTTGCACCGGCCATTTTATTTTTTTTTTCTTAAAAAAAATTTAATTTTTTTTTTTTGAATTTCTTAAAATTAAGAAATTATTATAAATTTAAAAATAAAAAAAAAAAAAAAAAAAAAAAAAAAAAAAAAAAAAAAAATTTTTATTTAAATAATTTTTATTTATTTGTTTTTATTTTTTTGAAATAAAATCTTTTGCAATTATG
>transcript_HQ_A_N_L_transcript8447/f3p0/1490
CATCAAATTGTTTTTTAGTTACAACAACAGCAACAACAAATAATCAAATGATTGATATATAAAATAATATGCTCAAATTATTACACAGAATATTCTACACACACAGAATTTGCATAATTAACATATAACAGATGTGGATTTTTTTTTCGTTTTTTTTTTAATTTAAAATTTCAAAATTTAAAACAATTGAAACAATTTGAAAAAAATTGAATAAAATCACAACCAAAAAAAAAAAAAAAAAAAAAAATTATTTTTGTTAATCTGAAAACTGCCTTGATTCTGTTAAGTGACAGACATTTACACACAATAATGTAGAATGTTATTACACAAAAGAAAAAGACAATCTCTTAATTTGCCATAATTTCATTATTATTATTATTATTATCTATATATATAGAATAAGTGATATTGTCTTTTTTGTTTCAAATTTTAATTCAAATTTCACAATTCAATCAATTTATTATTACAGATTACAAATTACAGATTACAAAAAATTACACACGGTACAAATTACATCAACAACAAATATTGTTTGGGCCTTTATACAATTACAATTATTATTATATACAAATAATAGATTTATTTTTTCATTCATTTATAAAACATTTTGATTATATAAATAGAATATAATATCATCATCATCATCATCATTATTATTATTATTATTATTATTATATTCAGGTGTTTAATTCATATCTCTCAATATTTTCATTTCATTTAATTTTTTTTGTCTTTATAGAATTATTTTTGAATAACAATTATGTCACACACAAGTTATTGTATCACACATACAAGATGTTAAGTTTTAAATAATAAATAAAAAAAAAAGTTCCATGCTGCATTTTATTTTATTTTATTTTATTTTATTTTATTTTATTTTTTTTTGTAATATTTATTTGAATTAAAATTTTTAATGATGATATAATAATCAATGATTTTAATGAGAATTTTATTAAAATTGTTGCCCATTTATTTTATTTTATTTTGTTTTATTTTATTTTATTATTTTTTTTTTTTTTTTTTTGTAAATTCAATTTTCAATTCAATGTAATTCAATAGATACATATAGTAGACAAATTAAATGACAAAAAAAAAAAAAAAACAAAAAAAAAAAAAAAAAACAAGGGCAACAAAATTATTGCAGGGAAAATAAAAAATTATTCAAAAATAAAATTTACTTAATTTTATAATAAATGTAAATTATAATTATTATGATAATAAATGAATGAAAAACATGAAAATTACATTATAAAATTGTTATAATAAATAACAGTATGGAATTGTATAAGCAACAGAATTTTGGTTACACATTATTTTTGGAATACATTTATCATTTATGATTAATAGAATAATAATATTATTAATTAGTGAAAAGTATACATATTTTTTAATCTCAAAATCATCAACATTATGATTATTATTGTTATTAATATTAATTAATTATTGTATTGAATATAAATTATAAATAATAAATAAAAAAATTTTCATTT
>transcript_HQ_A_N_L_transcript7802/f3p0/1665
GGAAATTTATATTTACGAAATAATAATAACAATAATAACAATAATAATAATAATGTAGTAGATATTGTTGATAATAATAATGAAAATCGAAATCAAAAATTATTTTATTTTTATCAACAAAAATTACAACAACAACAACAACAACAACAATATAATTATTATGGACAACGTTCAAGTTTATTTAATATTAAATTTGATCATAATAATGGTAATGGTAATGGCAATGGTCAAAAATCAAATTATTATAAATATTATCATCATCATTATCAATATAATCCTAATCATTATAATAATTATTATAATCAACATTATAATAATAATAATAATAATCAACAACCAAGAAGAAGATCAGTACCACATGATATATTTATTCGTTCATTGAATAATTATCATTATAAAAAAATATCTAAATAATATCAATTAAGATTAAGATTAAATCAATAATTGGATTAACTGAATCACATCCTATCTATCTACTTTTATCTATCTATATAAATCATCCATCCATCCATCCATCTTCAATTTTTTTTTTTCATATAAAAAATATTGTTTTACCTTTTATCATGTACAGTTGTGCTGCTATTGAATTAAGAATCATGATTCTATTCTATTCATCATCATTAATATTTAAGAAAAAAGCCAAAAAAAAAAATTAATTAATCATCAATAATTAATACTTCCAATTATGTCTATCAATTTTCATAAAATAATCTATTACCTATCTACTTACCGACAATAATAACAATTATACAATCAATCATCAAGTTTTTTTTTTCTAAATTATTTACAATTTTTTTCCCCATTTTACTAGTCTTTATTATTTTAAAATTAATATTGTATCATCCATCCTTTTTTTCATCAAATCCGTCATTATTAATTGAGGTACCGTTTCCGTAAATAGGGTGAGCCACTATTGTCTAAGAAAACAAATTTTTGACCACCCAATAAACCAAAATAACCGAAACAACAATAAAATGAAAAATCTTAAAAAATCCCACTGAAATCATAATGTACCAATAAACTAAGTCTTTCCTTTTTTTTTCTTTTTTTTTCATCATCATTATTATCATAAATTAAACGACATTTATAAATTACAACACATTTATGAATTATGTAATAATTTAATAATAATTTAAAATATTCGATTCTATTTATTTTATCATTATCATTATTATTATTAAATCATTAATTATTTTACAAAAAAAAAATTCAGATTTTACAATGTTGTTTTTAATTAAATAATTATATTACCACTGATTATTATTAATGTATTTTATTTTTTTGGAATTGATCCAAAAATTTCTCAACTTTTCTCTCTCTTTGTGAATTTTTTTTTCTTTGATGCTCAATTTAACCAATTTTTCTTTTGTTAAAATTGTTGTATCACCATTATTATATCATTATTATCATTATCATTATCATTATTTTTTCTATGTCAAATTTTACAAAAAAAAAAAAAAAAAAAAAGTTTCTTCTTTCCTTTTATTTATTATTATTATTATTATACAACAATTTTACAACAATGATTTTATCTTTAACAAAAAAAAAAAAAAAAACAAATTTTACATTTAAAAACCAAAAAAATATATGTCTCAATAATTTTTTTCCCTCCAAAATAATAAATTGCTCCAGTTTTTTTTCAAATAAATTTGTAAAAATTTTTATT
>transcript_HQ_A_N_L_transcript7810/f2p0/1551
ATAACCTGATCTCACGATGTTGATGACCAAATATTAGGTTTATGACGTCGTTAATTGATTTTGAGATATCATCAAAGTGTGTTTTAGTTTATCATCTGTTTTAGTTTATTTTGTTTTGTTTTTTAAGTAATAAATGTGTCCTTGTCCTTTATTTGATGATGACAAAAAAAAATAAAATTCTTGATGACAAACTTATAAAAAATTTACTATCATAAATATTTTTAATATTTTTATATAGAATTATCATTATTAAAATAATTAATTTTAAATTTTATCAACAAATTTATTACTACGATTTATTGATCATTTTATTATATACACAGTCAAATGTTTTTTTTTAATATAAAAAAGTCTACCGTTATCATCATTATCATCATCATCAAATAAATTAAAATGAAATCATCATCATCATAACGATTCCACTTGAAAATCAAATATTTGTCCTATTTATTATTGATTATTAATTGTTAATAATTTTTTAATTAAAAAAAATTTAAAATTAAATAAAATTACACCTGGGTTATTTTGGTTATTTGTTGGATTAAATGAATAAATTAAGATGAAAATCCAAATCATCATATCTCAACACAACAACAACTAATTTTATTAAAATTAAAATTTATCTTCAACACAACTTTGCATTTCATCAATTTGTTATAATGTTACGAAATAATAATAATAATAATAATAATAATAATAATAATAATAATAATAATAATTGTAATAATGATAATGATTATACATTGGATACCACTCATCATCATCAAATATCAAAAATCGATGGTATTACCAGCAGCAACAACAAAAGTACATTGTCCGTTATTGATCAAAAAAATCGTAAAAGTGATGATAAAAATTTAATAATCGGAAATAATCATAATGATGATAATGATGATAGAAATATCATCATCCATAAAAATTCTTCTAATGATAATGAAAGATCGAATGATAATAATAACAACAACAACAATATCAATACGAGTCATGCTCAATTTCATTTGTTACCACAACAGCAAATGAAACCATCGCCCACACATTCACAACAACATTATTCTACCGCATCGACAACTTTATCTCCATTGTCGTCGTCAGTTACAAATTCAACTGTAACGACAGCAGCAGCAGCAGCAGCAACAGAAACGACAACTTTGAAACCGACACATCGTCGCGGATATAGCTATGGTTCTTATAGTACGCTAAATCCGCAATCCAACAAGGAAACAACATTGTCTTCATCATCATCGACCAGTACAACAAATCATCATCATCATCATCGTCATCATCATTCTCATGTACCATCATCTAATCATTTATCATTAGCACGTGCACATAACAGTAGTAATTCATCGGATAACAATAATTCAGCCGATAATCGAAATCGAAATCTACTAAATCCAATGGAAACAATGTCATCAACAACTGGTGGATTGATTAAAAAATCCAATTCAAGTGATCAGGTTGATTCTAATCTAGAACAACAACAACAACAATCATCTTCACAGCAAGCTACCATAGCCAGTGATGAAATCAAACGTGCTATCACTGAAATTG
>transcript_HQ_A_N_L_transcript7850/f2p0/1479
TACCTCGTATGAGACGTTTATCATTGACAAAGGATGCAAGATAAACGCACAAAAAAAATGTAATTGATGTCTGAAATATATCCTGTTTTTTTCGTTCAAATTTATTAAAATTTGAAAAATTTTGATTTTATCATTGAAAAAAAAAAGAATAATCACAACAATAAACAAACATCAAGAAGAATTTATTCATTTATTATTCATGCGATTATTTTTAAACTTTTTTTCATAAGAATAAATTCAATTATTTTCATCATCAAATTTTTCTTTTTATTTTTTGGAATTTTTTTTCGGCATGAACAAAACAATATTGAAACAAAAATGATAAAAAATAAACAAAAAAAATTTTAGATAAAAATAACCAGCCAACAAACTGCTTTTATTATTATTATTATTATAATTTTTATCAATTAATCACTATTATTATCATTTAAATCATATTATATCTATATCAAAATTTTTAATCATCATCATTATAATAATCAAAATTATCTACAATTTAACAAATCATTTTTTTTCACATTTTAATTTACACATTTTCACCTACACACACATATATTATAAATAATATATAAAATAAATGTCTCAAATATTTAATTAATTAATCAATTAATTAATATTTAATTTTAAATTTGAAGAAAATGATTAAAATAAACGAATAGAATAAAACAAGTTGTGGCCTAAGATAATAATAATAATAATCAATTATTAATTTTTCATTGTGTTTGTTTATTTTTAATATTAATTTTTTTTCTTTTATTTAATAATAGTGTGTAATTCCTTGTTCTTTTATTTTTAATCATTAATTATTGTTATTATTATTATTACATAACATACACCTATATAAATACGAAAACACACACACACACGCACACAAAAATTAATCTTTTCAATAAAAAAAAATCAAATTTTTGAGAATCTTAGAATTAAATAATTGTTGACAAAAAAAAAATATATAAGCCAAAATTCAAACATTTAATTTATAAAAATTAATTATTATTGATTATTATATAAAATAAAAAATAATAAACATAAAGCTCACAATGTTTTATGGATTTAGTTTTTAATATTTTTTTTAATTATTAAAATTAATAAAATCATGATTATAATTATTATTATTATAACAACAAATAAAAATAAAAATTATTGTTAAGCACAATCAATTTTTGTTTTTATTTGTTGAATAAAACTTGTTCTAAATATTTTTTAAATAATCGCTTTGGCACACAAGACATGTAGTGAGCCTCGTGGAAAAAATATTTTCAAAATAAATTAATAAAATAATAAAAATTTGATATTAAAATTTTAATTTATTATTTTTTTGGCATAATTAAAGTTGTAACATTAATTAATTTATAATAAACTCATAAAATTCATATAATACAAATTAAAAAAAATAAAATTTAACAAAAATTTTTAATATAATAATTATAAAATAATTTGGCAATAAAAATTATTTTTGGTAATGATGTTTAg
>transcript_HQ_A_N_L_transcript8511/f2p0/1433
ATAATCAAAAACAAATAAAAATTTTATATCTCCTAAAAAAACAGGTAAAGTTAAAAGTAAAACCAAAGAATTATAAGTAAGCAAAAATATTCTTAAAAAAAAAAATAAAAAAACCTAAACCAAAAAAAAAACAAACAAAACAAAAAAAACAAGATTAATAATTCTTTAATTCCACAAATTAATATTTTTCATAAACTAATCAATCAAAAACTTAATAAAATAAAAGTTAAAACAAAAAAAAAATGTAAAAATCTTAATAAAAAAAATAATCTATCAAATTTTAAAGAATAGTAGTTTATTCTTTTTCCATGTGAAGGAATAATATAAAGAAAAATATTATATAACCCACAAAAAAAAAAAAAAAAAACGAACAAAAAGAACCAATCCAAAAATCCAGAAAATATAAAACCTATAGAAATTAAAATTTCAGAAAAAAAAGACATAAAAGGAGGAAAACCTATATTTAAAATAACCCCTAAAAATCAAAATATACAAAATAAAGGTAAAATATTCAAAATTCCTTTTAAAATAAAAACTCTACGAGAATGTAAATTAATATAAATAAAATTTAAACCAAAAAAAAGAAAAGAAGAAACAAACCCATGAGAAACTAACATTAAAAGACATCCTAAATAACCAATATCAGTAAAAGATAATAAACCAACTATTATAAAACTTATATGGACAATAGAAGAATAAGCAATAATAATTTTTAAATCCCTTTGACGTATACAAATTACAGTAATCAATACACCACCCAGTAAACAAAGATAAAAAAAAAAACCTAAACCAAAAAAAAAACAAACAAAACAAAAAAAACAAGATTAATAATTCTTTAATTCCACAAATTAATATTTTTCATAAACTAATCAATCAAAAACTTAATAAAATAAAAGTTAAAACAAAAAAAAAAATGTAAAAATCTTAATAAAAAAAATAATCTATCAAATTTTAAAGAATAGTAGTTTATTCTTTTTCCATGTGAAGGAATAATATAAAGAAAAATATTATATAACCCACAAAAAAAAAAAAAAAAAACGAACAAAAAGAACCAATCCAAAAATCCAGAAAATATAAAACCTATAGAAATTAAAATTTCAGAAAAAAAAGACATAAAAGGAGGAAAACCTATATTTAAAATAACCCCTAAAAATCAAAATATACAAAATAAAGGTAAAATATTCAAAATTCCTTTTAAAATAAAAACTCTACGAGAATGTAAATTAATATAAATAAAATTTAAACCAAAAAAAAGAAAAGAAGAAACAAACCCATGAGAAACTAACATTAAAAGACATCCTAAATAACCAATATCAGTAAAAGATAATAAACCAACTATTATAAAACTTATATGGACAATAGAAGAATAAGCAATAATAATTTTTAAATCCCTTTGACGTATACAAATTACAGTAATCAATACACCACCCAGT
>transcript_HQ_A_N_L_transcript7856/f2p0/1575
GAAAAACAATTATTTTATGAAAAAAATTTGGCAGAAATTAAATTATTAAAAATAAAAATTGAAAatatattaacagaattgattgaatatcaaataccaatagataatataaaagattatttacaattatcaccaaaaaaatcatcaaattatgataattTTCAACAATGAATTGATTGATAATGAATTAATTAAATAACAAaaaatgttaaatttattaattaattatcgtaatcaatatcaattatttataaatattcataaagatcaataTAAAAAATTATTAAAACAATTAAATctAAATGATGAAGATGATAATGATAATTTTGAAAATTTAtttaaattaaatcaatttaattataatgaacaaatattattaaaaaataaaattgaaaatttAAGCAACAATTGAATGAAAAAAAATTTATTTGTAATAAATTAAATTAAAAAATTTCAATAATTTgTTTACAATTAAATCTAGATTTACTAATAATTTTATAAAAAATGAAAAATTTTTTATTAATAATTTTATTATTGAAAAAATTCGTAATAAtataatttaaatgaaaattttgtttattcagatgataatattaaattattacgagattattATGAAAAATTTTTAAAAGAATTAAAATATCGTTggaaatcaattgtaaaTAAATATAAAAAATTTGATAAAATTTATATTTTTTTTTTTTTTTTTTTTTTTTTTTTTTTTTTTTTTTTTTTTTTTTTTTTTTTTTTTTTTAATTTATTTAAATTTATTAAATAATTATAATAATGATGATGATGAAAATATATTATTATTAATAAATAATGAAAATTTAATTAAAAAAAAAAAAAAAAAAAAAAAAAAAAAAAAAAAAAAAAAAAAAAAAAAAAAAAAAAAAAAAAAAAAAAAAAAAAATAATAAATTAAAAAATTTAATTGAAATAATTAATTGTATTAAAAATTATTTTATTAATTTATTAGAAAATAAATGTTTTATAAATTATCAAAATTTAATTAATAATAATGATTATGATAgaAATTTAATTATAATATTGATAATAATGATGATAATAATAATGAATTAATATTAAATAAATATGAAAATGAATTATTAATATTAAAAAAATTTATTAATAAAtatgataaattattttcaacaatAAATCAATATAAATTATTAAATAatgaattaatagaatatcaaaaacaatataaaaATGTTATATTATCAAAAAATCGTGGTGGAATTTTATTACAAATATTAGATCGAAAAAATTTCTTACAAAAACAATTAAAACGTTTACGTGAACAAATACGTAAATTATATTTAGAATATGATCATGATGATGAACAAAATAATAACAATGAATCAATATCATTAGATTATTATGGTAATTATCAAGAATTAATTAATATGATAAAAAATATTTTAAATTCATAATAATTTAAAATTTTTATTAATAGATGTCGTTCtttattcaaaatatttcaaaatatttCAAATATTTTTTTATTTAAATAAATTGTAATAAAATTAAAAATAATTTTACCAATAAAAAATTTTTTTTgaatt
>transcript_HQ_A_N_L_transcript8536/f8p0/1456
GAACGTCGTAGTTTTTCATTTCGTTTTTGTTTGTTTATTCGTCGTATTCTCGTTGTTATTTTTTTTTTTTTTTTTAGAAATAACATGGCCATCTCTCCTCTCTGTCTCTCGTTAAATATTTCACCATTTTTTAGATTTTTTGGTGATATAGGTGTGGTGTGGCCTTATTGTTTTTTTTCGACGACATTGTTTTTTTCCAAAATTCCTTGTTTGTTTTATCCTAGGTCTTAGGATCAACACACGCGGTAATCCACTAATTGATCGATTTTTTCCATAGAAATGAAGCTTTTTGTCACATAATTCGTGTGTTCATTCATTTTTTTTGAGGAAAGGTCATGATCTTTTTTCAAATTCTCTAGAATTTTCTAGATGGATTTTCCCAAGATAAGTATTCTTTTTTTTATTGATAACATTTGTTTCGTTTTTTTCTCTCAAAAAAAAAAAAAAAAAAAAAAAAAACCAAAATTTCTTAGAACATCAGGAATTATTTTTTAGTGTGTACACAGTGTATAGAATCGATTCTATTTTTTCCAGTAATTTTGTTGCAGTAAAGGTGTTAAAATAATTCCAGTCCATAAAAATGTTTCATTATGATGTGGCGTTTTATCTCTATTTCAACATCTATCTACATATTGTTGTCTATTTTAACAAATATTGGTCGATCGATATATCTTACACGGAAGAGAGTTATAGTTTTTTTTTTATAACCGAATTTTTGTGTTCTCTTTTCTCTTAATTTAATGTGGTTATTTCCGAATTTGGTGAATGAAGTAAAATTGTATTGTGAGTACAAAAGATGGAATAAAGATTTTACATAAATAATGAAAATTGTGGTCATGTATTTTTTGGTATTTAATGTGTTTATTGGTTGATTGATTTTTATTTTTGGTAATGTGGGTACATACAAACAAACAAATTGATTGATTGATTGATTGATTGAATATTTATTGAATGATTCATCTTAAATGAAATGAACATAATGAGATTTGTGTTATTGAAGATTATGGTTAATGAATAATAATGAATGGTTAATGAAAATTTAATCAAAAATGATCCAATGATGACTTCATCGATCCAAAAATAATAATTGTATTGTTCCTATTAAAAAAAAAAAAAAAAAAACGCCATCTAGTGATTGTATGTGTATGAGTTTGTATGATTTGTTCAGTTTATTGTTTTTGTATTGTATTTCCGTTAAATGTCATTGTGTTTCCTGATCTAAATTATTATTGTTTAATTTAATAATGGCGTATTATTATGAGTAGTATAATGAATCCACAAAAATTTATTAAAGTCAATGTGTGTTTTAAAATTATTGTAATTTGAAGATTATTGTTTTTTTGAAAATTATCTATTTCATCAGGTTTTTTTTTTTTTTGAAAATTTTTTTGTTTACAATTTATTGAAAAAATGTTTTATTATAAAAGTTTTATATGAAAGAAGAGTTTTATTTTAC
>transcript_HQ_A_N_L_transcript8563/f2p0/1456
ATATTAGATAAATTTTTTTCTATTATTGAGGTTGTGATTAATAGGATTGAAGTTCTAAGTTGAATTGTTAGGTATAATATACAAGGGAATATTCTTTTATTTATTTTGTTTAATTCTTTTCTTATTAATCTACATAATGATAAAGAGTTTAGTTCTATAAAGATTCATAATATTACTCAAGATGATGATGAGATAGCTAATAGAGAAGAAATAAAAACAAAAAAAAAAATATTTCTTATTTCCTTAGTATTGAAAATACTATATTCTTTTAAACTAAAGAAATACATTAGATAAGAAAAATTAAAAAAAAATAAAATAATGTTAGAAATAAACCAATGTTTGTATAAGGGTATTCTACGGGGTTGGCTCCAATTCATGTTAGAAGTGACACAGTAGAAATAAAACTTCAAAATCTTATTTTCTTAAGAGGAGAAAATTTTTTATTTGTTTTATTTTTTTTTATTATTAGAATTAGTAAGCATAAAATAGATATTCCTATAGCACAAACTCCTCCTAATTTTGATGGGATAGCTCGTAAAATTGCATAAGCAAATAAGAAGTATCATTCTGGCTGGATATGAGTAGGAGTTGATGTTGGTATAGCATTGGTGAAGTTTTCTACATCTCCTAGGAGATTAGGGTTGTTTGAAATTATTAATATTATAAAAATAGTTCTAATTAATATAGGTGTTATATCTTTAGTTAAAAAGTATGGGAAAAATTTTATTTTTTCAATATCTGGGTTTAATCCTATAGGATTAGAAGATCCTGTTTTGTGAAGAAGGATTAGGTGGATAAAAACTAGTATGGTAATTATTAGTGGTATTAAGAAATGTAATGAGAATAATCGATTTAACGTAGGTTGAGAAACTGAAAAGTTTCCTCATACTCATGTTGTTATGGAAGACCCTAAATATGGAATTGCTGAGATTATTCTAGTAATTACAGTCGCTCCTCAGAATGATATTTGTCCTCATGGTAATACATATCCTATAAAAGCTGTTATTATTGATATGAGTAAGATAATTACACCTGATGTTCATACTAATGGTAGTTTGGAGGGGGAGTTAAAATAAATTCCTCGTGCAATATGAAAATATATAAAAATGAAAAATAAAGAAGCTCCATTTATATGTAAATATCGTATGATTCATCCTTTATCAATGTCTCGTATAATATGAATTACTGAGTTGAAAGCTATATCTGTGTGGGCAATAAAGTTTATTGATAAAAATAATCCTGTGATAATTTGTAAAATTAAAGTTATTCCTAATAAAAAACCAAAATTTCATAGATATGAAATTCTTTTTGGTGTGGGTAGGTTTATTAAAGATTGATTTATTATTATAATAATCTGGTCTTTTTTGGTTAAATTTATTTTTTTCATTTATTGTAATAAGGTCTTAAAATTCTAAATTTTATGCATTATTTTGCTTTTACAATGAATATTTTTTtt
>transcript_HQ_A_N_L_transcript7888/f2p0/1550
GATTTTATATTTAATTTTTTTCACACACACATACACACACAATTATAAAACACAGATTCCTTTATTTTTTATTATTGCAATAAGTGATGAAATATTTTTATCTAAATATGATTTCCATAAACATAAAACATGGATAAACCATTTTGTTCCGTTTACATTTTATTTTATTTTTTTTTTTTCAATAAATGACAACAAAATACACACAAAATGCATTACATTGTTAAAATAGAAATCGAATCAATTAACAAAAAAAAAAAAAAAAAAAAAAAAAAACAAAAATTTCAAAAAAATTCCATCATTCATATCGTTGTGCATCAATCAATTTTTTTTTAATCACACAATTTGGCAACAACAACAACAACAACAACATTTTTTATATATTTTGAAAAAAAAAGATTTATTTTTTTTTAATTCAACAGACACACACACAACAAACAGATGAATTACCCTTTTTTTCTATTTCCTTCCGTTTTCTATTATTAATTTTTTTTCCAGAACGACAATGTATCCAGCAACAATTTATTATATTAATAATTTATTATTTATTTTTTATTTCTTCAATTTCAAATGAGAAAAGAAATGATAATTCCAATTTATTCAATGTTTGCATTATTATTGATTATTAATTATTGATTATTATTATTATTATGGCCATATTTTTAATTCAAATTCTTCAATTATTATTATTATTATATTTAAAATATATTTAATAATAAAAAAAATTTATTATTTTTTTATcttaattttatcttgattaaacaatttaatttgttaccaatagagaTTTTGATAATAATAATAATCATTATAAATAATCAACAACAACAACAACTAAATCAACAAATAAAATTATTTACAAATCATAATCAACAACAAATAACAAACTAAATTAAAATATCAAATGCAATCTATCGAATGAATTTGAAAAATCAAAAAAAAAAAAAAAAAATACAAAAAAAAATGCATGAAAAAAATAATTATAATAAATGATATTGAAAATTTAAATAAAATTAAATTATTTAAATTAAATAAAAATATTTATCGTAAACATTTATTATTAACAACAATGATGATAAAttgtttattatcatcgatatcgatattattagttatatttaataataacgacaatgacAATGATAATGGCAATGATAATGATAATGATGATGATAATTTTGAAAAATTAAAAAAAAAAAAAAAAAAAAAAAAAAAAAAATAATAATAACAATAATTATATTTATAAcatcattattgaacaaaaattctatacgaatttTATCAATATCAACAATATTATTATTATTATTAATTATAATGAAAATAATATTTATTATAATTTATTTTAAAAAATATTTATAATACATAAAGATTTTATAAAAATTATTATTATAATATTGAAAATAATAATAATTATTATTGTAATAATAATAATGGCGTCGTATTATGTTAAATACAATTGATAGTTGTATTATATCATTTATTTCATTAATAATTGATTTAATTAATTTAATATCATTATTATCAATGTCATATAATTGGTATAAAATTC
>transcript_HQ_A_N_L_transcript7890/f2p0/1518
gAATTCAGACAGATTTATTAACACAGAGACTTATTCAATATTTTGATTCACAATTATAAATCAACAACAACAACAAATTCATACAAAATAAATATTGGTCGTGTGTCGAAAAGAAAAATTTGGAAAAAATTTTTACATCCATCTATTATTATTAATATTGAAATTGACCATTGTCATAATTTTATAATTTAATTATTATTATTGATCATTTAATATCATTTATTTGTTAAATTACAAACAATTGTTGATTGATTGACCTACGTTGTGTTTGTGTTTGTGTGTATGAATAAATATTCAAATGAATTCATTAATTTATTACAATAATAAATAAATAATTTTTTTTTTTTTTTTTTTTTTTATTAATATCTATGAATAAAAAAAAATTTTAATTATGAAAAAAAAATTTTTTTGATAATTTTTGTTGATTATGTTAAATGATGATGATGATGATGATGATAAATGCaataataatgattttccttatcttattgaataTTAAAAATAATTTAATATTTAAAATAAATATAAAAAAATcattcatagaaatggttataaaaaaaaaacaaagcatttctcaaacaaaattacaattaaatctaacatcgtttgaattaatttaattcaaacgaaattatttcaataattcacaAAACAATTCAAAATAAAAAGAGAAATGCGGAAATGTTTTTTTTAATGATTGCATTGTAATTTTTTTTTTTTAATGGATGAGTTCCATTTTCACTCTTTCTTGTTTTCTTGTTGTTTTTATTTTATTTCATCAAATTATTTCATCAAATTGATTGTTATCATTCAAGAGCAGCAAAAAGGACTTTTGTTCAATATTCAATTCAATTCAATTGAATGAAAATAGAATTCCAGGTAATAGATAATGATTGTTTTTATTATCAAACAAAATATCATCATCAAAAAGTTCATCACAATCGACAATCCAGTGTATGCATGTATTTTTATCATTGTCTTTTAAAAAATCATTTTCAATGATACAAAAACAACGATACATTACATATTAATGAAACAGACAATTAATTTCTTCAATAAACAATTGTTGCTGTTATTGTTgaATATTAATTATTGTTTTTTTTTTTTTTTTGGGCGTATCCAAgaaaaaATGAAACAATTTTTCATTTTTTTATTTTTTATTCAAAATTCAAAATCAATATCAAAACAATAATTAATAATTGTTGTTGAATTGAGGTTAAAATTAATTCGTTAATTTACTGAATTCCTTACCTTCAGAGAAAAAAATTTTTTACAAAAAAATCAAATAAAAGATGGCGTTAATAAATAAAAAATTATTATTATTATTAAAAATTCGAATCTGTTCCGGATGATATCCAAAAATATTAGAGAACAAAAAAACCCGATTTATATCTGTATCGACGATGTGTTTATTTCTGTTGTTTTTGTTGTTGGTATGGTGTTTATTAATATTCTAAAATACCACAAAATATTTAGCAACAGGTGAGTCCTGTAATAATAATAATAATGATGATGATCCATGC
>transcript_HQ_A_N_L_transcript9553/f2p0/1360
GATCGAAATTATTCATTCGGTCAACAACAGGGAAAAAATTTCAAAATGAACAACAATAATAATTTGATCCGTCAAGCTATGATACGTAATGGCAAGAATAATAATTTTAATAACAACAACAATAACAATAATAATAAAATTAATAATTTAAATGGACGTGGGCATCCGCCAAAAATTCGTATGACACTTTCATTGGATCGTAAAAGTTTTCCTGGAATATTGTTGATGTAAAAAAATTTTTTCAAAATTTAAAATAAAAAAAAAATGTAATGTCACCATGATTTATAATAACAAAACAAAATGTAATGTAAAAGACAAATTATTTGTTCATTCATCCATCCATTCAACAACAACAACAACAACAATAAATGCGAAAAGTTTCCATCATCATTAATTAATTAATAATAATGTGTAGAACCGGAAACCATATTATTATTATTATTATTATTATTATTGTTGTTATTATGATTATTCAACAGAAAAAACCCACCTATATTTGTTATTTGTTATTATTACAAAAAAAAAAAAAATTATTGTTAGTCTTCTTTATCATCATTATTAAATAATAATTAAACATCAAGCAACAACATTTAAAAGAAGAAGAAAAAAAATCCTGTGTTATGAAAGTCTGTGAGCAAAAAAAAAAAAAAAAAAAAAAATTCATAATTTTGATGAATGATAAATTTGAAGAATTTTTTTGATTGATTTACGATGATCAACGACATTGACACATACACAAATTTATGTTTTATATAATAAATACATACATAGACACACACACACACACATCATTAAGCAGAGAATATCATCATCATCATCATCACCATCATCATCATCATCTCATTATCATCATCATTATTAATATAAGATTGTCAACAAAAATTTATTCTCCGAAAATAACTTTGTTGTCAACCCCCCAGTAACAACAAACAACAACATAATTATCATTCACAATCATCAACCCCTTTTCTTGTGATTTATTTGTTTGTTTTTTTTTTCTTTTCTTATTATTATTTTCTTTATTTTTTTATTTTTTTTTTTTTTTCATTAAAATTCATTTTAAATATACAAAAATTACAAAAAAACAATACCATTTTTTTTTGACCATTTTCAATGTTGACCAACAACAACAACAACAAAGGGAAAATAGAATTCTGTAATCCGAGTGTGTGTATGTCATTCAAATTATTGAAACAAAAAAATTAAACAAAAATTAAAACAAAAAAAAAATTAAAAATACAAAAAAAAAAATGATAAAAATAAAATGTAGAAAAAAAAAACAATTTTTTTTTATCATGATGCATTTCACAACAACAATACACATTGATAATAATAAACACAGATAAAAAAAAATATTTTTTT
>transcript_HQ_A_N_L_transcript7931/f2p0/1531
AAATGAATAAAAAATGAAGAAGATATTAGCTTATCGTTTATTATCATTATTATGCAAAAAAAAAAATGAAAAAAAAAAAAAAAAAAAAAGATTCTAAAAGTTCTCAAGTGAAGTTTATCTATTGTAATTTTTTTCTATGTATATTTACTTGCTGAAGAGTTTTAATCATTATTTATTATGATTGTTGTTATTTATTTAATGAAAATGAATATATAATATAAATAAATAAATAAATAAAAATTAATGATTTTCATTAGAATGAAAAAAAAAATATGAAAAAAATAATTTAAATTTAATGAAATATTATCACGCTTTAATTCTACTTAATATCTAAAAACAAAATTCGTGCCTGTCCATAATGTGTTTGGAAAAAAATAAGTAAAAAAAAAAATCAATTCCGAATCAATCAACTGATTGATTAAAAAAAAATCACTGTATTTTGTACCTTTTATTTCGTTTCATTACATCCACAAACAAATTTTAAATGAAAAAATATAATGAAAAAAAATAAATAAATAAAAATTTTTTGCTTCACGATAATTCACAATTACTACTATTTCTGTTTTTATGTCTCATGATTTAAAATGGATTCTACACTAAATGATAAAATAAATAAATAAAAATAAAAACTAAATTAATAAAATAAATAAATAAAGTCTTCCATGAAAAAAAAAAATTTGTGTGTGTTTAATATTTTTCACACATACCGACACATCTTTCCCATGTGTATTGGAGAATTAATTCTACGAAGCCATCAACCATAATTATTATTATTATTATCATTTTAATTATTTTTTTCAACAACAACAACATAATCATTACGGACCTCAAAAAAAAAACGAATACAATTTTATCAATTTATTTATAATGGCAATAAATATTTCATCATCATCATCATCATCATATATATTATTGAATATAATTTAATTATTCTAAAACGAGTATTCGTCAATCATTATCAAAATAAAATAATAAATAATTAAATGATTGAATAAATAATTAAATTTAAATTATATTTGTTATCATTAATGTTGTTGTTGCATCGTTATTATCAATATCATCATCATCATCATCATTGTTGTTGTTGTTGTTGTTGTTGTTGTCGATTGTTATTGTTGCTATTCTTATCATCAATTATTATCAACATCGAATCATCATTAATTAATTAATTATTTATTTTTTATTAAAAAAAATAGTTTTTTTTTTTCGTAAAAATTTTTTCTTTTTGTTTATCCAATATTTTATTTATAATATTTATTATTATTATTATTATTATTATTATTATTAATTTATTAATTTTTGTAAATTTCAActatattaattatatattacaattcttacaAATTTTATTATTAATATTATTAATgtaaatatagaatctatctatataaatagtaagttattttatttaaaatagtaaTCTCATTATTATTATTGTTGTATTTTTTGTCAGTTTTATTTATTTATTTATTTTTTATTTAAACAAAATTATTATCATTATAATTATCAATTTTTTTTTTTGATGTAAAATATTTACG
>transcript_HQ_A_N_L_transcript8637/f6p0/1434
AATCAAAAAACAAAACATTAAAAAAATTGTTGAATCTTTAAAACAAAAACAAAACAAAAAAAATTGAATCAATAAAAAATACATAAAATGGAAAGAATTGATAATAACAATCATATACGTATTGTTATTGATCTTGATGAAGGTCGTAATATTCCACAAATTGATATTATCGATCCAAATGGTAATCTATATATAATTGATGAACGTAAAATTTTTTTAATACTATTATTTTTGACATTTATTATTGTATTTACATTGAATAATTATAATCTAAATATTATTGATATAATATTTATATTAATAATAACATTAAATAATTACATTATTTATTATTTATTATTTATTAATTAATTATTAATTATATTAATACTAAAAATGTTATCCTATTATATTTTTTGATATGTTGAGGAATGTAATGAAAATTTAATAACAAGTTAAAAAAATGAATAAATTCAAAAATGATTTTGGTTTGGATATATTTTCATTAATATTTTGAACAAAATTTTTCTTTAAAAATTTCAATGATTCAATAAAAAATTTATTTTTTCATAAAAAATACTTTATCTTGTTGTTCCTGTGACAAAAAGGTGTTAATTAAATTTAAATAATTACAATTTGTTATTTTTTTAATAAAATTTTTTAAAAACAATAATTTTTTAAATTAAATTAAATTTTTTTCATTATAAAATGTAAAAAAATTCATAATGTTTTCATCATTAAAAAAACACACTTGAAGAGCATTTTGAATCAATTAAAACAAACATTGAAAATCACACCATAAAAAAAAACTTAATAGCAATGGATTATTATTACGAAATATTACGTGAATATGGTGGTAACTATGTTCGTAGATTGTTTTTATGTATTATTGTCTCTTTAATTGAAACGACGATTTCAACGACAATACAAAAAAATATTATTGGCAATGTTTATAATATTTATACTTAAATATTATGATATTGATATATTTGCATTGAATAATTATAATCTAATGATTGATATAATAATCACATCAATGACATTACTAATTTCATTTAATGTAATTGTTTTATTGATTAATTATATCAATATAATTGCATTTAGATTATTAATTATCTATGTTGAGTATTTCAAAAAAAAAAAAAAATGCTGCATATATTATTGTAACATTTTTTACCATCATAACATTTGTATTAATGGCAATATTGTGGTATATTTTTGAAATGTTAAAAAAAATGATGCATATTCAAGATATTTACAGTATTATTTATGAACATTATTGAACAAAAATATTTTGTCTTTATTTTTGCTTATCTATCAAAATTATGTTTTTGGATCTATTTTTTTTTTTTTTTGGCGTTAAATTTGTTAAATGAATTAATTATGTAAAAAAATATTTTTTTTATAAATCTTTAAAATTCTATTAAAATTTATAATAAAAAAATTTTTTTTTTT
>transcript_HQ_A_N_L_transcript8651/f4p0/1456
GACACTACTACACACTTTACGATTGTGTGTAGGTGTCCCGTTGATTTTTGTTTTTGATCAACGGTTATTGCAAATGACAAAAAAATTTTGAAGCTATTGAAACGTTGAAAAATTGTACCTAGCGAAAAAAAATGTCGGTATTGTAAAAAAAAAAAAAAAATGAAAAAAAATATTGACTACAAATGATAAATTGCAGCAAAAAACACATTGTGGAATCCATTTATAGAAATTTTTTCTTGATGAGTTACAAAGTTTCCCCAGACGATTTTATTGATTAAAAGAAAAAAATAATAAATTGGATGTTCATTTATTGCTAAATTGTAGAAATGTGTTAATTTTTGTGGTGCAGCAACATTGTGTATGTCATTGAAAAAAAAAAAAAATAAATTGTAAAAATGATGCTCAAAAAAATTGTTTACAAAAAGAATTTAAATTGATAAAAAAAATAAATTCAAGTAAATTGTAAAAAAAAAATGGTAAAATATAAAAAACGTTGAAAAATAAGGAAAAGCAATGATTCTTAAATCGAATGAATTTTTATAATTTTTTTTATTGCACTGAATTAATTAATTGAAGATGATTGGAAGAATATTCGAATTACGATAATGAAATAAACATGAAGTAATTGTAAATATTATGATATGGTATGGATATAATATAATCATCTCATGATTGCGTGTTGGTAAATGTTTTGTTTGGTTGTGATTGGTGGTCAAATGTGTATTGTGCTGAATGAAATTGGTGATAAATGTAATTTCATTATTATTGTTAACCTTCAATTTTGGTCTTTGGAATCCGCCATAATTGTGAAAAAAGTACGACTTTGGTTTTCTGTTTTGTCGCAATGTCCTTCAGTGCTACTATCAAGTTGAAATTGTCGGCCTGTTGTTCAGCATAATTAAAGTCGTATTGATAAGCTGCTGATCCAAAAGAAGGCAGTTCTTCCAATATTTTGGACAAAACGAAATGATGAAAATTATGGTTATCGTCGAATTTGTTTGGGCAATATGTGTTTCTGCCTTTCTTCTCATTCTCTTCATTTCATTTATTGGCATCGATTATTTTATAATTGTGTGTGATTGATTATATTCTCCATTATTATTCTATTTATAATTATGTAAATGTTTTTTTTATTTAATTTTTGTATTTTTTCAATCATTTTTTTTTGTTTCTTTAATTAATTTTTTTTTGTAATTTTTTATATTAATTTATTTGATTGAATTATTTGCTTTTCCTAGGATAACAAAGATAAAAGCGTAAAAAAAAATTGTTTTGTCTTTATTTTTTTTTTCCGAAATTTGCAGATTTCCTGTAATTTTCAGCGATTGTAGCGACGTTACAGGATTAAATTTTGTTGCTGTTGCTGTTGTTGTTATTGAATAATGAAAGAGGTATTCTCTTTTTTTTTTTGTTCGGAGTAAATAAAGTGACTACGTGACTTTTTGTTGATTCTTTT
>transcript_HQ_A_N_L_transcript7968/f3p0/1542
gattaacgaaataaaaatgaattgctaaagttatcatcaagttaccatcgtcaacaaaatttatttattgtattattttaattttgattacaagtaataaatctaattattttaaatttgttgtgatcaacaaaaaattgacaaaaaaagaacatttAATTTCATATGAAAAATATGAAAtcaacaatactaagaattttatagattctttcactaatTTAATAAATTATTTCTAAATTTGTTTATTGATTTTTTTTAACCAGATATTTTCATATATAAATACACGTGTTTTTCGCGTTTTTTTcaataaattttcataagtttttgtttcatacaagtgtttttgttttcatacaaaaaagtgttcaacaagtgattttgtaatatttaaacaaaatgaataAATAATTAAATAATTGATATTTAAAAAATAATAATATTTTAAAATTTTAATAATgagataatgattaattgaaagaaaaattccaattataatgattgattaattgaatgataatttgattgattatttcatacataatttaatagtattgataagaaaaacgtaacaaaaatacattttttcattgcTAAAATTAAAAATAAAATTCTTATTGATTTAATTTTTTTTTATAAATAATCAAAGAcatcattatctgtaataaaaaccattttattaaacttttcctaagaaattattgattcaaagaaaaaaagttttttcttcaacatcaatagcaattgtttcaaacattataaagaataaaaaGAATTTTTTTTATAAATTTTTTTCGTAATTTTTTTTAAATTTGTTTTATAATTTTTTGTCAATATTTTTTTTTTTTTTTTTTTTTTTTTTTTTTTTTTTTTTTTTTTTTTTTTTTTATTTTGATTATTATTTTGATAATTTTGTTTTTCATTATTATCATCATTATCAACAACATCAAAAACAAAAAATTCAATTTTTTTTTAATTTAAAATTTTATTTAAATTTTTTTTGAAAAgaattatGACAATGGTCATTATTATTTTTATTATCAATTCATAAACAAAGAAAAAGGAAGAAATAAAATTTTTTTTTCTTGTGAATTTGATTGATTAATTGATTTTAAATTCAAATAATTATTATTATCAGAATGTAAATTTTTTTTTTCAATACACAAaccaaaaATTATTATTTTTAATTGAAAAAAATTTTTTTTTTTTTTTTATAATAATTATTTTAATAAATATTTAATTAAATCATCATTAATAATAATGTTAATAATAAAATTAAAATTATTATTAAATAAAATAATAAAAATAAAATTTcTTTCAAATTTTTTTCAAATTTTAAATAAATTATCATTATCATCATTATTATTATTATCATCATTTATATTATTAATGATAATTTTATCAAATATAAATACTGTTATCTGTGATCAAATTCAACATAATAATTATAATAATCATAATATTCATCATCAATATCATCATAATCATCATCATCATCATAATGATCATAATTATCATCATAATCATAATCAACAAATAAATCATCATCAtc
>transcript_HQ_A_N_L_transcript8020/f2p0/1531
GGTGTTGCATGTCTTCCATATTTACGTTGGAAAAGACCAGATTTACATCGTCCAATACGTGTGAATTTAATATGGCCAACAATTTATATATTAGCATCAATATTTATAACAATTGTTCCAATGATTGCTGATCCAAAAGGAACCCTTACAGGTGCATTAATCATTTTGACTGGTGTACCAGTTTATGTTATATTTATTGCATGGAAAAATAAACCAAGATTTTTACAAGCATTATTTGATAATATGACATTATTTCTTCAGAAATTACTTGTTGTCGTACCATCTGAAAAACAGGCTAAACTTTGATTTAAATATTTTTTTCAAATGAAAAAAATTTCATCCAAAATATCATCATATATTTGATGTCGAATGAATTTGAAATTCTAGACACTCTACATTTTCATTTTATTCTTTTTTTTATTTAAAATTTATTTTGTTCATTTTATTTTATAATTTTTATTTTTATTTTTATTTTTATTTTATTAGTTTATACGCAACAAAAACAAAATTTTTTGCCTTTTTAATTTAATTTTTTTTCTTTTGGGCTTTTTATTCTTTTATAAATTATTATCAGAATTATCTAATTTCATTTACACAATTATTATAATAATCGAGTTTCTTTTTTTTTCTCTTTAACAATTACAAACAACAAACAACACCATTATATTTACTATATTTAATTGTTTTTGATTTTTTTAATTCATTTGAAGATTATCTATATTTTATATGTTTTTTTCTTCAAAAATTTTACATTTGTGTGTGTGTGTGTTTGCGTGTGTGTGCTGATTTTTCCAAAATAAATCCATTTGTTTCATTTTATTTTCATGTTAACATTATTCGATAACATTTATGTATTTGAAAATTAAAAAACAAAGAACAAATATTAAACAAACAGACAAATTAAAAAATTATTGTTTTTACCTTTGTCTTAATTTATTCATTTGTTATTATTGATTTTGTAATAATGATATTACAATAATGTTTTCCTTTTTCCTTTAATAAATGATAAATAATTAATATTAACAAATTAATGAAGACAACAACAACAACTAATATTAATAATAATAATAAAAAAAAAAATTTTTTTGTTTTTTAAATTTTTTTTTTTTTTTTTTTTTTTTTTTTTTTTTTTTTTTTTTTTTTTTTTTAATAATTATATAATAATAATAAATTTATAAATTCATAATAATAATAATAATATTAAAAAAAAAAAAAAAAAAAAAATGTTTTTTTTTTAAAATTTAAAAATTTAAAAAACAAACAAAttgtatttgattaattgattatttaAATTCATTTATTGTATCATTATTATTATTTGTTATAAACAGAGAGCTGAAATGATTATTTTATTTTGTTTTGATCTATTTTATTCCCGAATTCATACACAATGCATTTATATAATACAAAACATATAGAATAATTTTTTGTTAATTGACCGGAATTTGTATTTGTGTTATTATTTGTAATAATTTTTAAGAGAAAAAAAATAATCCAAACTAAAAACTAAAAAAAAATGATTAATAAAACCCTTCGTTTTAT
>transcript_HQ_A_N_L_transcript8742/f2p0/1467
GATTAAAAAAAATAAATGAATGTAAATTATAATTATTGTAAATTATCATTATCACTATCTTGAACAAAAAAAAAAAAAAAAAAAAAAAAAAAAAACGTGAACTACCTTTAATTACCTACCTACCTACCTTATTATATTTATATTTTTTTAAAATATATAATTCGAATGAAAATTTCCAAATCATCATCATTATCATTGAAAACAAAAATTACACAAAATTATTCATCAAGATTGACCATTATTGAATATCATTAACTAATTTAATAATCATTTAACATATTGTTTTAATTGTGTCTATATAAAGAAGAAAAAGTGAGATTTTATTTTTATAAATACACATAAATAATGATATCTGATATCGTTGCTGATGCTATGAAGAAATTATTAAAATATAATTTGTATAAATAATTAATTGTTGCCGTTTATCATCATTATCATCATCATCATAATTATCATTATTTTTTTATTGTTTTCTTTCTAAATTCCATTATTATTTTTTTATTTTTTATTTTGTATTTGTTTGTTTCCTTTAAAGATTTATTATAAAATAAAAATTATAAAAAAAAATAAATATTGTGGTTACATAATGTACACTGATATATATCACACAACAAAATTATTTTTGCATCCTGTTAAATAATACATAATTCACTAAAACAAAAAAACAAAAAAAAAAAAAACAAAACAAAAAAAAATTTAAAATAAAATTAAAAATTAAAAAAAAATTACAATTGATAACATAAAAAGAATTTTTAAAAAAATTCTTAAATCCATCCAAATTGTTGCATAATTTTTTTTTCAAAAATTAAAAACAAAACAAAAATTTATTTTTTCATTATTAAAAAATCAAAGTAAATTAAAAACATTGTAAACAAAAGATATTTTAAAAATATTTACCTGAACAACATACATACCAATGAATGGATTATTATTTAATTGTGTGGAAATTTAATTCTGAAAATTTTTTGAAAAAATACCAAAATTTAATGTATCAAATATCAATGGATCGATTGAACAAAAAAATAAATTAATTAATTCACACATACACAATTAAACTTACAACAAATTTTTTTGTAAATCCATCATATATTTAAATTATTTTTATTTATTTTTTTATTTTTACCCTTTGTTTCTCTCATTAATAATGATATTATTTAACACCAATATTATTTACTTTTTTTTAATAATTTTTGTTTTGTTTTTTGTTTTGTTTTGTTTTTTTTTTTTTTTGTAATTTTTTTAATTTTTATTAATTTTATTATTATCATCATAATATTTCTTAATTTAAAAAAATCCTTTCATTTTTTTTTAATTATAATTTTGcCTTTATTTTTTTTTCATTATCATTATCATTTATTATTATTATTATTATTGATTATTATTATTATTATTATTTTTATTATTATTATTATTGATTATTAATTATTAAAATTGATCGATATTATAATTATTATTATTATTATTTT
>transcript_HQ_A_N_L_transcript8777/f2p0/1454
GAAAGTGATAATGGTATTAATTTAAAAATATTAAATTCAAGAAAATAATGATCATTTTAAATTTTAATTTAAAAAAAAAAAATTATTGCTCCAATTCACATCATCATCATCATCATAATTTTTTTTATTAAAGATATAAAACATGGTTCAAAAAAAAAAAAAAAAAAAAAAAAAAAAAAAAAAAAAAAAAAAAAAAAAAAAAACAACAACAACAACAAAAATAATCCACCGATGATTGAATATTATTTCAAAAAACCAAAAAACCTAAAAGAAAAAAATTAATGAAAAAAATCTTCATCAATAAAAAAAAAAAAAAAAAAAAAAAAAAAAAAACCAAAATTCATCATCTTCATCAACATTAAATCATCGTTAATTTAATCTGCCATCAATCAACAATCATTTTCTGTTCATCAATTAATTCAACTCCTAAAACTTATTGTTCCGATTTTTATCCTTTTAATAATTTCAACAAAATTCTGAATAGAAAAAAAAAATTCGAATTTGGATAATAAAGAAAAAAAAAATTCTGCAATAAAAAACATTTACGCCATCTATTATTTCCCGGTGAAACTAATAACAAATTTAAATTATTTAAAAATTATTTTAAAATTCTGTTTTATAAAATTATTTAAATTATGTTTCATTAAAAAAAAAAAAAAAAAAAACAAAAAACAAAAAACAAAGGAATTTTTTTTGTTCTCACACACACACACAAACATCAACACACAATATCAACACAATCTTAATCTTAATCTTAACAACAACAACAAAGTTATTGTGAAATTAAAAAAAAAAAAATTAAAAATTTCACAATAATTTTGTTTAATTTTTATCTCTCATCATCATCATCATCATCATCATAATCATCATCATTATTAATTATTAATTATTAATTATTTGTCTATTTGATACTCAAATCTTTATAAATATTATTACAAATTACAAATTACAAATTACATATAAATAAATAAATTCATAAACAAAAATTTTACATTAAAAATTTAAAAAAAAAAAAAATTATAATTTAAGAAAAAAACCAAAAAAAAAAAATATATATATATATATATATATATATTATCTATATACAAaaatttGCTATTTATATATATATATATATATATATATATATATATATATATATATAATATATATATATAATATATATATATATGTTTTATATAcAATTGATTATTGATTATAATTTTTTTTTCTTTTTCTTTTTAAAATCAATTTTTTTTTTTTTTAATTAATAATTTTAACTTTTTTTTTCTCAATATTTTAGGTCATTCGaCGTTTGTTTTTTACCCTTTCATAGGATTTTTATTCAATAATAATTTTGAAAATTGAATGATTATTAGAAAAATCTATAATGATGTTAATATTCAGAATTATTTTTTTTATAATTATAAATcacacATATTTATTTAATAAATTAAATTTAAATTTTAcagcgc
>transcript_HQ_A_N_L_transcript8789/f4p0/1401
GGACTTATTCAAATTGTTCATGGTTTTTTTCTCTTACCGTCTTTGTATCACGAATTAAACCTGATCAATAAAAAAAATTGAAAAAAAATTGCGAAAATCAACAAACAAAACAAAACAAAAAATAAATAAATCAAAAACAATAACCAAATTTAAAAAAAAAATCAAACCACAAACACTACTTATTTGTAATTTAAAAATAATAATAATAATAACACTATCATTTATTTAATAATAATAATAATAATAATAATAATGGACAACAAGGTTATTGCGAAATATTTTATTTTTTTCGCAATAAATTTCGTTGCCCTTCTAATACATTTAAAATACATTTAATACATCTGATATATCTATAATACATTTACAGATAAATCAAAAAAAAAAATTTAGAAATTGCATTATTGTTAACCTTCTGGCTTCTATTATTATCTTGTGTTCTTTTATTATTATTTTATTTTATTTTTTTTTAATAATTTTTTAAAAAAATTTTTAGAATTTTTTTTTTCTGTTTAATACGTGTAATATTAAAAAAAAAAAGTATTAAATAATTGATACGAATTTATAATTAAAAATTTTGTTTTTGTTTTTTTTTTTTTTTTTTTTGCTTTTGTTTTTGGCCATATTCTTTTATTATTCAGTAACCATAGCAGCTTTACAAACAACACAAACACACACTTTTATTATTATCATTAGTATTTCATGAAATAAAAATTTTTTTTTTTCAATTAAAAATTTTTATAAAAAATTGATAAATTTAATAATAATAATTATGAAATTATTtaatcATTTATAATTATAATTGATATTATAATCgataCGATATCATCATCATCATTATTATTATTAATATTAACATTTAAATTTAATAATAATAATGATAATAATGATAATAATGAAAAAAATGAAAAATTTTTAATAAAATTTTTATTATAtcaatatTTTTAAAAATTATTAATATTATTATCATTTTTATTAATTTTATTAAAAATTTTTAATTTTAATTATTTTAATAATGATAATTTTAATGATAAcattaatgataataacaATAAATTAACAACATCAACAACAACAAGAAAAAAAATTTTCAATATAAATAATTATTTAATTATAATTATTTTTATTTTATTTAATAATcaatattattatacaaattattataatgAATATTTTTATTATTAATAATTCAAATtgaTAAAAATTTTAATAATGTTAATAATATGGGTGATGATATAATAATAATTATTGTTATAAAATTAATACAACGTTTAATTGGTATTTTATATTATTATTTTGTATTACATAAGCAATGTTAATGTTTAATTTCATTGACACGTTTAATAAACACACAATTAGACAAAAATTAAAAAAAATTAATTTTAATTTTAATCAAATT
>transcript_HQ_A_N_L_transcript8827/f3p0/1432
gattcatcatcataatgttgatcatcatattttgggATTAATATTGTTGTTGTTTTTTTATCATATCATCATCGCTTCTTAAAAAAAATCCCAATTCATCTTCATCATATTCATCATAATCATAATAATAAAAAAAAAAAAAAAATTCAATCAATAATAATAAGAATATTAATAATATTAATGATATTAATATTAATAAacattatttacAACGATAATGATGATGAATATTTAAAtaatgaattatcgATTAATAATGATGATGATAAATTTTTTAAATTTAATacacaattatttacaataaatgataatcaacatcatcaagataatattaagtatttaaatagaaaaattttttcatttccaaatataaatgataatttaataaaaattattatcgatgattatcaagtaaaaataatattattattacaatatgttacaattaaaccatttattgcatttaaacaatatggtaatTTTATTATTTGTTTGTGATGAACAACGTatctaTATTACAATCAATAAATGAAAATTATTATaatcaattaggattatatgatgaatataaaattatttatgatataaatgatgaAAATTTTATTGATAATGTTAATAATGATAATGGTAATAATTGatttaacaattgattATAAATATAAAAAATTATATTTTTTAatgaaaatggtattattggttttttttatctatgtccaaaaatttattttggtcattatattaaaccattattacattataaaaatcatgttgttaaatatgataTGATTAAACATTTATTTATTGATAATATTCATAAAAAATTAATTTGTATTGATAATAATCAAATAATACGTTATAATATTAATAATGATAATAATAATAATATTGAAACAATTTATAAATTTGGTTATCTAGATTATTTATCAAAACCATTTACAACAAGATCAATGTTTATCGATGGTGATTGTTTATATTGGAATGAACATTTTAATCTTTATAAATTAACATATGATGGTAAATTAAATCATATATTAGAAGATCGTAGATTTTTAACAAATAAAATTCATATTATTGAAAATGGAAATTTTGTCTATTATTTAACAATGAATTCAATTATAAATCGTATCGATTTAAGGGATAAATATCCAAAATTTGATAAATTATTTGAATTAATAAATAAAAATTTTACAATTACATCATTTGACATAATCGATAATAATAATGATAAATATTGTTATCCAAATTTATTTTATTATTATAACAATATTAAAGATGATAATGATGATGAGAATAATACATGGGAACAAATTGTTGATTATTTTTGGAATAATGAAATGAATAAAAATTTACCATTATTAATTATAAATTTTTTAATGACAATTTTAATTATATTAATAACGTTATTGATTATTTATTTTTATTATAAATCAGATCAAGAT
>transcript_HQ_A_N_L_transcript8857/f3p0/1442
AGGTTATGGTGGACATCCACATCATCTACATCACAGCAGTAATGGTAATAATAATAATGGTCGACCGAATAGTACAGGAAATCCATTACCAGCACATTTACATTCACAATCACAATCGAATTCGAATTCTATTCAATATGGTGGTGGAGTTGGTGGTATGGTATCAGCAGCTGCAATAAGATTTGCGGCAACACAGTCCAATTATGCTGCCGCAGCAGCTGCTGCAGCATATAATCCAATTTCACAAAATAATATTTCTATTGCTGGTTGTAACAATAATGGTAATAACGGTGGTGGATCCTCCGCATCATCAACAGTAGCAAAAGCAGCAGTTGCTGCTGCTGCACAATATCAAAATCTTTATCAACTATTCGCAGAATAATTCAACATAAAAATTCGTAGTGATATTATCTGTTTTTTTTCTATCATTCATTTTGCCTTTCTTTCATCATTTCATCACCAAATTGTTATTCATTTCATTCATCATCATCATTATTTTAATTCATCATCTGAAAACATTTTGCCTTTTTTTCATCTATATTTCAACAGATTAAGAATAATAATAATAATACATACATGAATTGTTTGTTCCCATTTCATTTTTCATTATCATTTTTTTATTTCACGAAAATTATTGACATCATCATCATCATCATCATCATCATTTCAATTCATCATCTTACTCTCTTAGGGAAAAAAAGCTCAATTCTTAAAAAAAAAAAATTAAATATCATCATCATCAAATTCACAAACATAAATTTATGCACATCTTTCTTTCCTTTTTTTTTTACAGATTGATTAAAAAAATTATTTGAAAATGGTGATGTTAAAACACAATACACACACACACACACACAATGCATATTCTTTTAATTAGATTTCCGGTTCATTATATCATTATCATTACCCATTATTTCATTTATTTCATTTAAATCATTTAAATCAACATTTATCATCATCATCATCATCATCATCATCATCATCGGTGAACAACAATACATTTTTGGTCAGCAATTATTGTCTTGATTTATATTAAAAAAAAAAAAATTCAAAAAATTAATCAACATATTGGGCAACAAAAAGTTGAATTTTTTTTCGACTATTTTTTGTTGCCCATTTTTACATATTTATTTATCAAATTTATTATTATCATAATAATTAACATTAAATATTTAATATATAAAAATGTGCAAAACAAAAAAAAAAAAAAAAAAAAAAAAAAAAAAAAAAAAAAAAAAAAAACAATTTCAACAAAATCATTTTGTAAATAACAATAATAATAGAATAATTTCTAATTAAATAATTATTAATTAATGATAAAATTATTACAACATGCATACATCCACATACTCCAAACACACACACACACACACACACATACATACACATATCTTTATATTTTGTTAAATGTTCACACAAATTACAAATTAAAAATTTTATTT
>transcript_HQ_A_N_L_transcript9861/f2p0/1326
GATTTTTCGGTGGTACACCAACACCATTAGATCGTGAAGAATTATTTGGTGAAAGTAATTCTGGTAAAGCATCAAAAACGATGGCTCGTTTGATACCTGGTTCAAGCGAACAAATAAAAATGCAATCAAGTTCATTTGGTGGTGAATTCGCTAAATTAAGAGAAGGTTTAAGTGAACGTGGTGAACGTCTTGGTAAATTAGAAGATAGTACTGTACGTATGCAAAATGAAGCTGAAGCATTCAGTAGTATGGCACATGCTGTTATGCTTAAATATCGTGATAAAAAATGGTATCAATTTTAATCATTATGGAACAGTATGAAATATTAATGGAATAATCAAAAAAAGAATTTTTTTCCTTTCTCGTTTTGTATTATATCTTTTTTTATTTAATGAAATAAAAAAATAATATATGAATCCAAAAGTCATTTATCAATCACAACATCATTTGTTATTATTAAAATAAAAAAAATTTAATAATTCTACAATGTAGAATCCACACATGAAACAACAAAGATACAAAACAAAAGGACAAATAAAAAAATTACGATTCATTTTTTCCATTAAAATTAGATTAAATTGTTATAATGTTCTGGTGTGATTGGAATGAAGATAATGAATAAATATTATTATTATTATTGAGAATGATGGTTAAAAAATAATTATTTTTCTCTCATCCATTTAATTATTTATTCCACTATTATTCATTTTTATTCTAATTATTTTATTTATATGGGGCCAATATAAATTAAAAATATTTATCGTTATTATTATTATTATTATTATTGTTAATTGTATTGCAATCAAATATATCAAATATAAATTATTATCTATTTATTAACTAAAAAAAAATGCCAAATAAATTATAAAGAAAAAACAATGAAAAAAACCAAAAAGAAAATAAAATAATTTATAATCAATCATCTATAAATTCAATCAATTAATTAATTAATTTGGAATCTTATAAAAAATATAAATTATATTAATTATTGTTAATTATATAGTTGTTTTAAAATAAAATAAAGTTTTATTATTAATGGGGTTGTTCAAAACGTCATTTTGTTTTTTGAACTTTTTCTTTTTGATTTTTCTGAAACAAAATTACTTTTTCGAACAACCTAATATTATCCTTTTAACAATAATATAATCGATACTGTTAATTAAAAAAAATTTACATTTACAGAAAATAAGTACATAGATACACTTAAAATAAACATTTTTTTTGTTAATAATAAACaaaaagattACAACAATAATAATAATTATAATTAAATTAAATTAAATTGAATAAAATATAAATAAATTTTTTAATTTTTcattgtgttt
>transcript_HQ_A_N_L_transcript8873/f2p0/1446
AATTAAATTTTTTTCGAATTTATTTAGAATAAAGGGTCAAATGTGATCAAAAAAATAAAAAAATAAAAAAAAATGTAAAACAAGTGAAAAAATTTGATTTTTTCGAATTTGTCCTCTATTCGTCCTTAAGCATTATAACAATTGGGTGATTTTTCAGAAATGATTCAGATTATTAAAATTTCAATGAATAACGGTGATTGAAATGATTTTATTTATATATAATGAAAAATGATTACGCAATCAATTTGTATTTATTATAAATGAAACATGTGGACTAATTATGATGGAATAGTAATGATCAATCAATCAATCAATTAAAGCTTAACGGTCCATTCAAAACTCTCGCTTCTCCAACATCAACGGACAACCTTATTATTGAAGATATAAACAAAAATTTTTTACATGGTCGACTTGTTAGGCCTAGACGCACAACCTCTGTAACCGGGCAGACCGAATATAAAGCTTACAACAGCGAGTCAATACTTGGGAAGTGGTCACCCTCCCAAGTACTGACTCAGCTCGACGTTGCTTAACTTCGGTGATCCGACGAGAACCGTCGTAAGCTTTTTTTATAAGTAATGATGTAATTATGAAATATTCCAATGATTTTCATTTATTATCATTAAATATCATCGATGGAATATTACATCTGTAATTGCTTGTTAACTAAGTTGTTGCGAAATTTTTAAATGAATGAATTTAATGAAATTGTAAAAATGACAATTTGTGAAATTAAGGACGGAAATACAACGATTTAAAAATGAGTCTATTTCAACATAAATGGACAGAAATTGTTGAATATTGAGAATGTTATTCTGAAGAATTTTTTAATTTCATCTGAATAATTATTTTTCAGTTGAAGATTTTATTTTACAAGAATTTCATTATTCGTGTTATATTTAAAGATTACATTTATTCTGAAGATTTATTTTTAACAATTGTCAATTCAAGTTATCATCAATTTTAAATTAATTTAGATTAATATCAATCTACAAAATAATTTTAAAATCATCTGAAACAACAAAGTTTTATAAAATCCAACACAAATTACAACATCAATTCAATCATCATAAATTAATGGTGGAATAATAATAAAATTTTTGAATGAAATTTATCAACAACAATTATTTCAACAATAATAAATACAAAAAAGTGGAAATAGTGCTTTAACATTGATTCGTCCTTGTCAATTTGATGATGTTTGCATCAACATAAAACTACCACCACCACCTTAATAAAACGATTTTTTTTTGTTGCCAGATCTACGATTCAACGTTTTTAACATTATTTTTTTTTAAGATTTAATTTTAATACTGTAGATGGCGTAATCTTTTGGTACAATTATTATCATTGTTAATGTCTAAATATTGTTAAAAAATTGAGCAGTTTTTCCTTTATTATTATTATTATTATTATTATTATTTTTTTTTTTTTTTTTTTGAAACC
>transcript_HQ_A_N_L_transcript8875/f2p0/1440
ATCTGTCCAAAATTTTTTTTTCATTCGATTATTATTATTATTATTATTATTATAATTATTTATTATTTATAATTATTATTATTATTATTTTTATGATCATCATCATTATCATCATTATATCAAGATTTATAATTATCATTATTATTCAATTTAATTATTCATTATTTTTTAATTATTTAATTATTTAATTATATTTTATCTCAACAATGATAATGATAATAATAATAATAATAATAATAATAATAATAATAACAACAACAACAAATAATTTAAATCAATTCAAATAAATTTTTTTTTCTTATCATATTTATTATTATTAAAATATTGTGCCAAAATTCGACAAGGTTTTAAATACACATTCAATTCATTTAAATTTGAACAAATAGATTTTTCTTCAGTTATAAAAAAAAATAAAGAATAAAAATGGCAGATTTTTCATCATCATTTTTTTTATCCTTTTTTATTTATTTATCTATTGTCATCTTTTAATGGTAGTTATTGTAAAACAAATGTCAAACTATTGACGAAGAAAAAAATATATATTTAATCAAAAAAATATTGAAGGTTGTTAACGTCACAATTTAAATCTAATCAAAAAAAAAAAAAAAAAATAAATAAATAAATTAATAAATAAAAATAAAATAAAAAAAAATAAAAAAAAACGAAATTTCATAAAAAAAAAAATAAAAAAATGAAAAACAAATTTAATCCAATATATGATGTCTTCAATATAATTCAAATTTTATTCTTTTATTCATTCATTTTTTTTTCGATTATTATAAAATCCTTTGTTATGATTTTCTATTCATTCAAAATCATTTATCATCAACGTTATCATCATCATCATTTTTTTTTCATCATCATCATCATCAAAATCATCTTATGAAATAAAAAAAAAAAAAAAAGAATTATAATGAACAATAAATAATGAAACGGAGAAGAAAATCGACAATTTCATAAAAATTTTTTGATTCAACAAATATCATTATTATATTATTATAACAATAATTTATATTGTTAATATAAACAAAATTATTATTGTTCATTTGTTTTTCTCAAGAGAAAAGGCAAAGAATATTATTATTATTAAATCATCATCATCATCATCATCATCATCATTCAAATTTATATATTGCATACACATTGCATATTATTATTATTATTATTATTATAAAAATTTTTAATTTTTTTTTTTTTTTTTTTTTTTTTTTTTTTTTTAAAAAAAAATTTAATAATGAATTTTTTTGACAAAATTGTTGAAAAATGATAAAAAAAAAATATTAttcttGTTATTTATTTATTTATTATATATTATTATTATttacttaaTATTTATATATGATAATAATAATAATAATAAAAACACTATAAGTAAAaacacacatacaacatttatatATATTATGTAAAAAAAAAAAAAAATAAATTTTTTGTTTCCCTTG
>transcript_HQ_A_N_L_transcript8907/f2p0/1440
TGATCGAAATTATTCATTCGGTCAACAACAGGGAAAAAATTTCAAAATGAACAACAATAATAATTTGATCCGTCAAGCTATGATACGTAATGGCAAGAATAATAATTTTAATAACAACAACAATAACAATAATAATAAAATTAATAATTTAAATGGACGTGGGCATCCGCCAAAAATTCGTATGACACTTTCATTGGATCGTAAAAGTTTTCCTGGAATATTGTTGATGTAAAAAAATTTTTTCAAAATTTAAAATAAAAAAAAAATGTAATGTCACCATGATTTATAATAACAAAACAAAATGTAATGTAAAAGACAAATTATTTGTTCATTCATCCATCCATTCAACAACAACAACAACAACAATAAATGCGAAAAGTTTCCATCATCATTAATTAATTAATAATAATGTGTAGAACCGGAAACCATATTATTATTATTATTATTATTATTGTTATTATGATTATTCAACAGAAAAAACCCACCTATATTTGTTATTTGTTATTATTACAAAAAAAAAAAAAAAAAAAATTATTGTTAGTCTTCTTTATCATCATTATTAAATAATAATTAAACATCAAGCAACAACATTTAAAAGAAGAAGAAAAAAAATCCTGTGTTATGAAAGTCTGTGAGCAAAAAAAAAAAAAAAAAAAAAAATCATAATTTTGATGAATGATAAATTTGAAGAATTTTTTTGATTGATTTACGATGATCAACGACATTGACACATACACAAATTTATGTTTTATATAATAAATACATACATAGACACACACACACACACACACACATCATTAAGCAGAGAATATCATCATCATCATCATCACCATCATCACCATCATCATCATCATCATCATCATCTCATTATCATCATTATTAATATAAGATTGTCAACAAAAATTTATTCTCCGAAAATAACTTTGTTGTCAACCCCCCAGTAACAACAAACAACAACATAATTATCATTCACAATCATCAACCCCTTTTCTTGTGATTTATTTGTTTGTTTTTTTTTTCTTTTCTTATTATTATTTTCTTTATTTTTTTATTTTTTTTTTTCATTAAAATTCATTTTAAATATACAAAAATTACAAAAAAACAATACCATTTTTTTTTGACCATTTTCAATGTTGACCAACAACAACAACAACAACAACAACAAAGGGAAAATAGAATTCTGTAATCCGAGTGTGTGTATGTCATTCAAATTATTGAAACAAAAAAATTAAACAAAAATTAAAACAAAAAAAAAATTAAAAATACAAAAAAAAAAAATGATAAAAATAAAATGTAGAAAAAAAAACAATTTTTTTTTATCATGATGCATTTCACAACAACAATACACATTGATAATAATAAACACAGATAAAAAAAATATTTTTTTAAAAGAATTTTTTTTTAATTATAATAATGATATAATGTTGATGATGAAACT
>transcript_HQ_A_N_L_transcript8923/f78p0/1321
CAAATTGTTTTCAATCAATTTTATTCGATTCTAATTGTAATAATTCTAATCAAGACGACGACGAAAATATAAAGAAAATGCCTGCATTAATGAGTAATTTTAATAGTAGTAATCTTTATGATTTAAGTAGTGATTCTCTCGAAGGTTACGTTCCTTTGAGACATTTTTGCGTCTCGCTCGGCACCGGAACGCTGTGGTATTCCTGATGTCCCTAACGATGATGGAAGAAATATCACAGTTCAATCATCATCATCATTACAACAGCAGCAGCAGCAAAAATCATCAATAATTAATGTCGTGGATGAAAAGAACAACAATAGCCCTCCAATATTTAATTACAATAGAACATTTAGCCAATTATCAACTGGTTCATCAACATCATGTAGTAGTTCAAGTGATGGTGGTAGTAGTCCATTATTTATCAACAATAACAATAGCAATAGTAATAGTAGTGATGATACAAAATTTTTTAGCCAAACATCACCATCATCATTATCAACATCAACACCATTAGCAATCGATGAATTAAGTAAACATTCGATTAAAGAACCGATTAAAATTACAATCAAAACAACTATATTAGATTCGATTGAAGTACGATGGGAATCTGTATTGATTAATGAAATTCTTTATGTTTACATATTTAAACCACCTATTGGTAATTCAAAAGAAGCATTTATTGCCTTGCTTGAATTTGCTGAAGAAGAATTGCATTGTAAAAAAGTGGTCGTTTATCTTGACAAAGAAAATCCTGATCGAAACATTATGATGCGTTTATTTAATTTTATTGGATTTGTTTTATTGCCACCAGATCATTCGATTATACCAGCCATTGGTTCTGATGATATGGTTTATATGGCATACGATATATTTGATTAGATTTTAGTTTTTTTTCAAAAATCATAAATTAATCAAGGCTGTTTTTTTTTCACCACGACATATTAACACACACACACACACACATTTAATCCTTTCATTATTATTAATTTGTTTTTATTAATATCTATGAAGAAAAAAAATTTTTAAATTCAGTAAATACACACAGACACGAATCCCCAAAGACAAATTTTTTTTCTACTATTTCATTTTTATTATTTTGATTGATTTGATTATCAATACATTCCCTTTTAAAACACAAACACAACATAGTAAAAAAAAAATTTAATAATTATTGCTTTTATCAACAAAATTAATTTCTGCTGTTGACACAAAAACTTTGATTATTTTTCTATTATTACACTCACACACACAATTACACAAAATTATTGTTAATTTCATTTATTTCATCGTAAAATTATTTAATAATAAAATATAATTCTTT
